# Supplementary material for: Capturing One of the Human Gut Microbiome’s Most Wanted: Reconstructing the Genome of a Novel Butyrate-Producing, Clostridial Scavenger from Metagenomic Sequence Data
Source: Front Microbiol. 2016 May 26;7:783. doi: 10.3389/fmicb.2016.00783 (PMC4880562; doi:10.3389/fmicb.2016.00783)
Supplement: Supplementary file 1 [file Table_1.XLSX]

## Sheet: Sheet1
OTU_ID	Prevalence	SSU_Presence	Partial_match_count	Partial_Presence	Complete_match_count	Complete_Presence	Centered_log_ratio	Completeness	Effective_match_count	USEARCH_ID	VSEARCH_ID	Priority	Taxonomy
MRRA1	1	Y	0	N	0	N	7.43401	16S_only	0	100	100	Low	Bacteria(100);Bacteroidetes(100);Bacteroidia(100);Bacteroidales(100);Bacteroidaceae(100);Bacteroides(100);Bacteroides_uniformis(100);
MRRA10	0.983051	Y	0	N	0	N	4.89204	16S_only	0	99.3	99.3	Low	Bacteria(100);Firmicutes(100);Clostridia(100);Clostridiales(100);Ruminococcaceae(100);Ruminococcus_2(100);uncultured_Ruminococcaceae_bacterium(79.3);
MRRA104	0.90678	Y	0	N	0	N	2.87742	16S_only	0	96	96	Medium	Bacteria(100);Firmicutes(100);Clostridia(100);Clostridiales(100);Lachnospiraceae(100);Lachnospiraceae_NK4A136_group(99.6);uncultured_Lachnospiraceae_bacterium(99.6);
MRRA1081	0.423729	Y	0	N	0	N	1.72916	16S_only	0	97	97	Medium	Bacteria(100);Firmicutes(100);Clostridia(100);Clostridiales(100);Lachnospiraceae(100);uncultured(65.5);bacterium_P1C11(32.9);
MRRA11	1	Y	0	N	0	N	6.21126	16S_only	0	100	100	Low	Bacteria(100);Bacteroidetes(100);Bacteroidia(100);Bacteroidales(100);Bacteroidaceae(100);Bacteroides(100);Bacteroides_ovatus(88.1);
MRRA1111	0.245763	Y	0	N	0	N	1.86079	16S_only	0	97.3	97.3	Low	Bacteria(100);Firmicutes(100);Clostridia(100);Clostridiales(100);Lachnospiraceae(100);uncultured(50.9);mouse_gut_metagenome(44.1);
MRRA116	0.915254	Y	0	N	0	N	2.85781	16S_only	0	96	96	Medium	Bacteria(100);Firmicutes(100);Clostridia(100);Clostridiales(100);Lachnospiraceae(100);Lachnospiraceae_NK4A136_group(99.5);uncultured_organism(99.2);
MRRA1168	0.813559	Y	0	N	0	N	2.69476	16S_only	0	99.3	99.3	Low	Bacteria(100);Bacteroidetes(100);Bacteroidia(100);Bacteroidales(100);Rikenellaceae(100);Alistipes(100);Alistipes_finegoldii(88.4);
MRRA1194	0.661017	Y	0	N	0	N	1.75377	16S_only	0	89	89	High	Bacteria(100);Firmicutes(99.9);Clostridia(99.9);Clostridiales(99.9);Ruminococcaceae(81.4);Ruminiclostridium_5(51.8);uncultured_bacterium(44.6);
MRRA12	0.974576	Y	0	N	0	N	4.20614	16S_only	0	100	100	Low	Bacteria(100);Bacteroidetes(100);Bacteroidia(100);Bacteroidales(100);Bacteroidaceae(100);Bacteroides(100);Bacteroides_cellulosilyticus_DSM_14838(82.8);
MRRA1218	0.0508475	Y	0	N	0	N	1.86324	16S_only	0	97.3	97.3	Low	Bacteria(100);Firmicutes(100);Clostridia(100);Clostridiales(100);Lachnospiraceae(100);Roseburia(60.1);Roseburia_faecis(27.8);
MRRA1250	0.754237	Y	0	N	0	N	1.55806	16S_only	0	98	98	Low	Bacteria(100);Bacteroidetes(100);Bacteroidia(100);Bacteroidales(100);Bacteroidaceae(100);Bacteroides(100);Bacteroides_vulgatus(27.4);
MRRA13	0.923729	Y	0	N	0	N	4.69714	16S_only	0	100	100	Low	Bacteria(100);Bacteroidetes(100);Bacteroidia(100);Bacteroidales(100);Rikenellaceae(100);Alistipes(100);Alistipes_putredinis_DSM_17216(72.6);
MRRA133	0.983051	Y	0	N	0	N	2.56253	16S_only	0	100	100	Low	Bacteria(100);Firmicutes(100);Clostridia(100);Clostridiales(100);Ruminococcaceae(100);Flavonifractor(100);Flavonifractor_plautii(100);
MRRA135	0.135593	Y	0	N	0	N	2.04744	16S_only	0	98	98	Low	Bacteria(100);Firmicutes(100);Negativicutes(100);Selenomonadales(100);Veillonellaceae(100);Megamonas(100);uncultured_bacterium(54.9);
MRRA142	0.830508	Y	0	N	0	N	2.48208	16S_only	0	95.7	95.7	Medium	Bacteria(100);Firmicutes(100);Clostridia(100);Clostridiales(100);Lachnospiraceae(100);Incertae_Sedis(88.7);uncultured_bacterium(88.3);
MRRA143	0.432203	Y	0	N	0	N	1.5147	16S_only	0	99	99	Low	Bacteria(100);Bacteroidetes(100);Bacteroidia(100);Bacteroidales(100);Bacteroidaceae(100);Bacteroides(100);Bacteroides_gallinarum(54);
MRRA145	0.694915	Y	0	N	0	N	2.57351	16S_only	0	100	100	Low	Bacteria(100);Firmicutes(100);Clostridia(100);Clostridiales(100);Lachnospiraceae(100);Coprococcus_1(99.7);uncultured_organism(84.5);
MRRA15	0.974576	Y	0	N	0	N	5.77348	16S_only	0	100	100	Low	Bacteria(100);Firmicutes(100);Clostridia(100);Clostridiales(100);Lachnospiraceae(100);[Eubacterium]_hallii_group(100);uncultured_organism(73.3);
MRRA151	0.855932	Y	0	N	0	N	2.69365	16S_only	0	96.7	96.7	Medium	Bacteria(100);Firmicutes(100);Clostridia(100);Clostridiales(100);Lachnospiraceae(100);Incertae_Sedis(99.5);uncultured_organism(57.4);
MRRA16	1	Y	0	N	0	N	4.30484	16S_only	0	100	100	Low	Bacteria(100);Firmicutes(100);Bacilli(100);Lactobacillales(100);Streptococcaceae(100);Streptococcus(100);Streptococcus_salivarius(64.9);
MRRA161	0.677966	Y	0	N	0	N	2.08998	16S_only	0	100	100	Low	Bacteria(100);Firmicutes(100);Clostridia(100);Clostridiales(100);Lachnospiraceae(100);Lachnospira(100);uncultured_bacterium(100);
MRRA163	0.601695	Y	0	N	0	N	1.69658	16S_only	0	100	100	Low	Bacteria(100);Firmicutes(100);Erysipelotrichia(100);Erysipelotrichales(100);Erysipelotrichaceae(100);Erysipelatoclostridium(100);Erysipelatoclostridium_ramosum(100);
MRRA164	0.330508	Y	0	N	0	N	2.39589	16S_only	0	94	94	Medium	Bacteria(100);Firmicutes(100);Clostridia(100);Clostridiales(100);Ruminococcaceae(100);Ruminococcaceae_UCG-004(99.7);uncultured_rumen_bacterium(61.3);
MRRA166	0.923729	Y	0	N	0	N	2.31803	16S_only	0	100	100	Low	Bacteria(100);Actinobacteria(100);Coriobacteriia(100);Coriobacteriales(100);Coriobacteriaceae(100);Eggerthella(100);uncultured_bacterium(99.6);
MRRA169	0.305085	Y	0	N	0	N	2.28725	16S_only	0	83.1	83.1	High	Bacteria(100);Firmicutes(100);Clostridia(100);Clostridiales(100);Ruminococcaceae(100);Ruminococcaceae_UCG-014(100);uncultured_organism(100);
MRRA17	1	Y	0	N	0	N	5.22005	16S_only	0	97.3	97.3	Low	Bacteria(100);Firmicutes(100);Clostridia(100);Clostridiales(100);Lachnospiraceae(100);Blautia(99.5);uncultured_bacterium(48);
MRRA173	0.533898	Y	0	N	0	N	1.7361	16S_only	0	100	100	Low	Bacteria(100);Proteobacteria(100);Gammaproteobacteria(100);Pasteurellales(100);Pasteurellaceae(100);Haemophilus(99.8);Haemophilus_parainfluenzae_T3T1(84.5);
MRRA174	0.830508	Y	0	N	0	N	2.08773	16S_only	0	96.3	96.3	Medium	Bacteria(100);Firmicutes(100);Clostridia(100);Clostridiales(100);Lachnospiraceae(100);Lachnoclostridium(92.3);uncultured_organism(48.8);
MRRA175	0.508475	Y	0	N	0	N	2.24724	16S_only	0	86.4	87	High	Bacteria(100);Actinobacteria(100);Coriobacteriia(100);Coriobacteriales(100);Coriobacteriaceae(100);uncultured(100);uncultured_bacterium(93.2);
MRRA18	0.974576	Y	0	N	0	N	3.76646	16S_only	0	96.3	96.3	Medium	Bacteria(100);Bacteroidetes(100);Bacteroidia(100);Bacteroidales(100);Rikenellaceae(100);Alistipes(100);uncultured_organism(70.5);
MRRA180	0.686441	Y	0	N	0	N	1.73785	16S_only	0	96.3	96.3	Medium	Bacteria(100);Firmicutes(100);Clostridia(100);Clostridiales(100);Ruminococcaceae(100);Ruminiclostridium_9(99.8);uncultured_bacterium(73.1);
MRRA181	0.864407	Y	0	N	0	N	2.56529	16S_only	0	100	100	Low	Bacteria(100);Firmicutes(100);Clostridia(100);Clostridiales(100);Lachnospiraceae(100);[Eubacterium]_ventriosum_group(100);uncultured_bacterium(73.3);
MRRA185	0.449153	Y	0	N	0	N	1.58226	16S_only	0	100	100	Low	Bacteria(100);Firmicutes(100);Bacilli(100);Lactobacillales(100);Lactobacillaceae(100);Lactobacillus(100);Lactobacillus_acidophilus(58.9);
MRRA19	1	Y	0	N	0	N	5.27339	16S_only	0	100	100	Low	Bacteria(100);Bacteroidetes(100);Bacteroidia(100);Bacteroidales(100);Porphyromonadaceae(100);Parabacteroides(100);Parabacteroides_distasonis_ATCC_8503(100);
MRRA191	0.618644	Y	0	N	0	N	2.37489	16S_only	0	91.3	93.3	Medium	Bacteria(100);Firmicutes(100);Clostridia(100);Clostridiales(100);Family_XIII(100);Family_XIII_UCG-001(99.4);uncultured_bacterium(99.4);
MRRA199	0.70339	Y	0	N	0	N	2.06936	16S_only	0	99.3	99.3	Low	Bacteria(100);Proteobacteria(100);Betaproteobacteria(100);Burkholderiales(100);Alcaligenaceae(100);Parasutterella(100);uncultured_organism(99.7);
MRRA2	1	Y	0	N	0	N	7.99208	16S_only	0	100	100	Low	Bacteria(100);Bacteroidetes(100);Bacteroidia(100);Bacteroidales(100);Bacteroidaceae(100);Bacteroides(100);Bacteroides_vulgatus_ATCC_8482(86.6);
MRRA202	0.364407	Y	0	N	0	N	2.11184	16S_only	0	82.1	82.1	High	Bacteria(100);Bacteroidetes(100);Bacteroidia(100);Bacteroidales(100);Porphyromonadaceae(100);Butyricimonas(100);uncultured_bacterium(97.4);
MRRA204	0.415254	Y	0	N	0	N	2.28917	16S_only	0	82.1	82.1	High	Bacteria(100);Bacteroidetes(100);Bacteroidia(100);Bacteroidales(100);Porphyromonadaceae(100);Butyricimonas(100);uncultured_bacterium(94.7);
MRRA206	0.855932	Y	0	N	0	N	3.12525	16S_only	0	99.7	99.7	Low	Bacteria(100);Actinobacteria(100);Coriobacteriia(100);Coriobacteriales(100);Coriobacteriaceae(100);Adlercreutzia(100);uncultured_bacterium(99);
MRRA21	0.991525	Y	0	N	0	N	5.82894	16S_only	0	100	100	Low	Bacteria(100);Firmicutes(100);Clostridia(100);Clostridiales(100);Lachnospiraceae(100);Anaerostipes(100);uncultured_organism(86.3);
MRRA211	0.474576	Y	0	N	0	N	2.36152	16S_only	0	82.4	82.4	High	Bacteria(100);Bacteroidetes(100);Bacteroidia(100);Bacteroidales(100);Porphyromonadaceae(100);Butyricimonas(100);uncultured_organism(96.5);
MRRA215	0.466102	Y	0	N	0	N	2.18901	16S_only	0	84.1	84.1	High	Bacteria(100);Firmicutes(100);Clostridia(100);Clostridiales(100);Christensenellaceae(100);Christensenellaceae_R-7_group(100);metagenome(89.4);
MRRA22	0.983051	Y	0	N	0	N	4.41677	16S_only	0	92	92	Medium	Bacteria(100);Firmicutes(100);Clostridia(100);Clostridiales(100);Ruminococcaceae(100);Ruminococcaceae_UCG-002(100);uncultured_bacterium(100);
MRRA221	0.822034	Y	0	N	0	N	1.89743	16S_only	0	88.3	88.3	High	Bacteria(100);Firmicutes(100);Clostridia(100);Clostridiales(100);Lachnospiraceae(99.7);uncultured_organism(73.8);unclassified;
MRRA224	0.20339	Y	0	N	0	N	2.0573	16S_only	0	100	100	Low	Bacteria(100);Bacteroidetes(100);Bacteroidia(100);Bacteroidales(100);Rikenellaceae(100);Alistipes(100);Alistipes_sp._627(98.7);
MRRA228	0.822034	Y	0	N	0	N	1.67407	16S_only	0	100	100	Low	Bacteria(100);Firmicutes(100);Clostridia(100);Clostridiales(100);Ruminococcaceae(100);Ruminiclostridium_9(99.3);uncultured_bacterium(66.2);
MRRA23	0.79661	Y	0	N	0	N	3.29421	16S_only	0	90.7	90.7	Medium	Bacteria(100);Firmicutes(100);Negativicutes(100);Selenomonadales(100);Acidaminococcaceae(100);Phascolarctobacterium(100);uncultured_organism(62.4);
MRRA242	0.279661	Y	0	N	0	N	2.03024	16S_only	0	96.3	96.3	Medium	Bacteria(100);Firmicutes(100);Clostridia(100);Clostridiales(100);Lachnospiraceae(100);Blautia(90.8);uncultured_bacterium(68.7);
MRRA250	0.271186	Y	0	N	0	N	1.76644	16S_only	0	94.3	94.3	Medium	Bacteria(100);Firmicutes(100);Clostridia(100);Clostridiales(100);Eubacteriaceae(100);Eubacterium(100);Eubacterium_limosum_KIST612(100);
MRRA256	0.135593	Y	0	N	0	N	2.00545	16S_only	0	82.1	82.1	Low	Bacteria(100);Firmicutes(100);Clostridia(100);Clostridiales(100);Ruminococcaceae(100);Ruminococcaceae_UCG-014(100);uncultured_Acetivibrio_sp.(72.6);
MRRA26	0.966102	Y	0	N	0	N	3.15659	16S_only	0	100	100	Low	Bacteria(100);Proteobacteria(100);Gammaproteobacteria(100);Enterobacteriales(100);Enterobacteriaceae(100);Escherichia-Shigella(99.8);Escherichia_coli(99.8);
MRRA263	0.966102	Y	0	N	0	N	2.13588	16S_only	0	100	100	Low	Bacteria(100);Firmicutes(100);Erysipelotrichia(100);Erysipelotrichales(100);Erysipelotrichaceae(100);Holdemania(100);uncultured_bacterium(100);
MRRA27	0.90678	Y	0	N	0	N	4.80875	16S_only	0	100	100	Low	Bacteria(100);Firmicutes(100);Clostridia(100);Clostridiales(100);Lachnospiraceae(100);Dorea(99.9);uncultured_bacterium(99.8);
MRRA279	0.245763	Y	0	N	0	N	1.90149	16S_only	0	87.4	87.4	High	Bacteria(100);Firmicutes(100);Clostridia(100);Clostridiales(100);Ruminococcaceae(100);Ruminococcaceae_UCG-010(100);uncultured_bacterium(82.9);
MRRA28	0.872881	Y	0	N	0	N	2.73104	16S_only	0	100	100	Low	Bacteria(100);Firmicutes(100);Clostridia(100);Clostridiales(100);Ruminococcaceae(100);Ruminiclostridium_6(100);[Eubacterium]_siraeum_DSM_15702(99.3);
MRRA3	0.983051	Y	0	N	0	N	5.29449	16S_only	0	95	95	Medium	Bacteria(100);Firmicutes(100);Clostridia(100);Clostridiales(100);Ruminococcaceae(100);Subdoligranulum(99.9);uncultured_bacterium(54.2);
MRRA302	0.338983	Y	0	N	0	N	2.37225	16S_only	0	92.7	92.7	Medium	Bacteria(100);Firmicutes(100);Clostridia(100);Clostridiales(100);Ruminococcaceae(100);Ruminococcaceae_NK4A214_group(79.2);uncultured_bacterium(30.7);
MRRA311	0.79661	Y	0	N	0	N	1.84079	16S_only	0	99	99	Low	Bacteria(100);Bacteroidetes(100);Bacteroidia(99.9);Bacteroidales(99.9);Porphyromonadaceae(99.8);Parabacteroides(99.8);Parabacteroides_distasonis(44);
MRRA32	0.932203	Y	0	N	0	N	4.67114	16S_only	0	99.7	99.7	Low	Bacteria(100);Actinobacteria(100);Coriobacteriia(100);Coriobacteriales(100);Coriobacteriaceae(100);Collinsella(100);Collinsella_aerofaciens(88.3);
MRRA328	0.254237	Y	0	N	0	N	1.94467	16S_only	0	100	100	Low	Bacteria(100);Proteobacteria(100);Gammaproteobacteria(100);Enterobacteriales(100);Enterobacteriaceae(100);Klebsiella(97.3);Klebsiella_variicola(85.5);
MRRA33	0.957627	Y	0	N	0	N	4.38839	16S_only	0	90.3	90.3	Medium	Bacteria(100);Firmicutes(100);Clostridia(100);Clostridiales(100);Ruminococcaceae(100);Ruminiclostridium_5(100);uncultured_bacterium(48.3);
MRRA343	0.838983	Y	0	N	0	N	2.77681	16S_only	0	97.7	97.7	Low	Bacteria(100);Firmicutes(100);Clostridia(100);Clostridiales(100);Ruminococcaceae(100);Faecalibacterium(100);uncultured_bacterium(100);
MRRA356	0.330508	Y	0	N	0	N	2.08332	16S_only	0	82.1	82.1	High	Bacteria(100);Bacteroidetes(100);Bacteroidia(100);Bacteroidales(100);Porphyromonadaceae(100);Butyricimonas(100);uncultured_organism(55.8);
MRRA36	0.957627	Y	0	N	0	N	4.19852	16S_only	0	84.7	84.7	High	Bacteria(100);Firmicutes(100);Clostridia(100);Clostridiales(100);Ruminococcaceae(100);Ruminococcaceae_UCG-013(100);uncultured_organism(100);
MRRA367	0.330508	Y	0	N	0	N	1.76283	16S_only	0	87.1	87.1	High	Bacteria(100);Firmicutes(100);Clostridia(100);Clostridiales(99.8);Clostridiales_vadinBB60_group(99.3);uncultured_Thermoanaerobacterales_bacterium(97.2);unclassified;
MRRA4	1	Y	0	N	0	N	6.37267	16S_only	0	100	100	Low	Bacteria(100);Firmicutes(100);Clostridia(100);Clostridiales(100);Lachnospiraceae(100);Blautia(100);Ruminococcus_sp._5_1_39BFAA(95.7);
MRRA40	0.957627	Y	0	N	0	N	2.7444	16S_only	0	100	100	Low	Bacteria(100);Bacteroidetes(100);Bacteroidia(100);Bacteroidales(100);Bacteroidaceae(100);Bacteroides(100);Bacteroides_fragilis_NCTC_9343(45.4);
MRRA41	0.898305	Y	0	N	0	N	4.00992	16S_only	0	84.3	93.1	High	Bacteria(100);Firmicutes(100);Clostridia(100);Clostridiales(100);Christensenellaceae(100);Christensenellaceae_R-7_group(100);uncultured_prokaryote(98.5);
MRRA415	0.0338983	Y	0	N	0	N	2.03692	16S_only	0	100	100	Low	Bacteria(100);Firmicutes(100);Clostridia(100);Clostridiales(100);Lachnospiraceae(100);Incertae_Sedis(100);[Bacteroides]_pectinophilus_ATCC_43243(100);
MRRA422	0.279661	Y	0	N	0	N	2.07767	16S_only	0	96.7	96.7	Medium	Bacteria(100);Bacteroidetes(100);Bacteroidia(100);Bacteroidales(100);Rikenellaceae(100);Alistipes(100);Bacteroides_sp._Smarlab_3302398(57.4);
MRRA427	0.661017	Y	0	N	0	N	1.56951	16S_only	0	96	96	Medium	Bacteria(100);Actinobacteria(100);Coriobacteriia(100);Coriobacteriales(100);Coriobacteriaceae(100);Enterorhabdus(73.1);uncultured_bacterium(72.7);
MRRA43	0.762712	Y	0	N	0	N	2.8915	16S_only	0	92.7	92.7	Medium	Bacteria(100);Firmicutes(100);Clostridia(100);Clostridiales(100);Ruminococcaceae(100);Ruminococcaceae_UCG-002(100);uncultured_rumen_bacterium(100);
MRRA45	0.881356	Y	0	N	0	N	3.31438	16S_only	0	100	100	Low	Bacteria(100);Firmicutes(100);Clostridia(100);Clostridiales(100);Ruminococcaceae(100);Ruminococcus_1(100);Ruminococcus_bicirculans(100);
MRRA450	0.194915	Y	0	N	0	N	1.84866	16S_only	0	92.7	92.7	Low	Bacteria(100);Firmicutes(100);Clostridia(100);Clostridiales(100);Family_XIII(100);[Eubacterium]_nodatum_group(54.1);uncultured_bacterium(50.4);
MRRA481	0.288136	Y	0	N	0	N	1.70898	16S_only	0	100	100	Low	Bacteria(100);Actinobacteria(100);Actinobacteria(100);Bifidobacteriales(100);Bifidobacteriaceae(100);Bifidobacterium(100);Bifidobacterium_kashiwanohense_JCM_15439_=_DSM_21854(87.7);
MRRA49	0.974576	Y	0	N	0	N	3.92161	16S_only	0	100	100	Low	Bacteria(100);Firmicutes(100);Clostridia(100);Clostridiales(100);Ruminococcaceae(100);Ruminiclostridium_5(100);[Clostridium]_leptum(93.5);
MRRA491	0.322034	Y	0	N	0	N	1.52992	16S_only	0	100	100	Low	Bacteria(100);Actinobacteria(100);Actinobacteria(100);Bifidobacteriales(100);Bifidobacteriaceae(100);Bifidobacterium(100);Bifidobacterium_longum(84.8);
MRRA5	1	Y	0	N	0	N	4.6279	16S_only	0	100	100	Low	Bacteria(100);Bacteroidetes(100);Bacteroidia(100);Bacteroidales(100);Bacteroidaceae(100);Bacteroides(100);Bacteroides_stercoris_ATCC_43183(92);
MRRA50	0.847458	Y	0	N	0	N	3.00631	16S_only	0	92.4	92.4	Medium	Bacteria(100);Firmicutes(100);Clostridia(100);Clostridiales(100);Ruminococcaceae(100);Ruminococcaceae_NK4A214_group(99.9);uncultured_organism(85.2);
MRRA504	0.305085	Y	0	N	0	N	1.68494	16S_only	0	94.7	94.7	Medium	Bacteria(100);Firmicutes(100);Clostridia(100);Clostridiales(100);Lachnospiraceae(100);Lachnospiraceae_NK4A136_group(59.3);uncultured_organism(53);
MRRA515	0.70339	Y	0	N	0	N	1.25363	16S_only	0	99	99	Low	Bacteria(100);Firmicutes(100);Clostridia(100);Clostridiales(100);Lachnospiraceae(100);Lachnospiraceae_UCG-004(99.7);uncultured_organism(99.7);
MRRA53	0.864407	Y	0	N	0	N	3.55656	16S_only	0	100	100	Low	Bacteria(100);Firmicutes(100);Clostridia(100);Clostridiales(100);Lachnospiraceae(100);Coprococcus_3(100);uncultured_bacterium(97.4);
MRRA535	0.152542	Y	0	N	0	N	1.8563	16S_only	0	80.6	80.6	Low	Bacteria(100);Cyanobacteria(100);Melainabacteria(100);Gastranaerophilales(100);Acinetobacter_sp._CAG:196(78.9);unclassified;unclassified;
MRRA57	0.635593	Y	0	N	0	N	2.23932	16S_only	0	85	85	High	Bacteria(100);Firmicutes(100);Clostridia(100);Clostridiales(100);Ruminococcaceae(100);Ruminococcaceae_UCG-014(100);uncultured_bacterium(45.3);
MRRA576	0.0423729	Y	0	N	0	N	1.99691	16S_only	0	94	94	Low	Bacteria(100);Actinobacteria(100);Coriobacteriia(100);Coriobacteriales(100);Coriobacteriaceae(100);uncultured(96.3);Eubacterium_sp._cL-10-1-3(41.3);
MRRA587	1	Y	0	N	0	N	5.8737	16S_only	0	98	98	Low	Bacteria(100);Bacteroidetes(100);Bacteroidia(100);Bacteroidales(100);Bacteroidaceae(100);Bacteroides(100);uncultured_organism(11.8);
MRRA589	0.627119	Y	0	N	0	N	1.91154	16S_only	0	86.4	86	High	Bacteria(100);Firmicutes(99.9);Clostridia(99.9);Clostridiales(99.8);Ruminococcaceae(98.8);Ruminiclostridium_5(95.4);uncultured_bacterium(78.5);
MRRA6	1	Y	0	N	0	N	6.35632	16S_only	0	100	100	Low	Bacteria(100);Firmicutes(100);Clostridia(100);Clostridiales(100);Lachnospiraceae(100);Pseudobutyrivibrio(97.9);uncultured_organism(53);
MRRA608	0.898305	Y	0	N	0	N	1.91158	16S_only	0	96.3	96.3	Medium	Bacteria(100);Firmicutes(100);Clostridia(100);Clostridiales(100);Ruminococcaceae(100);Intestinimonas(35.2);uncultured_bacterium(31.6);
MRRA612	0.228814	Y	0	N	0	N	1.90739	16S_only	0	96.3	96	Medium	Bacteria(100);Firmicutes(100);Clostridia(100);Clostridiales(100);Lachnospiraceae(100);Blautia(83);uncultured_bacterium(35.7);
MRRA625	0.118644	Y	0	N	0	N	1.8437	16S_only	0	100	100	Low	Bacteria(100);Bacteroidetes(100);Bacteroidia(100);Bacteroidales(100);Prevotellaceae(100);Prevotella(99.9);Prevotella_disiens(99.9);
MRRA64	0.915254	Y	0	N	0	N	3.01167	16S_only	0	100	100	Low	Bacteria(100);Firmicutes(100);Clostridia(100);Clostridiales(100);Lachnospiraceae(100);Roseburia(96.6);uncultured_organism(70.4);
MRRA65	0.432203	Y	0	N	0	N	2.31681	16S_only	0	88.7	88.7	High	Bacteria(100);Firmicutes(100);Clostridia(100);Clostridiales(100);Ruminococcaceae(100);[Eubacterium]_coprostanoligenes_group(100);uncultured_organism(99.8);
MRRA652	0.0254237	Y	0	N	0	N	1.96693	16S_only	0	98.7	98.7	Low	Bacteria(100);Actinobacteria(100);Actinobacteria(100);Actinomycetales(99.9);Actinomycetaceae(99.9);Varibaculum(99.9);uncultured_bacterium(41.6);
MRRA69	0.508475	Y	0	N	0	N	2.52788	16S_only	0	100	100	Low	Bacteria(100);Firmicutes(100);Negativicutes(100);Selenomonadales(100);Veillonellaceae(100);Dialister(100);Dialister_invisus_DSM_15470(99.8);
MRRA715	0.101695	Y	0	N	0	N	1.91455	16S_only	0	99	99	Low	Bacteria(100);Proteobacteria(100);Deltaproteobacteria(100);Desulfovibrionales(100);Desulfovibrionaceae(100);Desulfovibrio(100);Desulfovibrio_piger(52.7);
MRRA735	0.0423729	Y	0	N	0	N	1.9566	16S_only	0	95	95	Low	Bacteria(100);Firmicutes(100);Clostridia(100);Clostridiales(100);Lachnospiraceae(100);Coprococcus_1(97.2);butyrate-producing_bacterium_L2-10(76.5);
MRRA755	0.262712	Y	0	N	0	N	1.66175	16S_only	0	93.7	93.7	Medium	Bacteria(100);Firmicutes(100);Clostridia(100);Clostridiales(100);Ruminococcaceae(100);uncultured(59.8);uncultured_bacterium(38.2);
MRRA764	0.144068	Y	0	N	0	N	1.8832	16S_only	0	85.7	85.7	Low	Bacteria(100);Firmicutes(98.7);Clostridia(98.4);Clostridiales(98.1);Peptococcaceae(97.6);uncultured(89.3);uncultured_bacterium(85.2);
MRRA8	0.966102	Y	0	N	0	N	4.92582	16S_only	0	98.7	98.7	Low	Bacteria(100);Firmicutes(100);Clostridia(100);Clostridiales(100);Ruminococcaceae(100);Subdoligranulum(100);uncultured_bacterium(99.9);
MRRA80	0.610169	Y	0	N	0	N	2.0562	16S_only	0	89	89	High	Bacteria(100);Firmicutes(100);Clostridia(100);Clostridiales(100);Lachnospiraceae(100);Tyzzerella(100);uncultured_organism(100);
MRRA801	0.186441	Y	0	N	0	N	1.73622	16S_only	0	100	100	Low	Bacteria(100);Proteobacteria(100);Betaproteobacteria(100);Burkholderiales(100);Alcaligenaceae(100);Sutterella(100);Sutterella_wadsworthensis(99.1);
MRRA803	0.152542	Y	0	N	0	N	1.67325	16S_only	0	87.3	87.3	Low	Bacteria(100);Firmicutes(100);Clostridia(100);Clostridiales(100);Lachnospiraceae(100);uncultured_organism(99.8);unclassified;
MRRA85	0.584746	Y	0	N	0	N	2.67672	16S_only	0	89.7	89.7	High	Bacteria(100);Firmicutes(100);Clostridia(100);Clostridiales(100);Ruminococcaceae(100);Anaerotruncus(100);uncultured_organism(99.8);
MRRA90	0.483051	Y	0	N	0	N	2.7082	16S_only	0	89	89	High	Bacteria(100);Firmicutes(100);Clostridia(100);Clostridiales(100);Ruminococcaceae(100);[Eubacterium]_coprostanoligenes_group(100);uncultured_bacterium(77.5);
MRRA91	0.508475	Y	0	N	0	N	2.05223	16S_only	0	84.3	84.3	High	Bacteria(100);Firmicutes(100);Clostridia(100);Clostridiales(100);Ruminococcaceae(100);Ruminococcaceae_UCG-014(100);uncultured_Ruminococcaceae_bacterium(84.4);
MRRA93	0.381356	Y	0	N	0	N	1.79971	16S_only	0	90.3	90.3	Medium	Bacteria(100);Bacteroidetes(100);Bacteroidia(100);Bacteroidales(100);Prevotellaceae(100);Prevotella_7(100);uncultured_organism(100);
MRRA96	0.838983	Y	0	N	0	N	3.38288	16S_only	0	99.7	99.7	Low	Bacteria(100);Bacteroidetes(100);Bacteroidia(100);Bacteroidales(100);Rikenellaceae(100);Alistipes(100);Alistipes_shahii(82.4);
MRRA98	0.79661	Y	0	N	0	N	2.80599	16S_only	0	100	100	Low	Bacteria(100);Firmicutes(100);Clostridia(100);Clostridiales(100);Lachnospiraceae(100);Roseburia(93.5);uncultured_bacterium_adhufec310(74.1);
MRRA108	0.771186	Y	1	Y	1	Y	2.50198	Complete	1	94	94	Medium	Bacteria(100);Firmicutes(100);Clostridia(100);Clostridiales(100);Lachnospiraceae(100);Lachnospiraceae_ND3007_group(100);uncultured_bacterium(100);
MRRA111	0.508475	N	1	Y	1	Y	2.23485	Complete	1	90	90	High	Bacteria(100);Firmicutes(100);Clostridia(100);Clostridiales(100);Lachnospiraceae(100);Lachnospiraceae_UCG-010(99.3);uncultured_organism(87.3);
MRRA122	0.957627	Y	2	Y	2	Y	2.67245	Complete	2	98	98	Low	Bacteria(100);Firmicutes(100);Clostridia(100);Clostridiales(100);Lachnospiraceae(100);Lachnospiraceae_UCG-006(48.3);uncultured_organism(48.2);
MRRA203	0.254237	N	1	Y	1	Y	1.93552	Complete	1	96.3	96.3	Medium	Bacteria(100);Bacteroidetes(100);Bacteroidia(100);Bacteroidales(100);Rikenellaceae(100);Alistipes(100);uncultured_bacterium(68.1);
MRRA25	0.966102	Y	1	Y	1	Y	3.8233	Complete	1	100	100	Low	Bacteria(100);Bacteroidetes(100);Bacteroidia(100);Bacteroidales(100);Porphyromonadaceae(100);Barnesiella(100);uncultured_organism(100);
MRRA30	0.991525	Y	3	Y	1	Y	4.62969	Complete	1	100	100	Low	Bacteria(100);Firmicutes(100);Clostridia(100);Clostridiales(100);Lachnospiraceae(100);Blautia(99.9);[Ruminococcus]_obeum(41.1);
MRRA31	0.991525	Y	1	Y	1	Y	5.0065	Complete	1	99.7	99.7	Low	Bacteria(100);Firmicutes(100);Clostridia(100);Clostridiales(100);Lachnospiraceae(100);Fusicatenibacter(100);uncultured_bacterium(54);
MRRA35	1	Y	1	Y	1	Y	4.70445	Complete	1	99.7	99.7	Low	Bacteria(100);Firmicutes(100);Clostridia(100);Clostridiales(100);Lachnospiraceae(100);Lachnoclostridium(97.2);uncultured_Ruminococcus_sp.(96.9);
MRRA372	0.186441	Y	2	Y	2	Y	1.78875	Complete	2	82	82	Low	Bacteria(100);Proteobacteria(100);Alphaproteobacteria(100);Rhodospirillales(100);Rhodospirillaceae(100);Thalassospira(100);uncultured_bacterium(96.6);
MRRA452	0.364407	N	1	Y	1	Y	1.60767	Complete	1	95.3	95.3	Medium	Bacteria(100);Firmicutes(100);Clostridia(100);Clostridiales(100);Ruminococcaceae(100);Ruminiclostridium_9(99.7);uncultured_organism(99);
MRRA561	0.279661	Y	2	Y	1	Y	1.67204	Complete	1	88.7	88.7	High	Bacteria(100);Firmicutes(100);Erysipelotrichia(100);Erysipelotrichales(100);Erysipelotrichaceae(100);Erysipelatoclostridium(95.3);unidentified(62.2);
MRRA58	0.974576	Y	1	N	1	Y	4.28506	Complete	1	90	90	High	Bacteria(100);Firmicutes(100);Clostridia(100);Clostridiales(100);Ruminococcaceae(100);Ruminiclostridium(99.9);uncultured_organism(99.9);
MRRA59	1	Y	2	Y	2	Y	3.81512	Complete	2	100	100	Low	Bacteria(100);Firmicutes(100);Clostridia(100);Clostridiales(100);Ruminococcaceae(100);uncultured(93);Subdoligranulum_sp._4_3_54A2FAA(93);
MRRA67	0.686441	Y	4	Y	4	Y	2.68651	Complete	4	99.7	99.7	Low	Bacteria(100);Firmicutes(100);Clostridia(100);Clostridiales(100);Ruminococcaceae(100);Ruminococcus_1(100);Ruminococcus_callidus_ATCC_27760(58.2);
MRRA7	1	Y	4	Y	4	Y	4.86083	Complete	4	100	100	Low	Bacteria(100);Bacteroidetes(100);Bacteroidia(100);Bacteroidales(100);Porphyromonadaceae(100);Parabacteroides(100);Parabacteroides_merdae(100);
MRRA70	0.864407	Y	1	Y	1	Y	3.6579	Complete	1	99.3	98.3	Low	Bacteria(100);Bacteroidetes(100);Bacteroidia(100);Bacteroidales(100);Porphyromonadaceae(100);Odoribacter(100);Odoribacter_splanchnicus_DSM_20712(100);
MRRA78	0.974576	Y	2	Y	1	Y	3.17814	Complete	1	100	100	Low	Bacteria(100);Firmicutes(100);Clostridia(100);Clostridiales(100);Ruminococcaceae(100);uncultured(85.2);Oscillibacter_sp._KLE_1745(85.2);
MRRA9	1	Y	4	Y	2	Y	7.1868	Complete	2	100	100	Low	Bacteria(100);Firmicutes(100);Clostridia(100);Clostridiales(100);Ruminococcaceae(100);Faecalibacterium(100);uncultured_organism(88.1);
MRRA966	0.0254237	Y	1	Y	1	Y	1.98054	Complete	1	81.9	81.9	Low	Bacteria(100);Cyanobacteria(100);Melainabacteria(100);Gastranaerophilales(100);Clostridium_sp._CAG:306(99.5);unclassified;unclassified;
A254.MGS-111_24_0-1291	0	N		N		Y		Complete	1	87.7	87.7	Low	Bacteria(100);Firmicutes(100);Clostridia(99.9);Clostridiales(99.9);Christensenellaceae(61.1);Christensenellaceae_R-7_group(61);uncultured_bacterium(56);
A254.MGS-11_35_451-1978	0	N		N		Y		Complete	1	92.4	92.4	Low	Bacteria(100);Firmicutes(100);Clostridia(100);Clostridiales(100);Ruminococcaceae(100);uncultured(95.2);uncultured_bacterium(49.9);
A254.MGS-11_45_92-1617	0	N		N		Y		Complete	1	93.8	93.8	Low	Bacteria(100);Firmicutes(100);Clostridia(100);Clostridiales(100);Ruminococcaceae(100);uncultured(100);uncultured_bacterium(97.7);
A254.MGS-1_17_270-1796	0	N		N		Y		Complete	1	95.4	95.4	Low	Bacteria(100);Firmicutes(100);Clostridia(100);Clostridiales(100);Ruminococcaceae(100);uncultured(100);Subdoligranulum_sp._4_3_54A2FAA(87.5);
A254.MGS-148_118_1053-2599	0	N		N		Y		Complete	1	94.8	94.6	Low	Bacteria(100);Firmicutes(100);Bacilli(100);Lactobacillales(100);Streptococcaceae(100);Streptococcus(100);Streptococcus_parasanguinis_ATCC_15912(76.4);
A254.MGS-178_17_155-1664	0	N		N		Y		Complete	1	87.2	87.2	Low	Bacteria(100);Firmicutes(100);Clostridia(100);Clostridiales(100);Ruminococcaceae(100);Ruminococcaceae_UCG-010(100);uncultured_bacterium(99.6);
A254.MGS-216_4_216-1738	0	N		N		Y		Complete	1	96.1	96.1	Low	Bacteria(100);Firmicutes(100);Erysipelotrichia(100);Erysipelotrichales(100);Erysipelotrichaceae(100);Coprobacillus(100);Coprobacillus_sp._D6(99.7);
A254.MGS-219_4_316-1843	0	N		N		Y		Complete	1	95.5	95.5	Low	Bacteria(100);Firmicutes(100);Clostridia(100);Clostridiales(100);Lachnospiraceae(100);Lachnoclostridium(95.6);unidentified(47.8);
A254.MGS-219_49_1186-2714	0	N		N		Y		Complete	1	96	96	Low	Bacteria(100);Firmicutes(100);Clostridia(100);Clostridiales(100);Lachnospiraceae(100);Lachnoclostridium(79);uncultured_bacterium(32.1);
A254.MGS-219_92_244-1771	0	N		N		Y		Complete	1	95.4	95.4	Low	Bacteria(100);Firmicutes(100);Clostridia(100);Clostridiales(100);Lachnospiraceae(100);Lachnoclostridium(86.7);unidentified(25.5);
A254.MGS-89_30_537-2067	0	N		N		Y		Complete	1	95.5	95.5	Low	Bacteria(100);Firmicutes(100);Clostridia(100);Clostridiales(100);Lachnospiraceae(100);[Eubacterium]_ventriosum_group(52.4);human_gut_metagenome(48.4);
A254.MGS-99_25_1814-3346	0	N		N		Y		Complete	1	95.6	95.6	Low	Bacteria(100);Firmicutes(100);Clostridia(100);Clostridiales(100);Lachnospiraceae(100);Roseburia(52.4);uncultured_bacterium(45.2);
K4410.MGS-104_10_102-1630	0	N		N		Y		Complete	1	96.5	96.5	Low	Bacteria(100);Firmicutes(100);Clostridia(100);Clostridiales(100);Lachnospiraceae(100);Lachnoclostridium(97.1);unidentified(67.3);
K4410.MGS-125_10_117-1626	0	N		N		Y		Complete	1	94.8	94.8	Low	Bacteria(100);Firmicutes(100);Clostridia(100);Clostridiales(100);Ruminococcaceae(100);Faecalibacterium(100);uncultured_Firmicutes_bacterium(25.7);
K4410.MGS-225_97_827-2349	0	N		N		Y		Complete	1	85.9	85.5	Low	Bacteria(100);Bacteroidetes(100);Bacteroidia(100);Bacteroidales(100);Porphyromonadaceae(100);Butyricimonas(100);uncultured_organism(74.7);
K4410.MGS-285_1_4-1349	0	N		N		Y		Complete	1	93	93	Low	Bacteria(100);Firmicutes(100);Clostridia(100);Clostridiales(100);Lachnospiraceae(100);uncultured(98.8);uncultured_bacterium(54.5);
K4410.MGS-285_16_648-2167	0	N		N		Y		Complete	1	94.5	94.5	Low	Bacteria(100);Firmicutes(100);Clostridia(100);Clostridiales(100);Lachnospiraceae(100);uncultured(64.8);uncultured_organism(60.3);
K4410.MGS-54_22_341-1843	0	N		N		Y		Complete	1	94	94	Low	Bacteria(100);Firmicutes(100);Clostridia(100);Clostridiales(100);Peptostreptococcaceae(100);Romboutsia(89.5);uncultured_rumen_bacterium(84.3);
K4410.MGS-54_68_115-1617	0	N		N		Y		Complete	1	95.5	95.5	Low	Bacteria(100);Firmicutes(100);Clostridia(100);Clostridiales(100);Lachnospiraceae(97.2);Blautia(30.9);human_gut_metagenome(29.8);
K4410.MGS-66_14_1199-2709	0	N		N		Y		Complete	1	94.8	94.8	Low	Bacteria(100);Firmicutes(100);Clostridia(100);Clostridiales(100);Lachnospiraceae(100);Lachnospiraceae_ND3007_group(65.6);uncultured_bacterium(59.8);
K4410.MGS-811_4_109-1639	0	N		N		Y		Complete	1	94.6	94.6	Low	Bacteria(100);Firmicutes(100);Clostridia(100);Clostridiales(100);Lachnospiraceae(100);Blautia(38.5);Lachnospiraceae_bacterium_6_1_63FAA(37.5);
K4410.MGS-8_29_94-1622	0	N		N		Y		Complete	1	95.9	95.9	Low	Bacteria(100);Firmicutes(100);Clostridia(100);Clostridiales(100);Lachnospiraceae(100);Blautia(99.9);uncultured_Ruminococcus_sp.(74.2);
N15.MGS-142_8_335-1848	0	N		N		Y		Complete	1	94.7	94.7	Low	Bacteria(100);Firmicutes(100);Clostridia(100);Clostridiales(100);Lachnospiraceae(99.4);Lachnospiraceae_NC2004_group(99.4);uncultured_Clostridiaceae_bacterium(61.8);
N15.MGS-219_60_1-1464	0	N		N		Y		Complete	1	95	94.8	Low	Bacteria(100);Firmicutes(100);Clostridia(100);Clostridiales(100);Lachnospiraceae(100);Lachnospiraceae_UCG-008(51.5);uncultured_bacterium(51.4);
N15.MGS-73_7_90-1618	0	N		N		Y		Complete	1	95.5	95.5	Low	Bacteria(100);Firmicutes(100);Clostridia(100);Clostridiales(100);Lachnospiraceae(100);Lachnoclostridium(80.9);uncultured_bacterium(38.2);
N54.MGS-296_14_335-1860	0	N		N		Y		Complete	1	91.6	91.6	Low	Bacteria(100);Firmicutes(100);Clostridia(100);Clostridiales(100);Lachnospiraceae(48);Lachnospiraceae_AC2044_group(45.9);uncultured_organism(45.9);
N54.MGS-296_17_0-899	0	N		N		Y		Complete	1	87.7	90.5	Low	Bacteria(100);Firmicutes(99.3);Clostridia(99.3);Clostridiales(99.3);Lachnospiraceae(63);Tyzzerella(40.2);[Clostridium]_lactatifermentans(32.4);
N54.MGS-44_23_0-1180	0	N		N		Y		Complete	1	89.4	89.4	Low	Bacteria(100);Firmicutes(100);Clostridia(100);Clostridiales(100);Ruminococcaceae(100);Ruminiclostridium_5(100);Clostridiaceae_bacterium_DJF_LS40(92.9);
N54.MGS-5_15_284-1813	0	N		N		Y		Complete	1	97.2	97.2	Low	Bacteria(100);Firmicutes(100);Clostridia(100);Clostridiales(100);Ruminococcaceae(100);Flavonifractor(81);Flavonifractor_plautii(68.7);
N54.MGS-66_1_76-1498	0	N		N		Y		Complete	1	94.9	94.9	Low	Bacteria(100);Firmicutes(100);Clostridia(100);Clostridiales(100);Lachnospiraceae(100);Lachnospiraceae_ND3007_group(50.5);uncultured_bacterium(44.8);
MRRA100	0.720339	N	0	N	0	N	2.43081	Not_present	0	91.3	91.3	Medium	Bacteria(100);Firmicutes(100);Clostridia(100);Clostridiales(100);Ruminococcaceae(100);Ruminiclostridium_5(100);uncultured_bacterium(97.2);
MRRA1000	0.0254237	N	0	N	0	N	1.97084	Not_present	0	84	84	Low	Bacteria(100);Firmicutes(100);Clostridia(100);Clostridiales(100);Ruminococcaceae(100);Ruminococcaceae_UCG-014(100);uncultured_bacterium(76.5);
MRRA1001	0.00847458	N	0	N	0	N	1.99229	Not_present	0	92.7	92.7	Low	Bacteria(100);Bacteroidetes(100);Bacteroidia(99.5);Bacteroidales(99.5);Rikenellaceae(99.4);Alistipes(99.3);uncultured_bacterium(83.2);
MRRA1002	0.771186	N	0	N	0	N	0.978642	Not_present	0	94	94	Medium	Bacteria(100);Firmicutes(99.9);Clostridia(99.9);Clostridiales(99.9);Ruminococcaceae(99.9);Ruminiclostridium_5(99.9);uncultured_bacterium(50.3);
MRRA1003	0.0169492	N	0	N	0	N	1.99325	Not_present	0	87.7	87.7	Low	Bacteria(100);Bacteroidetes(99.7);Bacteroidia(76.2);Bacteroidales(76.2);Rikenellaceae(70.1);uncultured_Rikenella_sp.(28.5);unclassified;
MRRA1004	0.00847458	N	0	N	0	N	1.99554	Not_present	0	88	88	Low	Bacteria(100);Firmicutes(100);Clostridia(100);Clostridiales(100);Ruminococcaceae(99.8);Ruminococcaceae_UCG-010(98.4);uncultured_bacterium(94.3);
MRRA1005	0.0169492	N	0	N	0	N	1.97984	Not_present	0	87.3	87.3	Low	Bacteria(100);Firmicutes(99.8);Erysipelotrichia(99.8);Erysipelotrichales(99.8);Erysipelotrichaceae(99.8);uncultured(99.8);uncultured_bacterium(99.6);
MRRA1006	0.0932203	N	0	N	0	N	1.81814	Not_present	0	100	100	Low	Bacteria(100);Firmicutes(100);Clostridia(100);Clostridiales(100);Family_XI(100);Ezakiella(100);[Bacteroides]_coagulans(100);
MRRA1007	0.0762712	N	0	N	0	N	1.8943	Not_present	0	86.7	86.7	Low	Bacteria(100);Firmicutes(100);Clostridia(99.9);Clostridiales(99.9);Peptococcaceae(99.9);Peptococcus(99.9);uncultured_bacterium(97.3);
MRRA1008	0.00847458	N	0	N	0	N	1.99547	Not_present	0	92	92	Low	Bacteria(100);Firmicutes(99.3);Erysipelotrichia(98.7);Erysipelotrichales(98.7);Erysipelotrichaceae(98.7);Erysipelatoclostridium(83.9);bacterium_ic1391(23.1);
MRRA1009	0.00847458	N	0	N	0	N	2.0081	Not_present	0	94	94	Low	Bacteria(100);Bacteroidetes(100);Bacteroidia(99.7);Bacteroidales(99.7);Rikenellaceae(99.5);Alistipes(98.9);uncultured_bacterium(74.1);
MRRA101	0.559322	N	0	N	0	N	2.43646	Not_present	0	88	88	High	Bacteria(100);Firmicutes(100);Clostridia(100);Clostridiales(100);Ruminococcaceae(100);Ruminococcaceae_UCG-005(100);uncultured_prokaryote(79.1);
MRRA1010	0.40678	N	0	N	0	N	1.12741	Not_present	0	94	94	Medium	Bacteria(100);Bacteroidetes(100);Bacteroidia(100);Bacteroidales(100);Bacteroidaceae(98);Bacteroides(98);uncultured_bacterium(59.3);
MRRA1011	0.0423729	N	0	N	0	N	1.95051	Not_present	0	100	100	Low	Bacteria(100);Actinobacteria(100);Actinobacteria(100);Corynebacteriales(100);Corynebacteriaceae(100);Corynebacterium(93.2);Corynebacterium_argentoratense_DSM_44202(46.7);
MRRA1012	0.355932	N	0	N	0	N	1.46581	Not_present	0	90.3	90.3	Medium	Bacteria(100);Firmicutes(100);Clostridia(100);Clostridiales(99.9);Ruminococcaceae(99.9);Ruminiclostridium_5(99.9);uncultured_bacterium(51.2);
MRRA1013	0.0508475	N	0	N	0	N	1.93019	Not_present	0	85.3	85.3	Low	Bacteria(99.6);Firmicutes(75);Erysipelotrichia(56.9);Erysipelotrichales(56.9);Erysipelotrichaceae(56.9);Erysipelatoclostridium(26.3);[Clostridium]_saccharogumia(16.4);
MRRA1014	0.00847458	N	0	N	0	N	2.02017	Not_present	0	93	93	Low	Bacteria(100);Actinobacteria(100);Coriobacteriia(100);Coriobacteriales(100);Coriobacteriaceae(100);Coriobacteriaceae_UCG-003(99.9);uncultured_bacterium(99.9);
MRRA1015	0.0338983	N	0	N	0	N	1.94908	Not_present	0	85.7	85.7	Low	Bacteria(99.9);Firmicutes(99.7);Clostridia(99.3);Clostridiales(99.2);Peptococcaceae(98.2);uncultured(94.4);uncultured_soil_bacterium(70);
MRRA1016	0.0423729	N	0	N	0	N	1.91744	Not_present	0	87.3	87.3	Low	Bacteria(100);Firmicutes(100);Clostridia(99.9);Clostridiales(99.9);Lachnospiraceae(99.9);uncultured_organism(85.5);unclassified;
MRRA1017	0.0423729	N	0	N	0	N	1.91399	Not_present	0	87	87	Low	Bacteria(100);Firmicutes(100);Clostridia(100);Clostridiales(100);Ruminococcaceae(100);Ruminococcaceae_UCG-013(96.4);uncultured_bacterium(80.8);
MRRA1018	0.194915	N	0	N	0	N	1.71989	Not_present	0	96.3	96.3	Low	Bacteria(100);Firmicutes(100);Clostridia(100);Clostridiales(100);Lachnospiraceae(100);Shuttleworthia(49.6);uncultured_bacterium(49.6);
MRRA1019	0.059322	N	0	N	0	N	1.88603	Not_present	0	92.3	92.3	Low	Bacteria(100);Firmicutes(100);Clostridia(100);Clostridiales(100);Lachnospiraceae(99.9);Lachnospiraceae_FCS020_group(78.6);uncultured_bacterium(62.7);
MRRA102	0.449153	N	0	N	0	N	2.14684	Not_present	0	93	93	Medium	Bacteria(100);Firmicutes(100);Clostridia(100);Clostridiales(100);Ruminococcaceae(100);Ruminococcaceae_NK4A214_group(100);uncultured_rumen_bacterium(56.7);
MRRA1020	0.711864	N	0	N	0	N	1.24658	Not_present	0	94.7	94.7	Medium	Bacteria(100);Firmicutes(100);Clostridia(100);Clostridiales(100);Lachnospiraceae(100);Coprococcus_1(99.4);uncultured_organism(67.9);
MRRA1021	0.372881	N	0	N	0	N	1.34087	Not_present	0	96.7	96.7	Medium	Bacteria(100);Firmicutes(99.9);Clostridia(99.9);Clostridiales(99.9);Ruminococcaceae(94);uncultured(17.4);uncultured_bacterium(14);
MRRA1022	0.0338983	N	0	N	0	N	1.93746	Not_present	0	87.7	88	Low	Bacteria(100);Firmicutes(100);Clostridia(100);Clostridiales(100);Lachnospiraceae(100);Tyzzerella(99.8);uncultured_Firmicutes_bacterium(93.6);
MRRA1023	0.059322	N	0	N	0	N	1.88106	Not_present	0	91	91	Low	Bacteria(100);Firmicutes(100);Clostridia(100);Clostridiales(100);Ruminococcaceae(99);Ruminiclostridium_5(91.2);uncultured_bacterium(73.6);
MRRA1024	0.144068	N	0	N	0	N	1.7368	Not_present	0	89	89	Low	Bacteria(100);Firmicutes(100);Clostridia(100);Clostridiales(100);Ruminococcaceae(98.5);Ruminococcaceae_UCG-005(97.1);uncultured_organism(25.2);
MRRA1025	0.0169492	N	0	N	0	N	2.01447	Not_present	0	88.7	89	Low	Bacteria(99.8);Actinobacteria(98.2);Coriobacteriia(96.6);Coriobacteriales(96.6);Coriobacteriaceae(96.6);Collinsella(82.2);uncultured_bacterium(69.5);
MRRA1026	0.0169492	N	0	N	0	N	1.9847	Not_present	0	82.3	82.3	Low	Bacteria(99.9);Bacteroidetes(96.6);Bacteroidia(78.2);Bacteroidales(77.2);Rikenellaceae(66.2);Rikenella(29);uncultured_bacterium(25.6);
MRRA1027	0.00847458	N	0	N	0	N	1.99355	Not_present	0	86.3	86.3	Low	Bacteria(100);Bacteroidetes(100);Flavobacteriia(100);Flavobacteriales(100);Flavobacteriaceae(100);Flavobacterium(100);Flavobacterium_hercynium(83.8);
MRRA1028	0.00847458	N	0	N	0	N	1.99515	Not_present	0	91.7	91.7	Low	Bacteria(100);Bacteroidetes(100);Bacteroidia(100);Bacteroidales(100);Prevotellaceae(100);Prevotellaceae_NK3B31_group(82.5);uncultured_bacterium(82.5);
MRRA1029	0.110169	N	0	N	0	N	1.76923	Not_present	0	90.3	90.3	Low	Bacteria(100);Firmicutes(99.9);Clostridia(99.8);Clostridiales(99.8);Ruminococcaceae(99.8);Acetanaerobacterium(26.4);Acetanaerobacterium_elongatum(20.6);
MRRA103	0.79661	N	0	N	0	N	2.18669	Not_present	0	98.7	98.7	Low	Bacteria(100);Firmicutes(100);Erysipelotrichia(100);Erysipelotrichales(100);Erysipelotrichaceae(100);Turicibacter(100);uncultured_bacterium(98.1);
MRRA1030	0.00847458	N	0	N	0	N	2.01791	Not_present	0	87	87	Low	Bacteria(100);Firmicutes(100);Clostridia(100);Clostridiales(100);Ruminococcaceae(100);Ruminococcaceae_UCG-010(99.9);uncultured_Firmicutes_bacterium(78.3);
MRRA1031	0.00847458	N	0	N	0	N	2.004	Not_present	0	79.4	79.1	Low	Bacteria(100);Bacteroidetes(99.8);Bacteroidia(99.5);Bacteroidales(99.4);Bacteroidales_S24-7_group(98.4);uncultured_bacterium(97);unclassified;
MRRA1032	0.110169	N	0	N	0	N	1.78094	Not_present	0	92.3	92.3	Low	Bacteria(100);Firmicutes(100);Clostridia(100);Clostridiales(100);Ruminococcaceae(98.2);Hydrogenoanaerobacterium(78.4);Hydrogenoanaerobacterium_saccharovorans(67.3);
MRRA1033	0.220339	N	0	N	0	N	1.45039	Not_present	0	92.3	92.3	Medium	Bacteria(100);Bacteroidetes(99.9);Bacteroidia(99.8);Bacteroidales(99.8);Porphyromonadaceae(98.9);Parabacteroides(98.4);uncultured_bacterium(98.1);
MRRA1034	0.0423729	N	0	N	0	N	1.90435	Not_present	0	95.7	95.7	Low	Bacteria(100);Actinobacteria(100);Coriobacteriia(100);Coriobacteriales(100);Coriobacteriaceae(100);uncultured(83.4);bacterium_OL-1(67.6);
MRRA1035	0.0508475	N	0	N	0	N	1.97261	Not_present	0	94.3	94.3	Low	Bacteria(100);Firmicutes(100);Erysipelotrichia(99.9);Erysipelotrichales(99.9);Erysipelotrichaceae(99.9);Incertae_Sedis(99.9);uncultured_bacterium(99.9);
MRRA1036	0.0677966	N	0	N	0	N	1.88659	Not_present	0	86.7	86	Low	Bacteria(100);Firmicutes(99.9);Clostridia(99.9);Clostridiales(99.9);Ruminococcaceae(99.9);Ruminiclostridium_1(83.3);uncultured_Clostridiaceae_bacterium(46.5);
MRRA1037	0.0423729	N	0	N	0	N	1.92607	Not_present	0	90.3	90.3	Low	Bacteria(100);Firmicutes(99.8);Clostridia(99.8);Clostridiales(99.6);Ruminococcaceae(99.3);Hydrogenoanaerobacterium(36);uncultured_bacterium(14.7);
MRRA1038	0.0254237	N	0	N	0	N	1.96455	Not_present	0	96.7	96.7	Low	Bacteria(100);Firmicutes(100);Clostridia(100);Clostridiales(99.8);Eubacteriaceae(99);Anaerofustis(98.8);uncultured_bacterium(57.4);
MRRA1039	0.0169492	N	0	N	0	N	1.97732	Not_present	0	99.7	99.7	Low	Bacteria(100);Actinobacteria(100);Actinobacteria(100);Corynebacteriales(100);Corynebacteriaceae(100);Corynebacterium_1(100);unidentified(37);
MRRA1040	0.0169492	N	0	N	0	N	1.97687	Not_present	0	81	81	Low	Bacteria(100);Firmicutes(100);Clostridia(99.8);Clostridiales(99.8);Christensenellaceae(97.1);Christensenellaceae_R-7_group(97.1);uncultured_bacterium(82.8);
MRRA1041	0.0847458	N	0	N	0	N	1.8369	Not_present	0	92	92	Low	Bacteria(100);Firmicutes(100);Clostridia(100);Clostridiales(100);Ruminococcaceae(99.1);uncultured(43.7);uncultured_bacterium(31.1);
MRRA1042	0.0254237	N	0	N	0	N	1.96211	Not_present	0	92.7	92.7	Low	Bacteria(100);Firmicutes(100);Clostridia(100);Clostridiales(100);Ruminococcaceae(100);Anaerotruncus(88.5);Anaerotruncus_sp._NML_070203(46.1);
MRRA1043	0.00847458	N	0	N	0	N	1.99014	Not_present	0	91	91	Low	Bacteria(100);Firmicutes(98.1);Clostridia(97.9);Clostridiales(97.8);Ruminococcaceae(96.3);Ruminiclostridium_5(93.5);uncultured_bacterium(51.4);
MRRA1044	0.0254237	N	0	N	0	N	1.97235	Not_present	0	87.7	87.7	Low	Bacteria(100);Firmicutes(99.8);Clostridia(99.8);Clostridiales(99.7);Ruminococcaceae(98.8);uncultured(76.9);uncultured_rumen_bacterium_4C0d-17(44.3);
MRRA1045	0.0423729	N	0	N	0	N	1.92298	Not_present	0	92.7	92.7	Low	Bacteria(100);Firmicutes(99.8);Erysipelotrichia(97.2);Erysipelotrichales(97.2);Erysipelotrichaceae(97.2);Holdemania(61.9);uncultured_bacterium(38.6);
MRRA1046	0.466102	N	0	N	0	N	1.16711	Not_present	0	88.7	88.7	High	Bacteria(100);Firmicutes(88.7);Clostridia(88.3);Clostridiales(88.1);Christensenellaceae(84.8);Christensenellaceae_R-7_group(42.9);uncultured_organism(22.7);
MRRA1047	0.0423729	N	0	N	0	N	1.93916	Not_present	0	100	100	Low	Bacteria(100);Bacteroidetes(100);Bacteroidia(100);Bacteroidales(100);Prevotellaceae(100);Prevotella_6(100);Prevotella_bergensis(100);
MRRA1048	0.0338983	N	0	N	0	N	1.93491	Not_present	0	95.7	95	Low	Bacteria(100);Firmicutes(100);Clostridia(100);Clostridiales(100);Lachnospiraceae(100);Lachnospiraceae_UCG-001(35.2);uncultured_bacterium(28.6);
MRRA1049	0.0762712	N	0	N	0	N	1.84008	Not_present	0	93.4	93.4	Low	Bacteria(100);Firmicutes(99.9);Clostridia(99.9);Clostridiales(99.9);Ruminococcaceae(91.8);uncultured(56.2);uncultured_bacterium(53.4);
MRRA105	0.70339	N	0	N	0	N	2.73546	Not_present	0	93	93	Medium	Bacteria(100);Firmicutes(100);Clostridia(100);Clostridiales(100);Ruminococcaceae(100);Ruminococcaceae_UCG-003(100);uncultured_organism(95.4);
MRRA1050	0.516949	N	0	N	0	N	1.74447	Not_present	0	99.3	99.3	Low	Bacteria(100);Firmicutes(100);Clostridia(100);Clostridiales(100);Lachnospiraceae(100);Lachnoclostridium(69.6);[Clostridium]_hylemonae(61);
MRRA1051	0.152542	N	0	N	0	N	1.59911	Not_present	0	97	97	Low	Bacteria(100);Firmicutes(100);Clostridia(100);Clostridiales(100);Ruminococcaceae(100);Anaerotruncus(97);Anaerotruncus_colihominis_DSM_17241(36.8);
MRRA1052	0.0508475	N	0	N	0	N	1.90178	Not_present	0	86.7	100	Low	Bacteria(100);Firmicutes(99.7);Clostridia(99.5);Clostridiales(99.5);Lachnospiraceae(98);Lachnospiraceae_UCG-010(41.4);uncultured_bacterium(40.8);
MRRA1053	0.0762712	N	0	N	0	N	1.80432	Not_present	0	98.3	98.3	Low	Bacteria(100);Firmicutes(100);Clostridia(100);Clostridiales(100);Family_XIII(100);[Eubacterium]_nodatum_group(100);[Eubacterium]_sulci(58.8);
MRRA1054	0.169492	N	0	N	0	N	1.79679	Not_present	0	96.7	96.7	Low	Bacteria(100);Firmicutes(99.9);Clostridia(99.9);Clostridiales(99.9);Lachnospiraceae(99.9);Lachnospiraceae_UCG-005(93.4);uncultured_bacterium(74.5);
MRRA1055	0.0254237	N	0	N	0	N	1.94874	Not_present	0	94.7	94.7	Low	Bacteria(100);Firmicutes(100);Clostridia(100);Clostridiales(100);Lachnospiraceae(99.8);Coprococcus_1(78.3);uncultured_bacterium(57.6);
MRRA1056	0.389831	N	0	N	0	N	1.25714	Not_present	0	93.1	93.1	Medium	Bacteria(100);Actinobacteria(48.6);Coriobacteriia(48.5);Coriobacteriales(48.5);Coriobacteriaceae(48.5);Collinsella(47.1);Coriobacterium_sp._CCUG_33917(40.6);
MRRA1057	0.0423729	N	0	N	0	N	1.92709	Not_present	0	83.6	83.6	Low	Bacteria(100);Firmicutes(99.9);Clostridia(99.9);Clostridiales(99.9);Peptococcaceae(99.9);uncultured(97.7);uncultured_soil_bacterium(68.2);
MRRA1058	0.059322	N	0	N	0	N	1.88378	Not_present	0	86.7	87.1	Low	Bacteria(100);Firmicutes(98.1);Clostridia(96.2);Clostridiales(95.7);Clostridiales_vadinBB60_group(68.5);uncultured_Thermoanaerobacterales_bacterium(67.3);unclassified;
MRRA1059	0.0423729	N	0	N	0	N	1.93235	Not_present	0	90.7	90.7	Low	Bacteria(100);Firmicutes(96.7);Clostridia(96.5);Clostridiales(96.5);Ruminococcaceae(93.8);Anaerotruncus(62.5);unidentified(23.6);
MRRA106	0.5	N	0	N	0	N	1.99349	Not_present	0	92.3	92.3	Medium	Bacteria(100);Firmicutes(100);Clostridia(99.8);Clostridiales(99.8);Ruminococcaceae(99.8);Ruminiclostridium_6(99.8);uncultured_bacterium(99.8);
MRRA1060	0.0677966	N	0	N	0	N	1.86884	Not_present	0	92.3	92.3	Low	Bacteria(100);Firmicutes(100);Clostridia(99.9);Clostridiales(99.9);Ruminococcaceae(99.3);Anaerotruncus(89.6);uncultured_bacterium(68.5);
MRRA1061	0.00847458	N	0	N	0	N	1.99972	Not_present	0	95.5	95.5	Low	Bacteria(100);Proteobacteria(66);Gammaproteobacteria(65.8);Pasteurellales(65.8);Pasteurellaceae(65.8);Haemophilus(33.3);Haemophilus_parainfluenzae_HK262(8.4);
MRRA1062	0.186441	N	0	N	0	N	2.01364	Not_present	0	86	86	Low	Bacteria(100);Firmicutes(100);Clostridia(100);Clostridiales(100);Christensenellaceae(100);Christensenellaceae_R-7_group(100);iron-reducing_bacterium_enrichment_culture_clone_HN70(70.6);
MRRA1063	0.0508475	N	0	N	0	N	1.92345	Not_present	0	98	98	Low	Bacteria(100);Firmicutes(100);Bacilli(100);Bacillales(100);Planococcaceae(99.8);Rummeliibacillus(93.8);Rummeliibacillus_pycnus(93.8);
MRRA1064	0.0338983	N	0	N	0	N	1.93648	Not_present	0	90.7	90.7	Low	Bacteria(100);Firmicutes(98.9);Clostridia(98.9);Clostridiales(97.4);Ruminococcaceae(96.5);Anaerotruncus(49.1);uncultured_bacterium(38.8);
MRRA1065	0.0169492	N	0	N	0	N	1.9747	Not_present	0	91.3	91.3	Low	Bacteria(100);Firmicutes(100);Clostridia(100);Clostridiales(100);Ruminococcaceae(100);[Eubacterium]_coprostanoligenes_group(100);uncultured_Clostridiales_bacterium(98.4);
MRRA1066	0.0254237	N	0	N	0	N	1.96008	Not_present	0	84.3	84.4	Low	Bacteria(100);Firmicutes(93.8);Clostridia(84.3);Clostridiales(82.9);Peptococcaceae(68.7);uncultured(62.1);uncultured_bacterium(31.7);
MRRA1067	0.00847458	N	0	N	0	N	1.99295	Not_present	0	82.7	82.7	Low	Bacteria(100);Firmicutes(100);Clostridia(100);Clostridiales(100);Ruminococcaceae(100);Ruminococcaceae_UCG-014(100);uncultured_bacterium(77.4);
MRRA1068	0.118644	N	0	N	0	N	1.72694	Not_present	0	100	100	Low	Bacteria(100);Actinobacteria(100);Actinobacteria(100);Actinomycetales(100);Actinomycetaceae(100);uncultured(100);uncultured_bacterium(100);
MRRA1069	0.118644	N	0	N	0	N	1.7805	Not_present	0	87	87	Low	Bacteria(100);Firmicutes(100);Clostridia(100);Clostridiales(100);Ruminococcaceae(100);Ruminiclostridium(78.6);Clostridiales_bacterium_DJF_B152(52.6);
MRRA107	0.864407	N	0	N	0	N	2.54183	Not_present	0	97.7	97.3	Low	Bacteria(100);Firmicutes(100);Clostridia(100);Clostridiales(100);Clostridiaceae_1(100);Clostridium_sensu_stricto_1(100);uncultured_Clostridium_sp.(57.4);
MRRA1070	0.0254237	N	0	N	0	N	1.96237	Not_present	0	91	91	Low	Bacteria(100);Firmicutes(100);Clostridia(100);Clostridiales(100);Ruminococcaceae(99.9);Ruminococcaceae_UCG-002(87.8);uncultured_bacterium(65.1);
MRRA1071	0.059322	N	0	N	0	N	1.84849	Not_present	0	91.7	91.7	Low	Bacteria(100);Firmicutes(99.1);Clostridia(99.1);Clostridiales(99.1);Ruminococcaceae(93.8);uncultured(17.7);uncultured_bacterium_BC09(11.6);
MRRA1072	0.00847458	N	0	N	0	N	2.00003	Not_present	0	87.7	87.7	Low	Bacteria(100);Firmicutes(96.9);Clostridia(95.7);Clostridiales(95);Christensenellaceae(73.7);Christensenellaceae_R-7_group(67.5);uncultured_Ruminococcus_sp.(16.6);
MRRA1073	0.135593	N	0	N	0	N	1.70141	Not_present	0	91.3	91.3	Low	Bacteria(100);Firmicutes(100);Clostridia(100);Clostridiales(100);Ruminococcaceae(100);Anaerotruncus(82.7);uncultured_bacterium(77.4);
MRRA1074	0.00847458	N	0	N	0	N	1.99358	Not_present	0	90.4	90.4	Low	Bacteria(100);Firmicutes(100);Clostridia(100);Clostridiales(100);Ruminococcaceae(99.9);Anaerotruncus(93.8);uncultured_bacterium(84.9);
MRRA1075	0.559322	N	0	N	0	N	1.7012	Not_present	0	96	96	Medium	Bacteria(100);Firmicutes(100);Clostridia(100);Clostridiales(100);Ruminococcaceae(100);Flavonifractor(62.8);uncultured_bacterium(62.4);
MRRA1076	0.00847458	N	0	N	0	N	1.99601	Not_present	0	81.1	81.1	Low	Bacteria(100);Bacteroidetes(100);Bacteroidia(100);Bacteroidales(100);Porphyromonadaceae(100);Butyricimonas(100);uncultured_Bacteroidetes_bacterium(100);
MRRA1077	0.0169492	N	0	N	0	N	1.9718	Not_present	0	90	89.7	Low	Bacteria(100);Firmicutes(100);Clostridia(99.9);Clostridiales(99.9);Ruminococcaceae(98);Ruminococcaceae_UCG-005(76.8);uncultured_bacterium(38.4);
MRRA1078	0.0254237	N	0	N	0	N	1.97608	Not_present	0	92	92	Low	Bacteria(100);Firmicutes(100);Clostridia(100);Clostridiales(100);Ruminococcaceae(100);Ruminiclostridium_9(98.1);uncultured_bacterium(97.6);
MRRA1079	0.00847458	N	0	N	0	N	2.00629	Not_present	0	83.1	83.1	Low	Bacteria(100);Bacteroidetes(100);Bacteroidia(100);Bacteroidales(100);Porphyromonadaceae(100);Butyricimonas(100);uncultured_bacterium(98.6);
MRRA1080	0.0423729	N	0	N	0	N	1.90085	Not_present	0	95	95	Low	Bacteria(100);Firmicutes(100);Bacilli(100);Lactobacillales(100);Lactobacillaceae(99.9);Lactobacillus(99.3);Lactobacillus_algidus(97.6);
MRRA1082	0.0169492	N	0	N	0	N	1.98614	Not_present	0	90.3	90.3	Low	Bacteria(99.9);Actinobacteria(96.6);Coriobacteriia(91);Coriobacteriales(91);Coriobacteriaceae(91);Collinsella(60);Collinsella_stercoris_DSM_13279(19.9);
MRRA1083	0.0254237	N	0	N	0	N	1.94563	Not_present	0	83.1	83.1	Low	Bacteria(100);Firmicutes(100);Clostridia(100);Clostridiales(100);Syntrophomonadaceae(100);Syntrophomonas(99.7);uncultured_Syntrophomonas_sp.(57.8);
MRRA1084	0.059322	N	0	N	0	N	1.856	Not_present	0	86.7	100	Low	Bacteria(100);Firmicutes(99.7);Clostridia(99.2);Clostridiales(99.1);Christensenellaceae(86.8);uncultured(62.1);uncultured_bacterium(38.2);
MRRA1085	0.135593	N	0	N	0	N	1.68459	Not_present	0	88.7	88.7	Low	Bacteria(100);Firmicutes(99.8);Clostridia(99.8);Clostridiales(99.8);Ruminococcaceae(99.4);Candidatus_Soleaferrea(43.1);uncultured_bacterium(31.2);
MRRA1086	0.0508475	N	0	N	0	N	1.97367	Not_present	0	91.7	91.7	Low	Bacteria(100);Firmicutes(100);Clostridia(100);Clostridiales(100);Ruminococcaceae(81.8);uncultured(61.7);uncultured_bacterium(57.7);
MRRA1087	0.059322	N	0	N	0	N	1.95967	Not_present	0	98	98	Low	Bacteria(100);Actinobacteria(100);Coriobacteriia(100);Coriobacteriales(100);Coriobacteriaceae(100);Slackia(97.8);uncultured_bacterium(49.7);
MRRA1088	0.0338983	N	0	N	0	N	1.953	Not_present	0	87.3	90	Low	Bacteria(100);Firmicutes(99.9);Clostridia(99.9);Clostridiales(99.9);Christensenellaceae(99.9);Christensenellaceae_R-7_group(98.6);uncultured_organism(78);
MRRA1089	0.0254237	N	0	N	0	N	1.96936	Not_present	0	96.3	96.3	Low	Bacteria(100);Firmicutes(100);Clostridia(100);Clostridiales(100);Lachnospiraceae(100);Lachnoclostridium_5(61.3);uncultured_Clostridiales_bacterium(22.6);
MRRA109	0.491525	N	0	N	0	N	2.15119	Not_present	0	99.3	99.3	Low	Bacteria(100);Bacteroidetes(100);Bacteroidia(100);Bacteroidales(100);Porphyromonadaceae(100);Coprobacter(100);uncultured_organism(99.9);
MRRA1090	0.0423729	N	0	N	0	N	1.93775	Not_present	0	91.4	91.4	Low	Bacteria(100);Firmicutes(100);Clostridia(100);Clostridiales(100);Ruminococcaceae(99.8);Ruminococcaceae_UCG-007(80.8);uncultured_bacterium(80.4);
MRRA1091	0.983051	N	0	N	0	N	3.48062	Not_present	0	96.7	96.7	Medium	Bacteria(100);Bacteroidetes(100);Bacteroidia(100);Bacteroidales(100);Bacteroidaceae(100);Bacteroides(100);Bacteroides_thetaiotaomicron(59.5);
MRRA1092	0.127119	N	0	N	0	N	1.71113	Not_present	0	93.9	96.8	Low	Bacteria(100);Firmicutes(99);Bacilli(84.9);Lactobacillales(84.9);Streptococcaceae(84.9);Streptococcus(84.9);Enterococcus_faecium(30.6);
MRRA1093	0.0169492	N	0	N	0	N	1.98464	Not_present	0	79.9	79.9	Low	Bacteria(100);Cyanobacteria(100);Melainabacteria(100);Gastranaerophilales(100);uncultured_bacterium(99.8);unclassified;unclassified;
MRRA1094	0.0423729	N	0	N	0	N	1.92121	Not_present	0	94	94	Low	Bacteria(100);Actinobacteria(100);Coriobacteriia(100);Coriobacteriales(100);Coriobacteriaceae(100);Parvibacter(95.3);uncultured_bacterium(95.3);
MRRA1095	0.0169492	N	0	N	0	N	1.97172	Not_present	0	91.4	91.4	Low	Bacteria(100);Firmicutes(94.6);Clostridia(94.5);Clostridiales(94.1);Christensenellaceae(89.6);uncultured(83.5);uncultured_bacterium(46.6);
MRRA1096	0.00847458	N	0	N	0	N	1.99705	Not_present	0	88.3	88.3	Low	Bacteria(100);Firmicutes(97.5);Clostridia(96.8);Clostridiales(96.8);Ruminococcaceae(92.3);Anaerotruncus(46);uncultured_Clostridiaceae_bacterium(27.6);
MRRA1097	0.0169492	N	0	N	0	N	1.97221	Not_present	0	94.3	94.3	Low	Bacteria(100);Firmicutes(100);Clostridia(100);Clostridiales(100);Lachnospiraceae(99.9);Coprococcus_1(91.1);uncultured_bacterium(81);
MRRA1098	0.0169492	N	0	N	0	N	1.96946	Not_present	0	89.7	89.7	Low	Bacteria(100);Firmicutes(99.9);Clostridia(99.4);Clostridiales(99.4);Ruminococcaceae(98.1);Anaerofilum(20.9);uncultured_Firmicutes_bacterium(10.5);
MRRA1099	0.00847458	N	0	N	0	N	1.98897	Not_present	0	91	91	Low	Bacteria(100);Firmicutes(100);Clostridia(100);Clostridiales(100);Ruminococcaceae(99.2);Oscillibacter(36.5);uncultured_Clostridiales_bacterium(33.4);
MRRA110	0.372881	N	0	N	0	N	1.69221	Not_present	0	83.7	96.6	High	Bacteria(100);Firmicutes(100);Clostridia(100);Clostridiales(100);Christensenellaceae(100);Christensenellaceae_R-7_group(100);uncultured_organism(63.6);
MRRA1100	0.00847458	N	0	N	0	N	1.9977	Not_present	0	90	90	Low	Bacteria(100);Firmicutes(99.9);Clostridia(99.9);Clostridiales(99.8);Ruminococcaceae(99);Ruminococcaceae_UCG-009(71.4);uncultured_bacterium(67.4);
MRRA1101	0.135593	N	0	N	0	N	1.87044	Not_present	0	94	94	Low	Bacteria(100);Firmicutes(100);Clostridia(100);Clostridiales(100);Family_XIII(100);[Eubacterium]_nodatum_group(97.9);uncultured_bacterium(63.9);
MRRA1102	0.0169492	N	0	N	0	N	1.97429	Not_present	0	89.1	89.1	Low	Bacteria(100);Firmicutes(99.7);Clostridia(99.7);Clostridiales(99.7);Ruminococcaceae(99.1);Ruminococcaceae_UCG-009(29.9);bacterium_NLAE-zl-C228(6.8);
MRRA1103	0.00847458	N	0	N	0	N	1.99007	Not_present	0	84.7	84.5	Low	Bacteria(100);Firmicutes(100);Clostridia(99.9);Clostridiales(99.9);Ruminococcaceae(99.8);Ruminococcaceae_UCG-013(99.6);uncultured_organism(34.1);
MRRA1104	0.0338983	N	0	N	0	N	1.93448	Not_present	0	95	95	Low	Bacteria(100);Firmicutes(100);Negativicutes(100);Selenomonadales(100);Veillonellaceae(100);Veillonella(100);uncultured_methanogenic_archaeon(75.9);
MRRA1106	0.0847458	N	0	N	0	N	1.80255	Not_present	0	89	88	Low	Bacteria(100);Firmicutes(100);Clostridia(100);Clostridiales(100);Ruminococcaceae(99.7);Ruminococcaceae_UCG-009(26.8);uncultured_rumen_bacterium(21.3);
MRRA1107	0.0169492	N	0	N	0	N	1.96367	Not_present	0	92	92	Low	Bacteria(100);Firmicutes(100);Clostridia(99.9);Clostridiales(99.9);Ruminococcaceae(99.5);Ruminococcaceae_NK4A214_group(81.5);uncultured_bacterium(53.6);
MRRA1108	0.0762712	N	0	N	0	N	1.85657	Not_present	0	93.4	93.4	Low	Bacteria(100);Firmicutes(99.9);Clostridia(99.9);Clostridiales(99.9);Ruminococcaceae(99.6);uncultured(64.6);uncultured_bacterium(59.3);
MRRA1109	0.0677966	N	0	N	0	N	1.83037	Not_present	0	83.3	83.3	Low	Bacteria(100);Actinobacteria(57.9);Coriobacteriia(55.3);Coriobacteriales(55.3);Coriobacteriaceae(55.3);Asaccharobacter(15.7);Asaccharobacter_celatus(15.7);
MRRA1110	0.0169492	N	0	N	0	N	1.98024	Not_present	0	92.7	92.7	Low	Bacteria(100);Firmicutes(100);Clostridia(100);Clostridiales(100);Ruminococcaceae(100);Ruminiclostridium_5(99.8);uncultured_bacterium(75.4);
MRRA1112	0.00847458	N	0	N	0	N	1.99021	Not_present	0	100	100	Low	Bacteria(100);Bacteroidetes(100);Bacteroidia(100);Bacteroidales(100);Prevotellaceae(100);Prevotella(100);Prevotella_pallens(99.9);
MRRA1113	0.00847458	N	0	N	0	N	2.01614	Not_present	0	95	95	Low	Bacteria(100);Actinobacteria(99.9);Coriobacteriia(99.9);Coriobacteriales(99.9);Coriobacteriaceae(99.9);Enterorhabdus(60.8);uncultured_bacterium(58.4);
MRRA1114	0.00847458	N	0	N	0	N	1.98668	Not_present	0	83.7	84.8	Low	Bacteria(100);Firmicutes(79.7);Clostridia(69.5);Thermoanaerobacterales(18.5);Family_III(11.8);Thermoanaerobacterium(11.8);Thermoanaerobacterium_thermostercoris(4.1);
MRRA1115	0.0254237	N	0	N	0	N	1.94665	Not_present	0	87.7	87.7	Low	Bacteria(100);Firmicutes(100);Erysipelotrichia(100);Erysipelotrichales(100);Erysipelotrichaceae(100);Erysipelotrichaceae_UCG-004(100);uncultured_organism(100);
MRRA1116	0.0169492	N	0	N	0	N	1.99305	Not_present	0	100	100	Low	Bacteria(100);Proteobacteria(100);Gammaproteobacteria(100);Pseudomonadales(100);Moraxellaceae(100);Acinetobacter(100);Acinetobacter_ursingii(92.7);
MRRA1117	0.0423729	N	0	N	0	N	1.94177	Not_present	0	87.4	87.4	Low	Bacteria(100);Firmicutes(100);Clostridia(100);Clostridiales(100);Ruminococcaceae(100);Anaerotruncus(100);uncultured_Clostridiales_bacterium(99.8);
MRRA1118	0.0762712	N	0	N	0	N	1.86662	Not_present	0	91.7	91.7	Low	Bacteria(100);Firmicutes(99.1);Clostridia(99.1);Clostridiales(99.1);Ruminococcaceae(97.5);Ruminiclostridium_5(87);uncultured_bacterium(46);
MRRA1119	0.144068	N	0	N	0	N	1.64065	Not_present	0	95.3	95.3	Low	Bacteria(100);Bacteroidetes(100);Bacteroidia(100);Bacteroidales(100);Bacteroidaceae(99.6);Bacteroides(99.6);uncultured_bacterium(51.5);
MRRA112	0.372881	N	0	N	0	N	1.36577	Not_present	0	99	99	Low	Bacteria(100);Bacteroidetes(100);Bacteroidia(100);Bacteroidales(100);Prevotellaceae(100);Prevotella_2(100);uncultured_organism(100);
MRRA1120	0.00847458	N	0	N	0	N	1.99485	Not_present	0	87.7	87.7	Low	Bacteria(100);Firmicutes(98.3);Clostridia(98.1);Clostridiales(98.1);Ruminococcaceae(93.7);[Eubacterium]_coprostanoligenes_group(48.8);uncultured_bacterium(25.2);
MRRA1121	0.00847458	N	0	N	0	N	1.99072	Not_present	0	90	90	Low	Bacteria(100);Firmicutes(98.8);Clostridia(98.8);Clostridiales(98.5);Ruminococcaceae(94.8);Ruminiclostridium_5(72.8);uncultured_bacterium(57.8);
MRRA1122	0.152542	N	0	N	0	N	1.80553	Not_present	0	89.7	89.7	Low	Bacteria(100);Firmicutes(99.9);Clostridia(99.9);Clostridiales(99.9);Ruminococcaceae(97.7);Ruminiclostridium_5(91.9);uncultured_bacterium(63.3);
MRRA1123	0.0762712	N	0	N	0	N	1.8266	Not_present	0	98.7	99	Low	Bacteria(100);Firmicutes(100);Clostridia(100);Clostridiales(100);Family_XIII(100);uncultured(100);uncultured_Anaerovorax_sp.(83.1);
MRRA1124	0.220339	N	0	N	0	N	1.6218	Not_present	0	86	86	High	Bacteria(100);Firmicutes(100);Clostridia(100);Clostridiales(100);Ruminococcaceae(100);Ruminiclostridium(90.7);bacterium_NLAE-zl-H60(27.3);
MRRA1125	0.00847458	N	0	N	0	N	1.98953	Not_present	0	96	96	Low	Bacteria(100);Firmicutes(100);Clostridia(100);Clostridiales(100);Ruminococcaceae(100);Anaerotruncus(98.5);Anaerotruncus_sp._NML_070203(29.4);
MRRA1126	0.0847458	N	0	N	0	N	1.80171	Not_present	0	100	100	Low	Bacteria(100);Bacteroidetes(100);Bacteroidia(100);Bacteroidales(100);Prevotellaceae(100);Prevotella_7(100);Prevotella_buccae(99);
MRRA1127	0.00847458	N	0	N	0	N	1.99386	Not_present	0	86	86	Low	Bacteria(100);Firmicutes(99.7);Clostridia(99.5);Clostridiales(99.3);Ruminococcaceae(98.6);Ruminococcaceae_UCG-010(90.1);uncultured_bacterium(56.8);
MRRA1128	0.0254237	N	0	N	0	N	1.96672	Not_present	0	86.4	88.1	Low	Bacteria(100);Firmicutes(97.1);Clostridia(95.8);Clostridiales(95.7);Ruminococcaceae(86.3);uncultured(55.3);uncultured_rumen_bacterium_4C0d-17(30.8);
MRRA1129	0.00847458	N	0	N	0	N	2.01065	Not_present	0	94	94	Low	Bacteria(100);Firmicutes(99.7);Clostridia(99.7);Clostridiales(99.7);Ruminococcaceae(96.2);Ruminococcus_1(92.2);Ruminococcus_sp._NK3A76(39.8);
MRRA113	0.177966	N	0	N	0	N	1.68228	Not_present	0	86	86	Low	Bacteria(100);Bacteroidetes(100);Bacteroidia(100);Bacteroidales(99.9);Rikenellaceae(99.9);Rikenellaceae_RC9_gut_group(99.9);uncultured_bacterium(99.6);
MRRA1130	0.567797	N	0	N	0	N	1.47989	Not_present	0	92.7	92.7	Medium	Bacteria(100);Firmicutes(100);Clostridia(100);Clostridiales(100);Ruminococcaceae(100);Anaerotruncus(96.2);Clostridiales_bacterium_JN18_V41_S(43.5);
MRRA1131	0.347458	N	0	N	0	N	1.51647	Not_present	0	92.3	92.3	Medium	Bacteria(100);Firmicutes(100);Clostridia(100);Clostridiales(100);Ruminococcaceae(100);[Eubacterium]_coprostanoligenes_group(99.8);Clostridium_sp._YIT_12069(99.8);
MRRA1132	0.059322	N	0	N	0	N	1.9325	Not_present	0	95.7	95.7	Low	Bacteria(100);Firmicutes(100);Clostridia(100);Clostridiales(100);Lachnospiraceae(100);Butyrivibrio(46.6);uncultured_organism(46.6);
MRRA1133	0.0677966	N	0	N	0	N	1.83811	Not_present	0	83	83	Low	Bacteria(100);Firmicutes(98.3);Clostridia(97.6);Clostridiales(96.9);Peptococcaceae(94.3);uncultured(92.7);uncultured_bacterium(73.6);
MRRA1134	0.355932	N	0	N	0	N	1.27277	Not_present	0	95.7	95.7	Medium	Bacteria(100);Firmicutes(100);Clostridia(100);Clostridiales(100);Lachnospiraceae(100);Roseburia(38.1);uncultured_rumen_bacterium(18.2);
MRRA1135	0.059322	N	0	N	0	N	1.91194	Not_present	0	89.3	89.3	Low	Bacteria(100);Firmicutes(100);Clostridia(99.8);Clostridiales(99.8);Ruminococcaceae(99.7);Anaerotruncus(81.2);uncultured_bacterium(71);
MRRA1136	0.0338983	N	0	N	0	N	1.98087	Not_present	0	94.7	94.7	Low	Bacteria(100);Actinobacteria(99.9);Coriobacteriia(99.9);Coriobacteriales(99.9);Coriobacteriaceae(99.9);Eggerthella(59.5);Eggerthella_sp._1_3_56FAA(21.4);
MRRA1137	0.0762712	N	0	N	0	N	1.79791	Not_present	0	93.3	100	Low	Bacteria(100);Firmicutes(95.4);Clostridia(95.4);Clostridiales(95.4);Ruminococcaceae(95.4);Ruminococcus_2(95.3);Ruminococcus_bromii(61.8);
MRRA1138	0.0677966	N	0	N	0	N	1.85975	Not_present	0	90.7	90.7	Low	Bacteria(100);Firmicutes(100);Clostridia(100);Clostridiales(100);Ruminococcaceae(99.9);Candidatus_Soleaferrea(66.8);uncultured_bacterium(39);
MRRA1139	0.0169492	N	0	N	0	N	1.95834	Not_present	0	96	96	Low	Bacteria(100);Proteobacteria(100);Alphaproteobacteria(100);Rhizobiales(100);Rhizobiaceae(100);Rhizobium(96.4);Agrobacterium_tumefaciens(85.4);
MRRA114	0.415254	N	0	N	0	N	2.27751	Not_present	0	99.7	99.7	Low	Bacteria(100);Firmicutes(100);Clostridia(100);Clostridiales(100);Lachnospiraceae(100);Coprococcus_2(99.9);uncultured_bacterium(97.4);
MRRA1140	0.161017	N	0	N	0	N	1.61196	Not_present	0	92.3	92.3	Low	Bacteria(100);Firmicutes(100);Clostridia(100);Clostridiales(100);Ruminococcaceae(99.3);Anaerotruncus(71.3);uncultured_bacterium(56.5);
MRRA1141	0.0169492	N	0	N	0	N	1.97039	Not_present	0	97	97	Low	Bacteria(100);Spirochaetae(100);Spirochaetes(100);Spirochaetales(100);Brachyspiraceae(100);Brachyspira(100);Brachyspira_aalborgi(98.5);
MRRA1142	0.0254237	N	0	N	0	N	1.97381	Not_present	0	88	88	Low	Bacteria(100);Firmicutes(99.9);Clostridia(99.9);Clostridiales(99.9);Peptococcaceae(99.9);Peptococcus(99.9);uncultured_organism(97.3);
MRRA1143	0.0254237	N	0	N	0	N	1.97071	Not_present	0	86.7	86.7	Low	Bacteria(100);Firmicutes(97.4);Clostridia(97.3);Clostridiales(97.1);Lachnospiraceae(17.2);Lachnospiraceae_NC2004_group(15.8);uncultured_bacterium(15.8);
MRRA1144	0.0423729	N	0	N	0	N	1.89669	Not_present	0	96.3	96.3	Low	Bacteria(100);Bacteroidetes(100);Bacteroidia(100);Bacteroidales(100);Bacteroidaceae(95.4);Bacteroides(95.4);uncultured_bacterium(59.4);
MRRA1145	0.0338983	N	0	N	0	N	1.93489	Not_present	0	88.7	88.7	Low	Bacteria(100);Firmicutes(99.9);Clostridia(98);Clostridiales(97.9);Christensenellaceae(86);uncultured_Firmicutes_bacterium(21.1);unclassified;
MRRA1146	0.0508475	N	0	N	0	N	1.87678	Not_present	0	100	100	Low	Bacteria(100);Firmicutes(100);Clostridia(100);Clostridiales(100);Family_XI(100);Peptoniphilus(100);Peptoniphilus_duerdenii_ATCC_BAA-1640(99.9);
MRRA1147	0.0932203	N	0	N	0	N	1.9575	Not_present	0	89.3	89.3	Low	Bacteria(100);Firmicutes(100);Clostridia(100);Clostridiales(100);Ruminococcaceae(98.7);Ruminococcaceae_UCG-005(97.1);uncultured_bacterium(55.3);
MRRA1148	0.0508475	N	0	N	0	N	1.87105	Not_present	0	100	100	Low	Bacteria(100);Proteobacteria(62);Gammaproteobacteria(60.3);Enterobacteriales(59.5);Enterobacteriaceae(59.5);Escherichia-Shigella(52.7);Escherichia_sp._enrichment_culture_clone_16(21.7);
MRRA1149	0.0169492	N	0	N	0	N	1.98115	Not_present	0	96.7	96.7	Low	Bacteria(100);Proteobacteria(100);Deltaproteobacteria(100);Desulfovibrionales(100);Desulfovibrionaceae(100);Desulfovibrio(100);Desulfovibrio_desulfuricans(100);
MRRA115	0.152542	N	0	N	0	N	1.64548	Not_present	0	96	96	Low	Bacteria(100);Bacteroidetes(100);Bacteroidia(100);Bacteroidales(100);Bacteroidaceae(99.9);Bacteroides(99.9);uncultured_bacterium(37.5);
MRRA1150	0.00847458	N	0	N	0	N	1.99893	Not_present	0	93	93	Low	Bacteria(100);Bacteroidetes(100);Bacteroidia(99.9);Bacteroidales(99.9);Rikenellaceae(99.9);Alistipes(99.3);uncultured_bacterium(78.1);
MRRA1151	0.194915	N	0	N	0	N	1.66873	Not_present	0	91.7	91.7	Low	Bacteria(100);Firmicutes(99.5);Clostridia(99.5);Clostridiales(99.1);Ruminococcaceae(98.7);Anaerotruncus(81.7);uncultured_bacterium(56);
MRRA1152	0.00847458	N	0	N	0	N	1.98818	Not_present	0	96	96	Low	Bacteria(100);Proteobacteria(100);Betaproteobacteria(99.8);Burkholderiales(97.8);Oxalobacteraceae(88.9);Oxalobacter(50.1);uncultured_prokaryote(33.7);
MRRA1153	0.0254237	N	0	N	0	N	1.95288	Not_present	0	88.7	88.7	Low	Bacteria(100);Firmicutes(100);Clostridia(100);Clostridiales(100);Ruminococcaceae(100);[Eubacterium]_coprostanoligenes_group(100);uncultured_rumen_bacterium(51.5);
MRRA1154	0.00847458	N	0	N	0	N	1.98315	Not_present	0	91	91	Low	Bacteria(100);Firmicutes(100);Clostridia(100);Clostridiales(100);Ruminococcaceae(100);Oscillibacter(98.8);uncultured_bacterium(83.1);
MRRA1155	0.00847458	N	0	N	0	N	1.99131	Not_present	0	86.7	86.7	Low	Bacteria(100);Firmicutes(100);Clostridia(100);Clostridiales(100);Ruminococcaceae(100);Ruminococcaceae_UCG-010(99.3);unidentified(87.3);
MRRA1156	0.0508475	N	0	N	0	N	1.95017	Not_present	0	87	87.5	Low	Bacteria(100);Firmicutes(95.3);Clostridia(87.9);Clostridiales(87.4);Clostridiales_vadinBB60_group(23.1);uncultured_Thermoanaerobacterales_bacterium(19.8);unclassified;
MRRA1157	0.423729	N	0	N	0	N	1.24175	Not_present	0	95	95	Medium	Bacteria(100);Firmicutes(100);Clostridia(100);Clostridiales(100);Lachnospiraceae(100);Lachnospiraceae_NK4A136_group(44.3);uncultured_bacterium(36.8);
MRRA1158	0.00847458	N	0	N	0	N	1.99161	Not_present	0	83.8	83.8	Low	Bacteria(100);Bacteroidetes(98.5);Bacteroidia(97.1);Bacteroidales(97.1);Bacteroidales_S24-7_group(92.7);uncultured_bacterium(72.7);unclassified;
MRRA1159	0.0338983	N	0	N	0	N	1.93753	Not_present	0	94.3	94.3	Low	Bacteria(100);Firmicutes(100);Clostridia(100);Clostridiales(100);Clostridiaceae_1(100);Clostridium_sensu_stricto_3(69.6);uncultured_bacterium(44.9);
MRRA1160	0.00847458	N	0	N	0	N	1.9831	Not_present	0	88.7	88.7	Low	Bacteria(100);Firmicutes(99.6);Clostridia(99.6);Clostridiales(99.6);Lachnospiraceae(82.8);Coprococcus_1(53.8);butyrate-producing_bacterium_L2-10(28.3);
MRRA1161	0.0169492	N	0	N	0	N	2.01462	Not_present	0	96.7	96.7	Low	Bacteria(100);Bacteroidetes(100);Bacteroidia(100);Bacteroidales(100);Bacteroidaceae(99.7);Bacteroides(99.7);uncultured_bacterium(22.8);
MRRA1162	0.0677966	N	0	N	0	N	1.83656	Not_present	0	100	100	Low	Bacteria(100);Firmicutes(100);Bacilli(100);Bacillales(100);Staphylococcaceae(100);Staphylococcus(100);Staphylococcus_aureus_subsp._aureus(39.9);
MRRA1163	0.0677966	N	0	N	0	N	1.89446	Not_present	0	92	92	Low	Bacteria(100);Actinobacteria(99.8);Coriobacteriia(99.4);Coriobacteriales(99.4);Coriobacteriaceae(99.4);Enterorhabdus(47.5);uncultured_bacterium(46.5);
MRRA1164	0.728814	N	0	N	0	N	2.5287	Not_present	0	98.3	98.3	Low	Bacteria(100);Firmicutes(100);Clostridia(100);Clostridiales(100);Lachnospiraceae(100);Blautia(98.3);Clostridiales_bacterium_A2-162(64.6);
MRRA1165	0.0508475	N	0	N	0	N	1.89526	Not_present	0	86	86	Low	Bacteria(100);Firmicutes(98.1);Clostridia(97.9);Clostridiales(97.9);Ruminococcaceae(97.5);[Eubacterium]_coprostanoligenes_group(96);uncultured_bacterium(66.3);
MRRA1166	0.254237	N	0	N	0	N	1.63291	Not_present	0	91	91	Medium	Bacteria(100);Firmicutes(100);Clostridia(100);Clostridiales(100);Family_XIII(100);[Eubacterium]_brachy_group(99.9);uncultured_Eubacteriaceae_bacterium(99.4);
MRRA1167	0.0169492	N	0	N	0	N	1.96791	Not_present	0	82.1	82.1	Low	Bacteria(100);Bacteroidetes(100);Bacteroidia(100);Bacteroidales(100);Bacteroidales_S24-7_group(94.8);uncultured_bacterium(94.4);unclassified;
MRRA1169	0.779661	N	0	N	0	N	1.76331	Not_present	0	99.7	99.7	Low	Bacteria(100);Firmicutes(100);Clostridia(100);Clostridiales(100);Peptostreptococcaceae(100);Terrisporobacter(96);uncultured_organism(54.4);
MRRA117	0.372881	N	0	N	0	N	2.0955	Not_present	0	99.7	99.7	Low	Bacteria(100);Actinobacteria(100);Coriobacteriia(100);Coriobacteriales(100);Coriobacteriaceae(100);Collinsella(100);Collinsella_stercoris(75.8);
MRRA1170	0.00847458	N	0	N	0	N	1.98968	Not_present	0	88.3	88.3	Low	Bacteria(100);Firmicutes(99.8);Clostridia(99.8);Clostridiales(99.8);Ruminococcaceae(99.7);Ruminiclostridium_5(92.6);uncultured_bacterium(66.9);
MRRA1171	0.00847458	N	0	N	0	N	1.99194	Not_present	0	90.3	90.9	Low	Bacteria(100);Firmicutes(100);Clostridia(100);Clostridiales(100);Lachnospiraceae(100);uncultured(99);Lachnospiraceae_bacterium_A2(96.5);
MRRA1172	0.0169492	N	0	N	0	N	1.95774	Not_present	0	94.7	94.7	Low	Bacteria(100);Firmicutes(100);Clostridia(100);Clostridiales(100);Lachnospiraceae(99.9);Blautia(83.6);uncultured_Ruminococcus_sp.(53.2);
MRRA1174	0.00847458	N	0	N	0	N	1.98635	Not_present	0	86.5	86.5	Low	Bacteria(100);Firmicutes(99.6);Clostridia(99.3);Clostridiales(99.3);Ruminococcaceae(75.4);Ruminococcaceae_UCG-014(68.7);uncultured_bacterium(60.8);
MRRA1175	0.0508475	N	0	N	0	N	1.91464	Not_present	0	96.3	96.3	Low	Bacteria(100);Firmicutes(100);Clostridia(100);Clostridiales(100);Ruminococcaceae(100);Anaerotruncus(99.1);uncultured_organism(38.6);
MRRA1176	0.059322	N	0	N	0	N	1.88086	Not_present	0	92	92	Low	Bacteria(100);Firmicutes(100);Clostridia(100);Clostridiales(100);Ruminococcaceae(100);Anaerotruncus(99.1);unidentified(64);
MRRA1177	0.0254237	N	0	N	0	N	1.96265	Not_present	0	86.3	86.3	Low	Bacteria(100);Firmicutes(78.3);Clostridia(78.3);Clostridiales(78.2);Lachnospiraceae(77.1);Pseudobutyrivibrio(34.1);Pseudobutyrivibrio_sp._CG30(4.2);
MRRA1178	0.262712	N	0	N	0	N	1.54982	Not_present	0	91	91	Medium	Bacteria(100);Firmicutes(99.9);Clostridia(99.9);Clostridiales(99.9);Ruminococcaceae(99.4);[Eubacterium]_coprostanoligenes_group(60.7);uncultured_bacterium(14.6);
MRRA1179	0.169492	N	0	N	0	N	1.53895	Not_present	0	96.7	96.7	Low	Bacteria(100);Firmicutes(100);Clostridia(100);Clostridiales(100);Lachnospiraceae(100);Blautia(84.4);uncultured_bacterium(44);
MRRA118	0.584746	N	0	N	0	N	2.00891	Not_present	0	96	96	Medium	Bacteria(100);Firmicutes(100);Clostridia(100);Clostridiales(100);Ruminococcaceae(100);Ruminococcaceae_NK4A214_group(100);uncultured_organism(99.9);
MRRA1180	0.0254237	N	0	N	0	N	1.94172	Not_present	0	89	89	Low	Bacteria(100);Firmicutes(100);Clostridia(100);Clostridiales(100);Ruminococcaceae(100);Ruminiclostridium(78.8);uncultured_bacterium(30.9);
MRRA1181	0.00847458	N	0	N	0	N	1.9817	Not_present	0	94.2	94.2	Low	Bacteria(100);Firmicutes(99.9);Bacilli(58.7);Lactobacillales(58.7);Lactobacillaceae(58.4);Lactobacillus(58.4);Lactobacillus_ultunensis_DSM_16047(29);
MRRA1182	0.00847458	N	0	N	0	N	1.98203	Not_present	0	87	87	Low	Bacteria(100);Firmicutes(99.4);Clostridia(97.7);Clostridiales(97.6);Ruminococcaceae(80.8);Ruminiclostridium_6(34.8);uncultured_Clostridiales_bacterium(23.2);
MRRA1184	0.00847458	N	0	N	0	N	1.99759	Not_present	0	81.3	81.3	Low	Bacteria(100);Proteobacteria(96.7);Alphaproteobacteria(96.5);Rhodospirillales(95.1);Rhodospirillaceae(94);Thalassospira(93);uncultured_bacterium(60.2);
MRRA1185	0.0762712	N	0	N	0	N	1.80756	Not_present	0	100	100	Low	Bacteria(100);Bacteroidetes(100);Bacteroidia(100);Bacteroidales(100);Bacteroidaceae(100);Bacteroides(100);Bacteroides_vulgatus_ATCC_8482(48.5);
MRRA1186	0.0169492	N	0	N	0	N	1.99126	Not_present	0	85.3	85.3	Low	Bacteria(100);Firmicutes(98.9);Clostridia(98.1);Clostridiales(97.7);Peptococcaceae(97);uncultured(90.9);uncultured_rumen_bacterium(70.6);
MRRA1187	0.0169492	N	0	N	0	N	1.96911	Not_present	0	91.3	91.3	Low	Bacteria(100);Firmicutes(100);Clostridia(100);Clostridiales(100);Ruminococcaceae(97);uncultured(21.8);uncultured_bacterium(19.1);
MRRA1189	0.0338983	N	0	N	0	N	1.95323	Not_present	0	95.3	95.3	Low	Bacteria(100);Firmicutes(100);Clostridia(100);Clostridiales(100);Ruminococcaceae(99.9);Flavonifractor(41.3);uncultured_bacterium(22.2);
MRRA119	0.754237	N	0	N	0	N	2.56645	Not_present	0	91	90.7	Medium	Bacteria(100);Firmicutes(100);Clostridia(100);Clostridiales(100);Ruminococcaceae(100);Ruminococcaceae_UCG-005(100);uncultured_organism(93.4);
MRRA1190	0.508475	N	0	N	0	N	1.18317	Not_present	0	97.3	97.3	Low	Bacteria(100);Firmicutes(100);Clostridia(100);Clostridiales(100);Lachnospiraceae(100);Lactonifactor(91.7);uncultured_bacterium(77.1);
MRRA1191	0.0338983	N	0	N	0	N	1.91383	Not_present	0	87.3	87.3	Low	Bacteria(100);Firmicutes(99.9);Clostridia(99.9);Clostridiales(99.9);Ruminococcaceae(95.2);Ruminococcaceae_UCG-013(92.8);uncultured_Clostridiaceae_bacterium(55.8);
MRRA1192	0.059322	N	0	N	0	N	1.87103	Not_present	0	90	90	Low	Bacteria(100);Firmicutes(99.9);Clostridia(99.6);Clostridiales(99.6);Ruminococcaceae(99.6);Hydrogenoanaerobacterium(76.3);uncultured_bacterium(68.6);
MRRA1193	0.0254237	N	0	N	0	N	1.94753	Not_present	0	93	93	Low	Bacteria(100);Bacteroidetes(100);Bacteroidia(99.8);Bacteroidales(99.8);Rikenellaceae(99.8);Alistipes(99.7);uncultured_bacterium(65.5);
MRRA1195	0.00847458	N	0	N	0	N	1.9809	Not_present	0	82.3	82.3	Low	Bacteria(100);Cyanobacteria(94.7);ML635J-21(94.5);uncultured_bacterium(46.5);unclassified;unclassified;unclassified;
MRRA1196	0.0254237	N	0	N	0	N	1.9914	Not_present	0	89.4	89.4	Low	Bacteria(99.9);Actinobacteria(84.7);Coriobacteriia(79.3);Coriobacteriales(79.3);Coriobacteriaceae(79.3);Slackia(48.9);uncultured_bacterium(43.7);
MRRA1197	0.194915	N	0	N	0	N	1.55078	Not_present	0	89	89	Low	Bacteria(100);Firmicutes(100);Clostridia(100);Clostridiales(100);Ruminococcaceae(100);Anaerotruncus(99.9);uncultured_Clostridiaceae_bacterium(98);
MRRA1198	0.262712	N	0	N	0	N	1.50509	Not_present	0	88	88	High	Bacteria(100);Firmicutes(100);Clostridia(100);Clostridiales(100);Lachnospiraceae(100);Lachnospiraceae_UCG-010(94.9);uncultured_bacterium(94.9);
MRRA1199	0.0169492	N	0	N	0	N	1.97155	Not_present	0	99	99	Low	Bacteria(100);Firmicutes(100);Bacilli(100);Bacillales(99.9);Bacillaceae(99.6);Bacillus(99.6);Bacillus_kochii(26.6);
MRRA120	0.855932	N	0	N	0	N	2.122	Not_present	0	97.3	97.3	Low	Bacteria(100);Firmicutes(100);Clostridia(100);Clostridiales(100);Ruminococcaceae(100);Anaerotruncus(100);Anaerotruncus_sp._NML_070203(98.4);
MRRA1200	0.0508475	N	0	N	0	N	1.95197	Not_present	0	92	92	Low	Bacteria(100);Firmicutes(100);Clostridia(100);Clostridiales(100);Ruminococcaceae(93);Anaerofilum(53.2);uncultured_bacterium(52.5);
MRRA1201	0.00847458	N	0	N	0	N	1.98855	Not_present	0	92.7	92.7	Low	Bacteria(100);Firmicutes(100);Negativicutes(100);Selenomonadales(100);Veillonellaceae(100);Dialister(100);uncultured_bacterium(97);
MRRA1202	0.0677966	N	0	N	0	N	1.98993	Not_present	0	81.7	81.7	Low	Bacteria(100);Firmicutes(100);Clostridia(99.8);Clostridiales(99.8);Christensenellaceae(99.1);Christensenellaceae_R-7_group(99.1);uncultured_bacterium(42.1);
MRRA1203	0.00847458	N	0	N	0	N	1.99295	Not_present	0	88	88	Low	Bacteria(100);Firmicutes(99.4);Clostridia(99.4);Clostridiales(99.4);Ruminococcaceae(99.2);Ruminococcaceae_UCG-010(99);uncultured_bacterium(58.2);
MRRA1204	0.00847458	N	0	N	0	N	1.99302	Not_present	0	95	95	Low	Bacteria(100);Actinobacteria(100);Coriobacteriia(100);Coriobacteriales(100);Coriobacteriaceae(100);Olsenella(72.5);uncultured_bacterium(44.2);
MRRA1205	0.00847458	N	0	N	0	N	1.98897	Not_present	0	91.7	91.7	Low	Bacteria(100);Firmicutes(99.9);Clostridia(99.9);Clostridiales(99.9);Ruminococcaceae(99.9);Ruminococcaceae_UCG-004(46.7);uncultured_bacterium(42.3);
MRRA1206	0.0338983	N	0	N	0	N	1.93804	Not_present	0	87.3	90	Low	Bacteria(100);Firmicutes(92.6);Clostridia(91.1);Clostridiales(90.3);Christensenellaceae(76);Christensenellaceae_R-7_group(65.7);Blattella_germanica_(German_cockroach)(34.6);
MRRA1207	0.0847458	N	0	N	0	N	1.89346	Not_present	0	90	90	Low	Bacteria(100);Firmicutes(100);Clostridia(100);Clostridiales(100);Ruminococcaceae(99.8);Anaerotruncus(54.7);uncultured_bacterium(30);
MRRA1208	0.0423729	N	0	N	0	N	1.90093	Not_present	0	92.7	92.7	Low	Bacteria(100);Firmicutes(99.7);Clostridia(99.7);Clostridiales(99.7);Ruminococcaceae(99.4);Anaerotruncus(95);uncultured_bacterium(85.5);
MRRA1209	0.177966	N	0	N	0	N	1.82915	Not_present	0	89.7	88.7	Low	Bacteria(100);Firmicutes(100);Clostridia(100);Clostridiales(100);Ruminococcaceae(100);Ruminococcaceae_UCG-005(100);uncultured_prokaryote(88.9);
MRRA121	0.567797	N	0	N	0	N	2.11624	Not_present	0	100	100	Low	Bacteria(100);Bacteroidetes(100);Bacteroidia(100);Bacteroidales(100);Rikenellaceae(100);Alistipes(100);Alistipes_indistinctus_YIT_12060(100);
MRRA1210	0.0169492	N	0	N	0	N	1.96336	Not_present	0	93.3	93.3	Low	Bacteria(100);Actinobacteria(100);Actinobacteria(100);Propionibacteriales(100);Propionibacteriaceae(100);Propionibacterium(96.6);uncultured_Propionibacteriaceae_bacterium(92.5);
MRRA1212	0.0169492	N	0	N	0	N	1.95037	Not_present	0	98.8	98.4	Low	Bacteria(100);Firmicutes(100);Clostridia(100);Clostridiales(100);Ruminococcaceae(100);Subdoligranulum(100);human_gut_metagenome(54.5);
MRRA1213	0.0508475	N	0	N	0	N	1.88803	Not_present	0	94	94	Low	Bacteria(100);Firmicutes(100);Clostridia(100);Clostridiales(100);Ruminococcaceae(99.3);Ruminococcaceae_NK4A214_group(71.8);uncultured_bacterium(27.1);
MRRA1214	0.0169492	N	0	N	0	N	1.97417	Not_present	0	91.2	91.2	Low	Bacteria(100);Proteobacteria(100);Betaproteobacteria(99.5);Burkholderiales(97.7);Alcaligenaceae(50.3);Sutterella(46.7);Sutterella_sp._YIT_12072(39.2);
MRRA1215	0.00847458	N	0	N	0	N	1.99765	Not_present	0	81.7	81.7	Low	Bacteria(100);Firmicutes(100);Clostridia(100);Clostridiales(100);Ruminococcaceae(100);Ruminococcaceae_UCG-014(100);uncultured_bacterium(81);
MRRA1216	0.0338983	N	0	N	0	N	1.96789	Not_present	0	89	89	Low	Bacteria(100);Firmicutes(100);Clostridia(100);Clostridiales(100);Ruminococcaceae(99.8);Ruminococcaceae_UCG-013(91.2);uncultured_Ruminococcaceae_bacterium(40.2);
MRRA1217	0.0169492	N	0	N	0	N	1.96179	Not_present	0	85.7	85.7	Low	Bacteria(100);Firmicutes(99.5);Clostridia(99.5);Clostridiales(99.5);Lachnospiraceae(98.4);Tyzzerella(61);uncultured_Firmicutes_bacterium(12.5);
MRRA1219	0.330508	N	0	N	0	N	1.55402	Not_present	0	90	90	High	Bacteria(100);Firmicutes(100);Clostridia(100);Clostridiales(100);Ruminococcaceae(99.2);Anaerotruncus(85.8);uncultured_organism(50.7);
MRRA1221	0.40678	N	0	N	0	N	1.33301	Not_present	0	94.7	94.7	Medium	Bacteria(100);Firmicutes(100);Clostridia(100);Clostridiales(100);Lachnospiraceae(100);Coprococcus_1(84);uncultured_organism(79.3);
MRRA1222	0.0932203	N	0	N	0	N	1.79773	Not_present	0	89	89	Low	Bacteria(100);Firmicutes(99.8);Clostridia(99.8);Clostridiales(99.7);Ruminococcaceae(98.9);Candidatus_Soleaferrea(43.4);uncultured_Acetanaerobacterium_sp.(28.8);
MRRA1223	0.0338983	N	0	N	0	N	1.93368	Not_present	0	85	85	Low	Bacteria(100);Firmicutes(99.8);Clostridia(99.8);Clostridiales(99.8);Clostridiales_vadinBB60_group(98.9);Clostridiales_bacterium_enrichment_culture_clone_06-1235251-76(54.9);unclassified;
MRRA1224	0.00847458	N	0	N	0	N	2.00019	Not_present	0	90.6	90.6	Low	Bacteria(100);Firmicutes(75.1);Clostridia(74.8);Clostridiales(74.8);Lachnospiraceae(73.8);Lachnoclostridium(18.7);Clostridium_sp._M62/1(4.6);
MRRA1225	0.0169492	N	0	N	0	N	1.98754	Not_present	0	90.2	90.2	Low	Bacteria(100);Proteobacteria(100);Gammaproteobacteria(100);Aeromonadales(99);Succinivibrionaceae(98.9);Succinivibrio(83.4);uncultured_Succinivibrio_sp.(35.2);
MRRA1226	0.135593	N	0	N	0	N	1.76801	Not_present	0	86.8	86.8	Low	Bacteria(100);Firmicutes(100);Clostridia(100);Clostridiales(100);Ruminococcaceae(100);Ruminiclostridium(57.6);uncultured_bacterium(46.4);
MRRA1227	0.059322	N	0	N	0	N	1.87645	Not_present	0	95.7	95.7	Low	Bacteria(100);Actinobacteria(100);Coriobacteriia(100);Coriobacteriales(100);Coriobacteriaceae(100);Enterorhabdus(61.4);uncultured_bacterium(39.6);
MRRA1228	0.0169492	N	0	N	0	N	1.97722	Not_present	0	89.1	89.1	Low	Bacteria(100);Firmicutes(100);Clostridia(100);Clostridiales(100);Ruminococcaceae(98.9);Ruminococcaceae_UCG-010(54.8);uncultured_rumen_bacterium(39.5);
MRRA1229	0.059322	N	0	N	0	N	1.86191	Not_present	0	91.7	91.7	Low	Bacteria(100);Firmicutes(100);Clostridia(100);Clostridiales(100);Family_XI(100);Peptoniphilus(100);unidentified(75.6);
MRRA123	0.118644	N	0	N	0	N	1.7595	Not_present	0	93.4	93	Low	Bacteria(100);Firmicutes(100);Clostridia(100);Clostridiales(100);Ruminococcaceae(100);Ruminiclostridium_5(96.8);Ruminococcus_sp._YE281(96.2);
MRRA1230	0.110169	N	0	N	0	N	1.73007	Not_present	0	93.4	93.4	Low	Bacteria(100);Bacteroidetes(100);Bacteroidia(99.6);Bacteroidales(99.6);Bacteroidaceae(96.5);Bacteroides(96.5);Bacteroides_uniformis_str._3978_T3_ii(27.6);
MRRA1231	0.00847458	N	0	N	0	N	1.99544	Not_present	0	95.6	95.6	Low	Bacteria(100);Bacteroidetes(100);Bacteroidia(100);Bacteroidales(100);Bacteroidaceae(99.1);Bacteroides(99.1);uncultured_bacterium(57.9);
MRRA1232	0.00847458	N	0	N	0	N	1.9811	Not_present	0	91.3	91.9	Low	Bacteria(100);Proteobacteria(100);Betaproteobacteria(99.9);Burkholderiales(98.3);Alcaligenaceae(76.1);Sutterella(75.6);unidentified(32.7);
MRRA1233	0.0423729	N	0	N	0	N	1.91939	Not_present	0	89.3	89.3	Low	Bacteria(100);Firmicutes(99.7);Clostridia(98.4);Clostridiales(98.1);Ruminococcaceae(89.2);uncultured(29.4);uncultured_rumen_bacterium(21.7);
MRRA1234	0.0338983	N	0	N	0	N	1.90875	Not_present	0	87.3	87.3	Low	Bacteria(100);Firmicutes(100);Clostridia(100);Clostridiales(100);Lachnospiraceae(99.8);uncultured_Clostridiaceae_bacterium(39.7);unclassified;
MRRA1235	0.0423729	N	0	N	0	N	1.88887	Not_present	0	90	90.5	Low	Bacteria(100);Firmicutes(99.1);Clostridia(98.9);Clostridiales(98.4);Christensenellaceae(90.7);uncultured(86.2);uncultured_bacterium(53.9);
MRRA1236	0.00847458	N	0	N	0	N	1.98611	Not_present	0	100	100	Low	Bacteria(100);Firmicutes(100);Bacilli(100);Lactobacillales(100);Streptococcaceae(100);Streptococcus(100);Streptococcus_pyogenes(99.9);
MRRA1237	0.0254237	N	0	N	0	N	1.95732	Not_present	0	85.3	85.3	Low	Bacteria(100);Firmicutes(81);Clostridia(78);Clostridiales(77.6);Caldicoprobacteraceae(21);Caldicoprobacter(21);uncultured_bacterium(19.7);
MRRA1238	0.0169492	N	0	N	0	N	1.9671	Not_present	0	79.8	79.7	Low	Bacteria(100);Firmicutes(100);Erysipelotrichia(65);Erysipelotrichales(65);Erysipelotrichaceae(65);Holdemanella(65);unidentified(39.4);
MRRA1239	0.00847458	N	0	N	0	N	1.98278	Not_present	0	90	90	Low	Bacteria(100);Firmicutes(99.8);Clostridia(99.8);Clostridiales(99.8);Ruminococcaceae(98.5);Ruminiclostridium_5(92.8);uncultured_bacterium(42.1);
MRRA124	0.70339	N	0	N	0	N	2.05541	Not_present	0	83.8	83.8	High	Bacteria(100);Firmicutes(100);Clostridia(100);Clostridiales(100);Ruminococcaceae(100);Ruminococcaceae_UCG-014(100);uncultured_bacterium(59.3);
MRRA1240	0.00847458	N	0	N	0	N	1.97987	Not_present	0	94.7	94.7	Low	Bacteria(100);Firmicutes(100);Clostridia(100);Clostridiales(100);Lachnospiraceae(100);Lachnospiraceae_UCG-006(100);uncultured_bacterium(100);
MRRA1241	0.00847458	N	0	N	0	N	1.99946	Not_present	0	96.7	96.7	Low	Bacteria(100);Firmicutes(100);Clostridia(100);Clostridiales(100);Lachnospiraceae(100);Lachnospira(98.9);uncultured_organism(94.3);
MRRA1242	0.0847458	N	0	N	0	N	1.84276	Not_present	0	89.7	93.3	Low	Bacteria(100);Firmicutes(99.9);Clostridia(99.9);Clostridiales(99.7);Christensenellaceae(98.5);uncultured(98.4);uncultured_bacterium(91);
MRRA1243	0.0423729	N	0	N	0	N	1.88614	Not_present	0	100	100	Low	Bacteria(100);Bacteroidetes(100);Bacteroidia(100);Bacteroidales(100);Bacteroidaceae(100);Bacteroides(100);Bacteroides_vulgatus_ATCC_8482(76.4);
MRRA1244	0.00847458	N	0	N	0	N	1.99817	Not_present	0	84.4	84.4	Low	Bacteria(100);Firmicutes(100);Clostridia(100);Clostridiales(100);Ruminococcaceae(100);Ruminococcaceae_UCG-010(100);uncultured_bacterium(79.6);
MRRA1245	0.0338983	N	0	N	0	N	1.91596	Not_present	0	86.7	86.7	Low	Bacteria(100);Firmicutes(100);Clostridia(100);Clostridiales(100);Family_XI(100);Murdochiella(100);Clostridiales_bacterium_9403326(99.8);
MRRA1246	0.0338983	N	0	N	0	N	1.93275	Not_present	0	82.7	82.7	Low	Bacteria(100);Proteobacteria(99.8);Alphaproteobacteria(99.8);Rhodospirillales(99.8);Rhodospirillaceae(99.8);Thalassospira(99.7);uncultured_bacterium(58.8);
MRRA1247	0.0169492	N	0	N	0	N	1.97148	Not_present	0	92.3	92.3	Low	Bacteria(100);Firmicutes(100);Clostridia(100);Clostridiales(100);Lachnospiraceae(99.9);Coprococcus_1(53.7);uncultured_bacterium(42);
MRRA1248	0.228814	N	0	N	0	N	1.59757	Not_present	0	96.7	96.7	Medium	Bacteria(100);Bacteroidetes(100);Bacteroidia(100);Bacteroidales(100);Porphyromonadaceae(100);Barnesiella(100);uncultured_organism(79.9);
MRRA1249	0.00847458	N	0	N	0	N	1.9921	Not_present	0	89	89	Low	Bacteria(100);Firmicutes(100);Clostridia(100);Clostridiales(100);Ruminococcaceae(100);Ruminococcaceae_UCG-013(98.8);uncultured_bacterium(70.9);
MRRA125	0.584746	N	0	N	0	N	2.35323	Not_present	0	100	100	Low	Bacteria(100);Bacteroidetes(100);Bacteroidia(100);Bacteroidales(100);Rikenellaceae(100);Alistipes(100);Bacteroidales_bacterium_ph8(96.7);
MRRA1251	0.00847458	N	0	N	0	N	1.99739	Not_present	0	90.7	90.7	Low	Bacteria(100);Firmicutes(100);Erysipelotrichia(100);Erysipelotrichales(100);Erysipelotrichaceae(100);Erysipelatoclostridium(100);uncultured_bacterium(100);
MRRA1253	0.00847458	N	0	N	0	N	1.99646	Not_present	0	89.3	89.3	Low	Bacteria(100);Firmicutes(100);Clostridia(100);Clostridiales(100);Lachnospiraceae(100);Cellulosilyticum(100);uncultured_bacterium(89.5);
MRRA1254	0.101695	N	0	N	0	N	1.7286	Not_present	0	92.3	92.3	Low	Bacteria(100);Bacteroidetes(100);Bacteroidia(99.8);Bacteroidales(99.8);Porphyromonadaceae(95.7);Parabacteroides(93);uncultured_bacterium(82.1);
MRRA1255	0.00847458	N	0	N	0	N	2.0004	Not_present	0	89	89	Low	Bacteria(100);Bacteroidetes(99.2);Bacteroidia(96.2);Bacteroidales(94.1);Porphyromonadaceae(83.8);Tannerella(49.9);uncultured_Bacteroidales_bacterium(23.4);
MRRA1256	0.0169492	N	0	N	0	N	1.9628	Not_present	0	87.3	87.3	Low	Bacteria(100);Firmicutes(100);Clostridia(99.8);Clostridiales(99.7);Ruminococcaceae(95.9);Ruminococcaceae_UCG-013(83.7);uncultured_bacterium(56.2);
MRRA1257	0.0847458	N	0	N	0	N	1.80745	Not_present	0	96.3	96.3	Low	Bacteria(100);Firmicutes(100);Clostridia(100);Clostridiales(100);Lachnospiraceae(100);uncultured(35.2);uncultured_bacterium(9.4);
MRRA1258	0.059322	N	0	N	0	N	1.86077	Not_present	0	92.7	92.7	Low	Bacteria(100);Firmicutes(100);Clostridia(100);Clostridiales(100);Ruminococcaceae(99.4);Ruminiclostridium_5(89.4);uncultured_bacterium(61.6);
MRRA126	0.0762712	N	0	N	0	N	2.02048	Not_present	0	89	89	Low	Bacteria(100);Firmicutes(100);Clostridia(100);Clostridiales(100);Ruminococcaceae(100);[Eubacterium]_coprostanoligenes_group(100);uncultured_bacterium(35.1);
MRRA1260	0.0847458	N	0	N	0	N	1.8201	Not_present	0	96.7	96.7	Low	Bacteria(100);Bacteroidetes(100);Bacteroidia(100);Bacteroidales(100);Bacteroidaceae(100);Bacteroides(100);Bacteroides_vulgatus_ATCC_8482(73.8);
MRRA1261	0.0508475	N	0	N	0	N	1.93559	Not_present	0	87	87	Low	Bacteria(100);Firmicutes(100);Clostridia(100);Clostridiales(100);Ruminococcaceae(99.9);Ruminococcaceae_UCG-010(99.9);uncultured_bacterium(80.6);
MRRA1262	0.00847458	N	0	N	0	N	1.99642	Not_present	0	89	89	Low	Bacteria(100);Bacteroidetes(99.9);Bacteroidia(89.7);Bacteroidales(89);Porphyromonadaceae(82.4);uncultured(28.9);uncultured_bacterium(11.5);
MRRA1263	0.0338983	N	0	N	0	N	1.90993	Not_present	0	87.1	87	Low	Bacteria(100);Firmicutes(98.8);Clostridia(98.4);Clostridiales(98.2);Ruminococcaceae(88.4);uncultured(34.5);uncultured_bacterium(19.4);
MRRA127	0.525424	N	0	N	0	N	1.76057	Not_present	0	100	100	Low	Bacteria(100);Firmicutes(100);Bacilli(100);Lactobacillales(100);Lactobacillaceae(100);Lactobacillus(100);Lactobacillus_casei(81.7);
MRRA128	0.110169	N	0	N	0	N	1.96231	Not_present	0	86.3	86.3	Low	Bacteria(100);Firmicutes(100);Clostridia(100);Clostridiales(100);Christensenellaceae(100);Christensenellaceae_R-7_group(96.3);uncultured_sludge_bacterium(36.4);
MRRA129	0.762712	N	0	N	0	N	2.56112	Not_present	0	100	100	Low	Bacteria(100);Firmicutes(100);Erysipelotrichia(100);Erysipelotrichales(100);Erysipelotrichaceae(100);Erysipelatoclostridium(100);[Clostridium]_spiroforme(100);
MRRA130	0.974576	N	0	N	0	N	2.68969	Not_present	0	100	100	Low	Bacteria(100);Firmicutes(100);Bacilli(100);Lactobacillales(100);Streptococcaceae(100);Streptococcus(100);Streptococcus_parasanguinis(52.8);
MRRA131	0.423729	N	0	N	0	N	1.52257	Not_present	0	100	100	Low	Bacteria(100);Proteobacteria(100);Gammaproteobacteria(100);Enterobacteriales(100);Enterobacteriaceae(100);Citrobacter(86.3);Citrobacter_freundii(74.9);
MRRA134	0.864407	N	0	N	0	N	1.45295	Not_present	0	98	98	Low	Bacteria(100);Bacteroidetes(100);Bacteroidia(100);Bacteroidales(100);Prevotellaceae(100);Prevotella_9(100);uncultured_organism(72.8);
MRRA136	0.0847458	N	0	N	0	N	2.00219	Not_present	0	94.3	94.3	Low	Bacteria(100);Firmicutes(100);Clostridia(100);Clostridiales(100);Ruminococcaceae(100);Ruminococcus_1(99.9);human_gut_metagenome(58.2);
MRRA137	0.169492	N	0	N	0	N	1.76637	Not_present	0	95	95	Low	Bacteria(100);Firmicutes(100);Clostridia(100);Clostridiales(100);Ruminococcaceae(100);Ruminococcus_2(100);uncultured_organism(72.7);
MRRA138	0.220339	N	0	N	0	N	2.20325	Not_present	0	83.7	83.7	High	Bacteria(100);Firmicutes(100);Clostridia(100);Clostridiales(100);Christensenellaceae(99.8);Christensenellaceae_R-7_group(99.8);uncultured_bacterium(26.5);
MRRA14	1	N	0	N	0	N	2.51288	Not_present	0	100	100	Low	Bacteria(100);Bacteroidetes(100);Bacteroidia(100);Bacteroidales(100);Bacteroidaceae(100);Bacteroides(100);Bacteroides_eggerthii(98.6);
MRRA140	0.881356	N	0	N	0	N	2.86849	Not_present	0	89.7	89.7	High	Bacteria(100);Firmicutes(100);Clostridia(100);Clostridiales(100);Ruminococcaceae(100);Ruminiclostridium_5(100);Ruminococcus_sp._16442(69);
MRRA141	0.118644	N	0	N	0	N	2.03094	Not_present	0	92	92	Low	Bacteria(100);Bacteroidetes(100);Bacteroidia(100);Bacteroidales(100);Prevotellaceae(100);uncultured(99);uncultured_bacterium(99);
MRRA144	0.237288	N	0	N	0	N	2.02038	Not_present	0	91	91	Medium	Bacteria(100);Firmicutes(100);Clostridia(100);Clostridiales(100);Ruminococcaceae(100);Ruminococcus_1(100);uncultured_organism(84.7);
MRRA146	0.830508	N	0	N	0	N	2.67805	Not_present	0	91	91	Medium	Bacteria(100);Firmicutes(100);Clostridia(100);Clostridiales(100);Family_XIII(100);Family_XIII_AD3011_group(99.6);uncultured_bacterium(93.9);
MRRA147	0.220339	N	0	N	0	N	1.72238	Not_present	0	99.3	99.3	Low	Bacteria(100);Bacteroidetes(100);Bacteroidia(100);Bacteroidales(100);Bacteroidaceae(100);Bacteroides(100);Bacteroides_coprophilus(99.6);
MRRA148	0.932203	N	0	N	0	N	2.08016	Not_present	0	100	100	Low	Bacteria(100);Firmicutes(100);Erysipelotrichia(100);Erysipelotrichales(100);Erysipelotrichaceae(100);Incertae_Sedis(100);uncultured_bacterium(100);
MRRA149	0.169492	N	0	N	0	N	1.69439	Not_present	0	100	100	Low	Bacteria(100);Bacteroidetes(100);Bacteroidia(100);Bacteroidales(100);Prevotellaceae(100);Paraprevotella(100);Paraprevotella_xylaniphila(100);
MRRA150	0.338983	N	0	N	0	N	2.20612	Not_present	0	95.3	95.3	Medium	Bacteria(100);Firmicutes(100);Clostridia(100);Clostridiales(100);Lachnospiraceae(100);[Eubacterium]_ruminantium_group(100);uncultured_bacterium(91.6);
MRRA152	0.779661	N	0	N	0	N	1.74611	Not_present	0	92.8	92.8	Medium	Bacteria(100);Firmicutes(100);Bacilli(100);Lactobacillales(100);Streptococcaceae(100);Lactococcus(100);Lactococcus_lactis_subsp._lactis(99);
MRRA153	0.110169	N	0	N	0	N	1.80694	Not_present	0	85	85	Low	Bacteria(100);Bacteroidetes(100);Bacteroidia(100);Bacteroidales(100);Rikenellaceae(100);Rikenellaceae_RC9_gut_group(100);uncultured_bacterium(99.7);
MRRA154	0.90678	N	0	N	0	N	1.77141	Not_present	0	100	100	Low	Bacteria(100);Firmicutes(100);Clostridia(100);Clostridiales(100);Lachnospiraceae(100);Lachnoclostridium(99.7);[Clostridium]_clostridioforme_90A4(99.6);
MRRA155	0.220339	N	0	N	0	N	2.03417	Not_present	0	92	92	Medium	Bacteria(100);Firmicutes(100);Clostridia(100);Clostridiales(100);Ruminococcaceae(100);Ruminococcus_1(100);human_gut_metagenome(97.7);
MRRA156	0.898305	N	0	N	0	N	2.13795	Not_present	0	97	97	Medium	Bacteria(100);Firmicutes(100);Clostridia(100);Clostridiales(100);Lachnospiraceae(100);Blautia(96.8);uncultured_bacterium(59.3);
MRRA157	0.194915	N	0	N	0	N	1.72141	Not_present	0	85.7	85.7	Low	Bacteria(100);Bacteroidetes(100);Bacteroidia(99.8);Bacteroidales(99.8);Rikenellaceae(99.5);Rikenellaceae_RC9_gut_group(99.5);uncultured_bacterium(95.4);
MRRA158	0.0423729	N	0	N	0	N	1.95737	Not_present	0	93.3	93.3	Low	Bacteria(100);Bacteroidetes(100);Bacteroidia(100);Bacteroidales(100);Prevotellaceae(100);Prevotella_7(91);Prevotellaceae_bacterium_DJF_CR25(84.9);
MRRA159	0.194915	N	0	N	0	N	2.02041	Not_present	0	100	100	Low	Bacteria(100);Firmicutes(100);Negativicutes(100);Selenomonadales(100);Acidaminococcaceae(100);Acidaminococcus(100);uncultured_organism(100);
MRRA160	0.245763	N	0	N	0	N	2.27226	Not_present	0	90.3	90.3	Medium	Bacteria(100);Actinobacteria(100);Coriobacteriia(100);Coriobacteriales(100);Coriobacteriaceae(100);Slackia(100);Slackia_isoflavoniconvertens(96.5);
MRRA162	0.432203	N	0	N	0	N	2.31074	Not_present	0	88.7	88.7	High	Bacteria(100);Firmicutes(100);Clostridia(100);Clostridiales(100);Ruminococcaceae(100);Anaerotruncus(99.9);uncultured_bacterium(67.4);
MRRA165	0.262712	N	0	N	0	N	2.1297	Not_present	0	99	99	Low	Bacteria(100);Firmicutes(100);Negativicutes(100);Selenomonadales(100);Acidaminococcaceae(100);Phascolarctobacterium(100);uncultured_bacterium(74.1);
MRRA167	0.0254237	N	0	N	0	N	1.99432	Not_present	0	95.7	95.7	Low	Bacteria(100);Bacteroidetes(100);Bacteroidia(99.9);Bacteroidales(99.9);Rikenellaceae(99.9);Alistipes(99.9);uncultured_bacterium(63.1);
MRRA168	0.355932	N	0	N	0	N	1.64361	Not_present	0	100	100	Low	Bacteria(100);Proteobacteria(100);Gammaproteobacteria(100);Xanthomonadales(100);Xanthomonadaceae(100);Stenotrophomonas(100);[Pseudomonas]_geniculata(91.8);
MRRA170	0.110169	N	0	N	0	N	1.89724	Not_present	0	79.4	79.4	Low	Bacteria(100);Bacteroidetes(99);Bacteroidia(96.8);Bacteroidales(96.8);Bacteroidales_S24-7_group(95.1);uncultured_bacterium(92.9);unclassified;
MRRA171	0.0423729	N	0	N	0	N	2.05071	Not_present	0	88	88	Low	Bacteria(100);Firmicutes(100);Clostridia(100);Clostridiales(100);Ruminococcaceae(100);[Eubacterium]_coprostanoligenes_group(99.9);uncultured_bacterium(93.7);
MRRA172	0.237288	N	0	N	0	N	1.88856	Not_present	0	93.3	93.3	Medium	Bacteria(100);Firmicutes(100);Clostridia(100);Clostridiales(100);Family_XIII(100);[Eubacterium]_nodatum_group(99.8);Eubacterium_sp._WAL_14571(86);
MRRA176	0.0677966	N	0	N	0	N	1.98353	Not_present	0	91	91	Low	Bacteria(100);Firmicutes(100);Clostridia(100);Clostridiales(100);Ruminococcaceae(99.9);Ruminiclostridium_5(76.6);uncultured_organism(46.5);
MRRA177	0.194915	N	0	N	0	N	1.90946	Not_present	0	94	94	Low	Bacteria(100);Firmicutes(100);Clostridia(100);Clostridiales(100);Ruminococcaceae(99.9);uncultured(46.7);uncultured_organism(38.1);
MRRA178	0.220339	N	0	N	0	N	1.63911	Not_present	0	90	90	High	Bacteria(100);Bacteroidetes(100);Flavobacteriia(100);Flavobacteriales(100);Flavobacteriaceae(100);Flavobacterium(99.8);Flavobacterium_ceti(98.4);
MRRA179	0.686441	N	0	N	0	N	1.53416	Not_present	0	100	100	Low	Bacteria(100);Firmicutes(100);Clostridia(100);Clostridiales(100);Lachnospiraceae(100);Lachnoclostridium(100);[Clostridium]_scindens(100);
MRRA182	0.661017	N	0	N	0	N	2.75105	Not_present	0	92.4	92.4	Medium	Bacteria(100);Firmicutes(100);Clostridia(100);Clostridiales(100);Ruminococcaceae(100);Ruminiclostridium_9(93.6);uncultured_Clostridia_bacterium(58.4);
MRRA183	0.559322	N	0	N	0	N	2.16116	Not_present	0	90.3	90	Medium	Bacteria(100);Firmicutes(100);Clostridia(100);Clostridiales(100);Ruminococcaceae(100);Ruminococcaceae_UCG-005(99.8);uncultured_organism(49.1);
MRRA184	0.652542	N	0	N	0	N	2.41422	Not_present	0	83.5	87.8	High	Bacteria(100);Firmicutes(100);Clostridia(100);Clostridiales(100);Christensenellaceae(99.9);Christensenellaceae_R-7_group(99.9);uncultured_organism(61.7);
MRRA186	0.0932203	N	0	N	0	N	1.94942	Not_present	0	99.3	99.3	Low	Bacteria(100);Firmicutes(100);Clostridia(100);Clostridiales(100);Ruminococcaceae(100);Ruminococcus_1(100);Ruminococcus_champanellensis_18P13_=_JCM_17042(88.1);
MRRA187	0.144068	N	0	N	0	N	1.72071	Not_present	0	95.7	95.7	Low	Bacteria(100);Bacteroidetes(100);Bacteroidia(100);Bacteroidales(100);Porphyromonadaceae(99.8);Parabacteroides(99.8);uncultured_Porphyromonadaceae_bacterium(90.3);
MRRA188	0.194915	N	0	N	0	N	2.0811	Not_present	0	84.7	84.7	Low	Bacteria(100);Firmicutes(100);Clostridia(100);Clostridiales(100);Ruminococcaceae(100);Ruminococcaceae_UCG-010(99.7);unidentified(52.7);
MRRA189	0.271186	N	0	N	0	N	2.24977	Not_present	0	92	92	Medium	Bacteria(100);Actinobacteria(100);Coriobacteriia(100);Coriobacteriales(100);Coriobacteriaceae(100);uncultured(96.8);uncultured_bacterium(96.7);
MRRA190	0.135593	N	0	N	0	N	1.83684	Not_present	0	83.3	83.3	Low	Bacteria(100);Bacteroidetes(100);Bacteroidia(100);Bacteroidales(100);Rikenellaceae(100);Rikenellaceae_RC9_gut_group(100);uncultured_bacterium(100);
MRRA192	0.313559	N	0	N	0	N	1.90309	Not_present	0	86.7	86.7	High	Bacteria(100);Firmicutes(100);Clostridia(100);Clostridiales(100);Christensenellaceae(100);Christensenellaceae_R-7_group(99.6);uncultured_organism(99);
MRRA193	0.652542	N	0	N	0	N	1.87204	Not_present	0	89.3	89.3	High	Bacteria(100);Firmicutes(100);Clostridia(100);Clostridiales(100);Ruminococcaceae(100);Ruminiclostridium_5(100);uncultured_bacterium(74.6);
MRRA194	0.5	N	0	N	0	N	1.79819	Not_present	0	92.4	92.4	Medium	Bacteria(100);Firmicutes(100);Clostridia(100);Clostridiales(100);Family_XIII(100);Family_XIII_AD3011_group(95.1);uncultured_organism(56.2);
MRRA195	0.0932203	N	0	N	0	N	2.0068	Not_present	0	81.8	90.3	Low	Bacteria(100);Firmicutes(100);Clostridia(100);Clostridiales(100);Ruminococcaceae(100);Ruminococcaceae_UCG-014(100);uncultured_bacterium(72.5);
MRRA196	0.152542	N	0	N	0	N	1.75717	Not_present	0	89.7	89.7	Low	Bacteria(100);Bacteroidetes(100);Bacteroidia(100);Bacteroidales(100);Prevotellaceae(100);Alloprevotella(100);uncultured_organism(99.8);
MRRA197	0.20339	N	0	N	0	N	1.69572	Not_present	0	92.3	92	Medium	Bacteria(100);Bacteroidetes(100);Bacteroidia(100);Bacteroidales(100);Prevotellaceae(100);uncultured(99.5);uncultured_bacterium(99.2);
MRRA198	0.338983	N	0	N	0	N	1.94704	Not_present	0	91	91	Medium	Bacteria(100);Firmicutes(100);Erysipelotrichia(100);Erysipelotrichales(100);Erysipelotrichaceae(100);Candidatus_Stoquefichus(100);uncultured_organism(99.7);
MRRA200	0.305085	N	0	N	0	N	2.17892	Not_present	0	88.7	88.7	High	Bacteria(100);Firmicutes(99.6);Clostridia(99.4);Clostridiales(99.4);Ruminococcaceae(98.7);Ethanoligenens(47.2);Clostridium_sp._rennanqilfy3(9.1);
MRRA201	0.466102	N	0	N	0	N	2.11551	Not_present	0	99.7	99.7	Low	Bacteria(100);Bacteroidetes(100);Bacteroidia(100);Bacteroidales(100);Bacteroidaceae(100);Bacteroides(100);Bacteroides_nordii(98);
MRRA205	0.245763	N	0	N	0	N	2.02457	Not_present	0	99	99	Low	Bacteria(100);Actinobacteria(100);Coriobacteriia(100);Coriobacteriales(100);Coriobacteriaceae(100);Slackia(100);uncultured_bacterium(90.5);
MRRA207	0.440678	N	0	N	0	N	1.8298	Not_present	0	96	96	Medium	Bacteria(100);Firmicutes(100);Clostridia(100);Clostridiales(100);Lachnospiraceae(100);Moryella(42.9);uncultured_bacterium(37.2);
MRRA208	0.152542	N	0	N	0	N	1.9744	Not_present	0	95.6	95.6	Low	Bacteria(100);Firmicutes(100);Negativicutes(100);Selenomonadales(100);Veillonellaceae(100);Megasphaera(100);uncultured_organism(99.6);
MRRA209	0.423729	N	0	N	0	N	2.0876	Not_present	0	82.7	82.7	High	Bacteria(100);Firmicutes(99.9);Clostridia(99.9);Clostridiales(99.9);Christensenellaceae(99.9);Christensenellaceae_R-7_group(99.9);bacterium_YE57(91.7);
MRRA210	0.584746	N	0	N	0	N	1.79457	Not_present	0	90.3	90.3	Medium	Bacteria(100);Firmicutes(99.8);Clostridia(99.8);Clostridiales(99.8);Ruminococcaceae(98.9);Ruminiclostridium_5(92.6);uncultured_bacterium(33.2);
MRRA212	0.101695	N	0	N	0	N	1.90993	Not_present	0	88.3	88.3	Low	Bacteria(100);Firmicutes(100);Clostridia(100);Clostridiales(100);Christensenellaceae(100);Christensenellaceae_R-7_group(99.9);uncultured_organism(99.3);
MRRA213	0.0677966	N	0	N	0	N	1.93978	Not_present	0	83.4	83.4	Low	Bacteria(100);Bacteroidetes(100);Bacteroidia(100);Bacteroidales(100);Bacteroidales_S24-7_group(99.7);uncultured_bacterium(83.3);unclassified;
MRRA214	0.0508475	N	0	N	0	N	1.93045	Not_present	0	86	86	Low	Bacteria(100);Bacteroidetes(99.2);Bacteroidia(98.3);Bacteroidales(98.1);Porphyromonadaceae(92.5);uncultured(77.5);uncultured_organism(59.6);
MRRA216	0.245763	N	0	N	0	N	2.11561	Not_present	0	95.3	95.3	Medium	Bacteria(100);Firmicutes(100);Clostridia(100);Clostridiales(100);Lachnospiraceae(100);Lachnospiraceae_NK4A136_group(49.9);uncultured_bacterium(28);
MRRA217	0.29661	N	0	N	0	N	2.05788	Not_present	0	94.7	94.7	Medium	Bacteria(100);Proteobacteria(100);Betaproteobacteria(100);Burkholderiales(100);Alcaligenaceae(100);Sutterella(100);uncultured_organism(57.9);
MRRA218	0.0508475	N	0	N	0	N	2.02756	Not_present	0	82	82	Low	Bacteria(100);Firmicutes(100);Clostridia(100);Clostridiales(100);Ruminococcaceae(100);Ruminococcaceae_UCG-014(100);uncultured_rumen_bacterium(82.3);
MRRA219	0.686441	N	0	N	0	N	2.00863	Not_present	0	88	88	High	Bacteria(100);Firmicutes(100);Clostridia(100);Clostridiales(100);Ruminococcaceae(99.6);Ruminiclostridium_5(96.2);uncultured_bacterium(91.3);
MRRA220	0.194915	N	0	N	0	N	2.26092	Not_present	0	92.7	92.7	Low	Bacteria(100);Actinobacteria(100);Coriobacteriia(100);Coriobacteriales(100);Coriobacteriaceae(100);Enterorhabdus(99.9);uncultured_bacterium(99.9);
MRRA222	0.813559	N	0	N	0	N	2.08918	Not_present	0	95.3	95.3	Medium	Bacteria(100);Firmicutes(100);Clostridia(100);Clostridiales(100);Lachnospiraceae(100);Lachnospiraceae_UCG-006(81);uncultured_organism(81);
MRRA223	0.338983	N	0	N	0	N	2.16856	Not_present	0	83.3	83.3	High	Bacteria(100);Firmicutes(100);Clostridia(99.9);Clostridiales(99.8);Christensenellaceae(99.1);Christensenellaceae_R-7_group(99);uncultured_bacterium(75);
MRRA225	0.915254	N	0	N	0	N	1.79934	Not_present	0	98	98	Low	Bacteria(100);Firmicutes(100);Clostridia(100);Clostridiales(100);Lachnospiraceae(100);uncultured(87.2);human_gut_metagenome(67.8);
MRRA226	0.0338983	N	0	N	0	N	1.98396	Not_present	0	100	100	Low	Bacteria(100);Proteobacteria(100);Gammaproteobacteria(100);Enterobacteriales(100);Enterobacteriaceae(100);Proteus(100);Proteus_mirabilis(98.8);
MRRA227	0.101695	N	0	N	0	N	1.78224	Not_present	0	88.3	88.3	Low	Bacteria(100);Bacteroidetes(99.2);Bacteroidia(96.8);Bacteroidales(96.8);Porphyromonadaceae(89.3);Odoribacter(78.8);uncultured_bacterium(41.9);
MRRA229	0.762712	N	0	N	0	N	2.36745	Not_present	0	90	90	High	Bacteria(100);Firmicutes(99.8);Clostridia(99.8);Clostridiales(99.8);Ruminococcaceae(99.8);Anaerotruncus(99);uncultured_organism(76.3);
MRRA230	0.135593	N	0	N	0	N	1.97583	Not_present	0	96.7	96.7	Low	Bacteria(100);Bacteroidetes(100);Bacteroidia(100);Bacteroidales(100);Prevotellaceae(100);Prevotella_2(100);human_gut_metagenome(63);
MRRA231	0.542373	N	0	N	0	N	1.90557	Not_present	0	86.3	86.3	High	Bacteria(100);Firmicutes(99.7);Clostridia(99.7);Clostridiales(99.6);Ruminococcaceae(99.2);Ruminiclostridium_5(96.8);uncultured_bacterium(72.7);
MRRA232	0.110169	N	0	N	0	N	1.97966	Not_present	0	80.3	80.3	Low	Bacteria(100);Proteobacteria(100);Alphaproteobacteria(100);Rhodospirillales(100);Rhodospirillaceae(100);Thalassospira(100);uncultured_organism(99.4);
MRRA233	0.771186	N	0	N	0	N	2.28281	Not_present	0	94.7	94.7	Medium	Bacteria(100);Firmicutes(100);Clostridia(100);Clostridiales(100);Lachnospiraceae(100);Lachnospiraceae_FCS020_group(97.9);uncultured_organism(87.9);
MRRA234	0.550847	N	0	N	0	N	2.03072	Not_present	0	94.7	94.7	Medium	Bacteria(100);Firmicutes(100);Clostridia(100);Clostridiales(100);Lachnospiraceae(100);Coprococcus_1(99.5);uncultured_Firmicutes_bacterium(77.9);
MRRA235	0.059322	N	0	N	0	N	1.92738	Not_present	0	82.7	82.7	Low	Bacteria(100);Firmicutes(100);Clostridia(100);Clostridiales(100);Ruminococcaceae(100);Ruminococcaceae_UCG-014(100);uncultured_bacterium(36.3);
MRRA236	0.152542	N	0	N	0	N	2.01468	Not_present	0	82.1	82.1	Low	Bacteria(100);Firmicutes(100);Clostridia(100);Clostridiales(100);Ruminococcaceae(100);Ruminococcaceae_UCG-014(100);uncultured_organism(94.5);
MRRA237	0.0338983	N	0	N	0	N	1.99574	Not_present	0	99.3	99.3	Low	Bacteria(100);Firmicutes(100);Negativicutes(100);Selenomonadales(100);Veillonellaceae(100);Veillonella(100);human_gut_metagenome(50.4);
MRRA238	0.169492	N	0	N	0	N	2.00146	Not_present	0	96.3	96.9	Low	Bacteria(100);Firmicutes(100);Bacilli(100);Bacillales(100);Planococcaceae(94.5);Domibacillus(92.5);uncultured_bacterium(92.5);
MRRA239	0.0169492	N	0	N	0	N	2.01754	Not_present	0	100	100	Low	Bacteria(100);Firmicutes(100);Bacilli(100);Lactobacillales(100);Lactobacillaceae(100);Lactobacillus(100);Lactobacillus_ruminis(100);
MRRA240	0.135593	N	0	N	0	N	2.01294	Not_present	0	89.3	88.7	Low	Bacteria(100);Firmicutes(100);Clostridia(100);Clostridiales(100);Lachnospiraceae(100);Tyzzerella_3(100);unidentified(98.9);
MRRA241	0.567797	N	0	N	0	N	1.86376	Not_present	0	86	92.7	High	Bacteria(100);Firmicutes(71.8);Clostridia(70.6);Clostridiales(69.1);Clostridiales_vadinBB60_group(20.7);uncultured_bacterium(20.6);unclassified;
MRRA243	0.813559	N	0	N	0	N	1.85028	Not_present	0	96.3	96.3	Medium	Bacteria(100);Firmicutes(100);Clostridia(100);Clostridiales(100);Lachnospiraceae(100);Lachnospira(99.9);uncultured_organism(98);
MRRA244	0.0423729	N	0	N	0	N	1.94861	Not_present	0	89.4	89.4	Low	Bacteria(100);Firmicutes(100);Clostridia(100);Clostridiales(100);Ruminococcaceae(100);Anaerotruncus(100);uncultured_Clostridiaceae_bacterium(100);
MRRA245	0.788136	N	0	N	0	N	1.94799	Not_present	0	86.3	86.3	High	Bacteria(100);Firmicutes(99.9);Clostridia(99.9);Clostridiales(99.9);Christensenellaceae(98.2);Christensenellaceae_R-7_group(96.2);uncultured_organism(96.1);
MRRA246	0.245763	N	0	N	0	N	2.19756	Not_present	0	88.3	88.3	High	Bacteria(100);Firmicutes(100);Clostridia(100);Clostridiales(100);Ruminococcaceae(99.7);Ruminiclostridium_5(98.9);uncultured_organism(87.4);
MRRA247	0.0847458	N	0	N	0	N	2.11566	Not_present	0	99.3	99.3	Low	Bacteria(100);Actinobacteria(100);Coriobacteriia(100);Coriobacteriales(100);Coriobacteriaceae(100);Collinsella(99.9);Collinsella_tanakaei(50.8);
MRRA248	0.0762712	N	0	N	0	N	2.07781	Not_present	0	94.7	94.7	Low	Bacteria(100);Firmicutes(100);Negativicutes(100);Selenomonadales(100);Veillonellaceae(100);Dialister(100);uncultured_bacterium(99.5);
MRRA249	0.110169	N	0	N	0	N	1.95088	Not_present	0	90.3	90.3	Low	Bacteria(100);Bacteroidetes(99.6);Bacteroidia(97.6);Bacteroidales(97.6);Porphyromonadaceae(89.4);Barnesiella(62.7);Barnesiella_viscericola(14.9);
MRRA251	0.0847458	N	0	N	0	N	2.04607	Not_present	0	82.7	82.7	Low	Bacteria(100);Firmicutes(100);Clostridia(100);Clostridiales(100);Christensenellaceae(100);Christensenellaceae_R-7_group(100);bacterium_YE57(100);
MRRA252	0.0677966	N	0	N	0	N	2.05664	Not_present	0	85.6	85.6	Low	Bacteria(100);Firmicutes(100);Negativicutes(100);Selenomonadales(100);Acidaminococcaceae(100);Succiniclasticum(100);uncultured_organism(100);
MRRA253	0.347458	N	0	N	0	N	2.06749	Not_present	0	95.7	95	Medium	Bacteria(100);Firmicutes(100);Clostridia(100);Clostridiales(100);Lachnospiraceae(100);Lachnospiraceae_NK4B4_group(99.9);uncultured_bacterium(99.9);
MRRA254	0.0762712	N	0	N	0	N	2.06633	Not_present	0	83.3	83.3	Low	Bacteria(100);Bacteroidetes(100);Bacteroidia(100);Bacteroidales(100);uncultured(97.3);uncultured_bacterium(96.6);unclassified;
MRRA255	0.389831	N	0	N	0	N	1.43493	Not_present	0	97	97	Medium	Bacteria(100);Firmicutes(100);Clostridia(100);Clostridiales(100);Lachnospiraceae(100);Lachnoclostridium(72.1);uncultured_organism(41.6);
MRRA257	0.177966	N	0	N	0	N	2.14485	Not_present	0	88.7	88.7	Low	Bacteria(100);Firmicutes(99.5);Clostridia(99.4);Clostridiales(99.4);Ruminococcaceae(99.4);Ruminococcaceae_UCG-010(99.2);uncultured_bacterium(93.5);
MRRA258	0.288136	N	0	N	0	N	2.04831	Not_present	0	87.3	87.3	High	Bacteria(100);Firmicutes(100);Clostridia(100);Clostridiales(100);Ruminococcaceae(100);[Eubacterium]_coprostanoligenes_group(99.5);uncultured_bacterium(36.6);
MRRA259	0.0254237	N	0	N	0	N	1.99576	Not_present	0	100	100	Low	Bacteria(100);Fusobacteria(100);Fusobacteriia(100);Fusobacteriales(100);Fusobacteriaceae(100);Cetobacterium(100);uncultured_bacterium(100);
MRRA260	0.949153	N	0	N	0	N	2.30865	Not_present	0	87.3	87.3	High	Bacteria(100);Firmicutes(100);Clostridia(100);Clostridiales(100);Ruminococcaceae(100);Ruminiclostridium(99.6);uncultured_organism(98.6);
MRRA261	0.322034	N	0	N	0	N	1.97141	Not_present	0	85	93.1	High	Bacteria(100);Firmicutes(100);Clostridia(100);Clostridiales(100);Clostridiales_vadinBB60_group(100);uncultured_organism(98.4);unclassified;
MRRA262	0.059322	N	0	N	0	N	2.09148	Not_present	0	81.8	81.8	Low	Bacteria(100);Bacteroidetes(100);Bacteroidia(100);Bacteroidales(100);Porphyromonadaceae(100);Butyricimonas(100);uncultured_bacterium(99.9);
MRRA264	0.0847458	N	0	N	0	N	2.05154	Not_present	0	95.3	95.3	Low	Bacteria(100);Firmicutes(100);Negativicutes(100);Selenomonadales(100);Veillonellaceae(100);Dialister(100);human_gut_metagenome(88);
MRRA265	0.0762712	N	0	N	0	N	2.04228	Not_present	0	87.7	87.7	Low	Bacteria(100);Firmicutes(100);Clostridia(100);Clostridiales(100);Ruminococcaceae(100);Ruminococcaceae_UCG-008(100);uncultured_bacterium(100);
MRRA266	0.254237	N	0	N	0	N	1.99321	Not_present	0	88.3	88.3	High	Bacteria(100);Firmicutes(98.5);Clostridia(98.5);Clostridiales(98.2);Ruminococcaceae(89.7);Ruminococcaceae_UCG-013(86.2);uncultured_bacterium(85.9);
MRRA267	0.127119	N	0	N	0	N	2.13569	Not_present	0	83.4	83.4	Low	Bacteria(100);Firmicutes(100);Clostridia(100);Clostridiales(100);Christensenellaceae(99.5);Christensenellaceae_R-7_group(99.5);uncultured_bacterium(62.6);
MRRA268	0.194915	N	0	N	0	N	2.08935	Not_present	0	89.3	89.1	Low	Bacteria(100);Firmicutes(100);Clostridia(100);Clostridiales(100);Ruminococcaceae(100);Ruminiclostridium_1(89.2);uncultured_bacterium(76.6);
MRRA269	0.0762712	N	0	N	0	N	2.08894	Not_present	0	89	93.3	Low	Bacteria(100);Firmicutes(94.8);Clostridia(94.7);Clostridiales(94.4);Christensenellaceae(79.9);uncultured(68.1);uncultured_bacterium(26.3);
MRRA270	0.372881	N	0	N	0	N	1.85814	Not_present	0	95.7	95.7	Medium	Bacteria(100);Firmicutes(100);Clostridia(100);Clostridiales(100);Lachnospiraceae(99.3);Lachnospiraceae_UCG-008(1.3);uncultured_bacterium(1.1);
MRRA271	0.525424	N	0	N	0	N	1.96519	Not_present	0	97.3	97.3	Low	Bacteria(100);Bacteroidetes(100);Bacteroidia(100);Bacteroidales(100);Prevotellaceae(100);Paraprevotella(100);uncultured_bacterium(93.8);
MRRA272	0.254237	N	0	N	0	N	2.13508	Not_present	0	83.3	83.3	High	Bacteria(100);Firmicutes(100);Clostridia(100);Clostridiales(100);Christensenellaceae(100);Christensenellaceae_R-7_group(100);uncultured_bacterium(83.9);
MRRA273	0.20339	N	0	N	0	N	2.29841	Not_present	0	99.3	99.3	Low	Bacteria(100);Actinobacteria(100);Coriobacteriia(100);Coriobacteriales(100);Coriobacteriaceae(100);Senegalimassilia(100);uncultured_bacterium(94.8);
MRRA274	0.686441	N	0	N	0	N	1.7931	Not_present	0	87.7	87.7	High	Bacteria(100);Firmicutes(100);Clostridia(100);Clostridiales(100);Family_XIII(100);[Eubacterium]_brachy_group(100);uncultured_bacterium(100);
MRRA275	0.474576	N	0	N	0	N	1.76549	Not_present	0	100	100	Low	Bacteria(100);Firmicutes(100);Clostridia(100);Clostridiales(100);Lachnospiraceae(100);uncultured(99.1);Clostridiales_bacterium_VE202-14(85);
MRRA276	0.372881	N	0	N	0	N	1.51588	Not_present	0	100	100	Low	Bacteria(100);Firmicutes(100);Bacilli(100);Lactobacillales(100);Lactobacillaceae(100);Lactobacillus(100);Lactobacillus_gasseri(83.1);
MRRA277	0.220339	N	0	N	0	N	1.86297	Not_present	0	100	100	Low	Bacteria(100);Firmicutes(100);Bacilli(100);Lactobacillales(100);Lactobacillaceae(100);Lactobacillus(100);Lactobacillus_reuteri(51.9);
MRRA278	0.398305	N	0	N	0	N	1.54858	Not_present	0	100	100	Low	Bacteria(100);Firmicutes(100);Bacilli(100);Lactobacillales(100);Streptococcaceae(100);Streptococcus(100);Streptococcus_mutans(100);
MRRA280	0.677966	N	0	N	0	N	1.55852	Not_present	0	93	93	Medium	Bacteria(100);Firmicutes(100);Clostridia(100);Clostridiales(100);Ruminococcaceae(99.5);Ruminiclostridium_5(93.1);uncultured_bacterium(48);
MRRA281	0.161017	N	0	N	0	N	2.01234	Not_present	0	100	100	Low	Bacteria(100);Synergistetes(100);Synergistia(100);Synergistales(100);Synergistaceae(100);Cloacibacillus(100);Cloacibacillus_evryensis_DSM_19522(92.7);
MRRA282	0.0423729	N	0	N	0	N	1.9868	Not_present	0	91	91	Low	Bacteria(100);Firmicutes(100);Clostridia(100);Clostridiales(100);Peptococcaceae(100);Peptococcus(100);uncultured_bacterium(99.9);
MRRA283	0.372881	N	0	N	0	N	1.88585	Not_present	0	91.7	91.7	Medium	Bacteria(100);Firmicutes(100);Clostridia(100);Clostridiales(100);Ruminococcaceae(100);Hydrogenoanaerobacterium(100);uncultured_Clostridiaceae_bacterium(98);
MRRA284	0.0254237	N	0	N	0	N	2.01383	Not_present	0	100	100	Low	Bacteria(100);Firmicutes(100);Negativicutes(100);Selenomonadales(100);Veillonellaceae(100);Megasphaera(100);uncultured_bacterium(44.7);
MRRA285	0.288136	N	0	N	0	N	1.66226	Not_present	0	100	100	Low	Bacteria(100);Firmicutes(100);Bacilli(100);Lactobacillales(100);Enterococcaceae(100);Enterococcus(100);Enterococcus_faecalis(94.4);
MRRA286	0.118644	N	0	N	0	N	1.86453	Not_present	0	100	100	Low	Bacteria(100);Firmicutes(100);Bacilli(100);Lactobacillales(100);Lactobacillaceae(100);Lactobacillus(100);Lactobacillus_fermentum(99.9);
MRRA287	0.677966	N	0	N	0	N	1.78235	Not_present	0	96	96	Medium	Bacteria(100);Firmicutes(100);Clostridia(100);Clostridiales(100);Ruminococcaceae(100);Ruminiclostridium_5(98.8);uncultured_organism(67.3);
MRRA288	0.635593	N	0	N	0	N	1.54025	Not_present	0	96	96	Medium	Bacteria(100);Firmicutes(100);Clostridia(100);Clostridiales(100);Ruminococcaceae(99.1);Anaerotruncus(31.1);uncultured_bacterium(22.8);
MRRA289	0.398305	N	0	N	0	N	1.95855	Not_present	0	83.7	84.1	High	Bacteria(100);Firmicutes(100);Clostridia(100);Clostridiales(100);Christensenellaceae(99.9);Christensenellaceae_R-7_group(99.9);uncultured_bacterium(68.5);
MRRA29	0.720339	N	0	N	0	N	1.2221	Not_present	0	98.7	98.7	Low	Bacteria(100);Firmicutes(100);Erysipelotrichia(100);Erysipelotrichales(100);Erysipelotrichaceae(100);Catenibacterium(100);uncultured_bacterium(92.2);
MRRA290	0.0423729	N	0	N	0	N	2.00001	Not_present	0	89.3	89.3	Low	Bacteria(100);Bacteroidetes(100);Bacteroidia(100);Bacteroidales(100);Prevotellaceae(100);Prevotellaceae_UCG-003(100);uncultured_bacterium(99.4);
MRRA291	0.313559	N	0	N	0	N	1.35132	Not_present	0	100	100	Low	Bacteria(100);Firmicutes(100);Clostridia(100);Clostridiales(100);Lachnospiraceae(100);Butyrivibrio(100);uncultured_bacterium(100);
MRRA292	0.974576	N	0	N	0	N	3.68631	Not_present	0	98	98	Low	Bacteria(100);Bacteroidetes(100);Bacteroidia(100);Bacteroidales(100);Bacteroidaceae(100);Bacteroides(100);uncultured_organism(57.1);
MRRA293	0.474576	N	0	N	0	N	1.94803	Not_present	0	89.7	89.3	High	Bacteria(100);Firmicutes(100);Clostridia(100);Clostridiales(100);Ruminococcaceae(94.3);Ruminococcaceae_UCG-005(91.4);uncultured_rumen_bacterium(61.1);
MRRA294	0.0762712	N	0	N	0	N	1.8912	Not_present	0	89.3	89.3	Low	Bacteria(100);Bacteroidetes(100);Bacteroidia(100);Bacteroidales(100);Prevotellaceae(100);Alloprevotella(100);uncultured_organism(69.7);
MRRA295	0.059322	N	0	N	0	N	2.07583	Not_present	0	85.3	85.3	Low	Bacteria(100);Bacteroidetes(100);Bacteroidia(100);Bacteroidales(100);Porphyromonadaceae(100);uncultured(100);uncultured_organism(100);
MRRA296	0.0338983	N	0	N	0	N	2.08793	Not_present	0	92.3	92.3	Low	Bacteria(100);Firmicutes(100);Clostridia(100);Clostridiales(100);Peptococcaceae(100);Peptococcus(100);uncultured_bacterium(100);
MRRA297	0.0423729	N	0	N	0	N	1.94478	Not_present	0	85.4	85.4	Low	Bacteria(100);Bacteroidetes(100);Bacteroidia(100);Bacteroidales(100);Bacteroidales_S24-7_group(99.7);uncultured_bacterium(67.5);unclassified;
MRRA298	0.152542	N	0	N	0	N	2.17032	Not_present	0	91.3	91.3	Low	Bacteria(100);Firmicutes(100);Clostridia(100);Clostridiales(100);Lachnospiraceae(100);Howardella(100);uncultured_bacterium(62.5);
MRRA299	0.101695	N	0	N	0	N	1.83063	Not_present	0	97	96.3	Low	Bacteria(100);Firmicutes(100);Clostridia(100);Clostridiales(100);Lachnospiraceae(100);[Eubacterium]_hallii_group(99.9);uncultured_bacterium(98.8);
MRRA300	0.830508	N	0	N	0	N	1.54886	Not_present	0	100	100	Low	Bacteria(100);Firmicutes(100);Clostridia(100);Clostridiales(100);Ruminococcaceae(100);Candidatus_Soleaferrea(100);Clostridium_sp._ATCC_29733(100);
MRRA301	0.0254237	N	0	N	0	N	1.99317	Not_present	0	89	89	Low	Bacteria(100);Proteobacteria(99.6);Betaproteobacteria(99);Burkholderiales(98);Alcaligenaceae(90.9);Parasutterella(90);uncultured_organism(89.1);
MRRA304	0.720339	N	0	N	0	N	1.40491	Not_present	0	94	94	Medium	Bacteria(100);Firmicutes(100);Clostridia(100);Clostridiales(100);Lachnospiraceae(90.6);[Eubacterium]_oxidoreducens_group(90.6);uncultured_organism(90.6);
MRRA305	0.762712	N	0	N	0	N	2.11582	Not_present	0	90.7	90.7	Medium	Bacteria(100);Firmicutes(100);Clostridia(100);Clostridiales(100);Ruminococcaceae(100);uncultured(97.6);human_gut_metagenome(97.6);
MRRA306	0.177966	N	0	N	0	N	1.94355	Not_present	0	88	88	Low	Bacteria(100);Firmicutes(98.4);Clostridia(96.7);Clostridiales(96.7);Family_XIII(90.5);[Eubacterium]_brachy_group(72.8);uncultured_bacterium(46.2);
MRRA307	0.127119	N	0	N	0	N	1.98481	Not_present	0	89.3	89.7	Low	Bacteria(100);Firmicutes(99.8);Clostridia(99.8);Clostridiales(99.8);Ruminococcaceae(99.7);Ruminiclostridium_1(93.6);uncultured_bacterium(90.2);
MRRA308	0.347458	N	0	N	0	N	1.67439	Not_present	0	100	100	Low	Bacteria(100);Firmicutes(100);Erysipelotrichia(100);Erysipelotrichales(100);Erysipelotrichaceae(100);Coprobacillus(100);Coprobacillus_cateniformis(79);
MRRA309	0.0169492	N	0	N	0	N	2.01447	Not_present	0	84	84	Low	Bacteria(100);Bacteroidetes(96.2);Flavobacteriia(53.8);Flavobacteriales(53.8);Flavobacteriaceae(36.8);Winogradskyella(5.5);microbial_mat_metagenome(4.8);
MRRA310	0.144068	N	0	N	0	N	2.04982	Not_present	0	86.7	86.7	Low	Bacteria(100);Firmicutes(100);Clostridia(100);Clostridiales(100);Ruminococcaceae(99.9);Ruminococcaceae_UCG-010(99.7);unidentified(90);
MRRA312	0.186441	N	0	N	0	N	1.76841	Not_present	0	97	97	Low	Bacteria(100);Firmicutes(100);Clostridia(100);Clostridiales(100);Lachnospiraceae(100);Lachnoclostridium(36.3);unidentified(28.9);
MRRA313	0.29661	N	0	N	0	N	1.99062	Not_present	0	85.4	85.4	High	Bacteria(100);Firmicutes(99.9);Clostridia(99.9);Clostridiales(99.9);Ruminococcaceae(99.9);Ruminococcaceae_UCG-010(99.9);uncultured_bacterium(76.8);
MRRA314	0.118644	N	0	N	0	N	1.96489	Not_present	0	91.4	91.4	Low	Bacteria(100);Firmicutes(100);Clostridia(100);Clostridiales(100);Family_XIII(100);Family_XIII_AD3011_group(77.5);uncultured_bacterium(76.6);
MRRA315	0.152542	N	0	N	0	N	1.82807	Not_present	0	93.7	93.7	Low	Bacteria(100);Firmicutes(100);Clostridia(100);Clostridiales(100);Ruminococcaceae(100);Oscillibacter(91.4);uncultured_organism(91.4);
MRRA316	0.0338983	N	0	N	0	N	2.03111	Not_present	0	90.7	90.7	Low	Bacteria(100);Bacteroidetes(100);Bacteroidia(100);Bacteroidales(100);Prevotellaceae(100);uncultured(99.5);uncultured_bacterium(99.5);
MRRA317	0.059322	N	0	N	0	N	1.94821	Not_present	0	93.3	93.3	Low	Bacteria(100);Bacteroidetes(100);Bacteroidia(100);Bacteroidales(100);Prevotellaceae(100);Prevotella_7(99.1);Prevotella_sp._RS2(57);
MRRA318	0.0423729	N	0	N	0	N	2.04514	Not_present	0	90.3	90.3	Low	Bacteria(100);Firmicutes(100);Clostridia(100);Clostridiales(100);Ruminococcaceae(98.7);uncultured(87.4);unidentified(69.2);
MRRA319	0.0847458	N	0	N	0	N	2.10756	Not_present	0	83.1	83.1	Low	Bacteria(100);Firmicutes(100);Clostridia(100);Clostridiales(100);Christensenellaceae(99.7);Christensenellaceae_R-7_group(99.7);uncultured_rumen_bacterium(81.1);
MRRA320	0.0847458	N	0	N	0	N	1.95965	Not_present	0	89	89	Low	Bacteria(100);Firmicutes(100);Clostridia(100);Clostridiales(100);Ruminococcaceae(100);[Eubacterium]_coprostanoligenes_group(93.2);uncultured_bacterium(27.3);
MRRA321	0.211864	N	0	N	0	N	1.84507	Not_present	0	100	100	Low	Bacteria(100);Firmicutes(100);Bacilli(100);Lactobacillales(100);Lactobacillaceae(100);Lactobacillus(100);Lactobacillus_iners_DSM_13335(72.3);
MRRA322	0.118644	N	0	N	0	N	1.87945	Not_present	0	100	100	Low	Bacteria(100);Fusobacteria(100);Fusobacteriia(100);Fusobacteriales(100);Fusobacteriaceae(100);Fusobacterium(100);Fusobacterium_nucleatum(51.5);
MRRA323	0.177966	N	0	N	0	N	1.98799	Not_present	0	86	86	Low	Bacteria(100);Firmicutes(100);Clostridia(100);Clostridiales(100);Ruminococcaceae(100);Ruminiclostridium(99.4);uncultured_bacterium(81.8);
MRRA324	0.533898	N	0	N	0	N	1.67748	Not_present	0	88.7	88.7	High	Bacteria(100);Firmicutes(100);Clostridia(100);Clostridiales(100);Ruminococcaceae(100);Anaerotruncus(99.3);uncultured_organism(97.3);
MRRA325	0.0508475	N	0	N	0	N	1.99581	Not_present	0	81.1	81.3	Low	Bacteria(100);Firmicutes(100);Clostridia(100);Clostridiales(100);Ruminococcaceae(100);Ruminococcaceae_UCG-014(100);uncultured_bacterium(60.4);
MRRA326	0.516949	N	0	N	0	N	1.8131	Not_present	0	82.7	82.7	High	Bacteria(100);Firmicutes(100);Clostridia(100);Clostridiales(100);Christensenellaceae(100);Christensenellaceae_R-7_group(100);uncultured_Clostridiales_bacterium(40.1);
MRRA327	0.0169492	N	0	N	0	N	2.00821	Not_present	0	87.1	87.1	Low	Bacteria(100);Bacteroidetes(100);Bacteroidia(100);Bacteroidales(100);Bacteroidales_S24-7_group(98.5);uncultured_bacterium(50.6);unclassified;
MRRA329	0.059322	N	0	N	0	N	1.88723	Not_present	0	84	84	Low	Bacteria(100);Bacteroidetes(100);Bacteroidia(99.9);Bacteroidales(99.9);Rikenellaceae(99.8);Rikenellaceae_RC9_gut_group(99.8);uncultured_bacterium(98.5);
MRRA330	0.0508475	N	0	N	0	N	2.07979	Not_present	0	90.7	90.7	Low	Bacteria(100);Firmicutes(100);Clostridia(100);Clostridiales(100);Peptococcaceae(100);Peptococcus(100);uncultured_bacterium(100);
MRRA331	0.271186	N	0	N	0	N	1.891	Not_present	0	91.7	91.7	Medium	Bacteria(100);Firmicutes(100);Erysipelotrichia(100);Erysipelotrichales(100);Erysipelotrichaceae(100);uncultured(99);Clostridiales_bacterium_60-7e(98.3);
MRRA333	0.152542	N	0	N	0	N	2.1184	Not_present	0	87	87	Low	Bacteria(100);Bacteroidetes(100);Bacteroidia(100);Bacteroidales(100);Porphyromonadaceae(100);Barnesiella(100);Coprobacter_sp._177(100);
MRRA334	0.29661	N	0	N	0	N	1.7068	Not_present	0	86.3	86.3	High	Bacteria(100);Firmicutes(100);Clostridia(100);Clostridiales(100);Peptococcaceae(100);uncultured(100);uncultured_Peptococcaceae_bacterium(81.9);
MRRA335	0.610169	N	0	N	0	N	1.16403	Not_present	0	99.3	99.3	Low	Bacteria(100);Firmicutes(100);Clostridia(100);Clostridiales(100);Lachnospiraceae(100);Lachnoclostridium(84.6);bacterium_NLAE-zl-P408(16.9);
MRRA336	0.059322	N	0	N	0	N	2.08401	Not_present	0	95.3	95.3	Low	Bacteria(100);Synergistetes(100);Synergistia(100);Synergistales(100);Synergistaceae(100);Cloacibacillus(99.4);Synergistetes_bacterium_LBVCM1157(57.8);
MRRA337	0.0508475	N	0	N	0	N	2.07606	Not_present	0	90.3	90.3	Low	Bacteria(100);Firmicutes(99.9);Clostridia(99.9);Clostridiales(99.9);Ruminococcaceae(99.6);Ruminiclostridium_5(99.6);uncultured_bacterium(89.8);
MRRA338	0.29661	N	0	N	0	N	1.93267	Not_present	0	86.3	86.3	High	Bacteria(100);Firmicutes(99.9);Clostridia(99.9);Clostridiales(99.9);Christensenellaceae(99.9);Christensenellaceae_R-7_group(99.9);uncultured_organism(45);
MRRA339	0.00847458	N	0	N	0	N	2.03366	Not_present	0	93.7	93.7	Low	Bacteria(100);Firmicutes(100);Negativicutes(100);Selenomonadales(100);Acidaminococcaceae(100);Acidaminococcus(100);uncultured_bacterium(97.9);
MRRA340	0.00847458	N	0	N	0	N	2.03356	Not_present	0	87	87	Low	Bacteria(100);Actinobacteria(100);Coriobacteriia(99.9);Coriobacteriales(99.9);Coriobacteriaceae(99.9);uncultured(99.6);uncultured_organism(81.2);
MRRA341	0.101695	N	0	N	0	N	2.0497	Not_present	0	82	81.7	Low	Bacteria(100);Bacteroidetes(100);Bacteroidia(100);Bacteroidales(100);Porphyromonadaceae(99.8);Butyricimonas(99.7);uncultured_organism(42.4);
MRRA342	0.118644	N	0	N	0	N	1.75336	Not_present	0	96.7	96.7	Low	Bacteria(100);Proteobacteria(100);Alphaproteobacteria(100);Caulobacterales(100);Caulobacteraceae(100);Brevundimonas(100);Brevundimonas_vesicularis(100);
MRRA344	0.40678	N	0	N	0	N	1.7381	Not_present	0	89.7	89.7	High	Bacteria(100);Firmicutes(100);Clostridia(100);Clostridiales(100);Ruminococcaceae(99.9);Anaerotruncus(98.9);uncultured_bacterium(87.9);
MRRA345	0.305085	N	0	N	0	N	1.83802	Not_present	0	83.1	83.1	High	Bacteria(100);Firmicutes(100);Clostridia(100);Clostridiales(100);Ruminococcaceae(100);Ruminococcaceae_UCG-014(100);uncultured_rumen_bacterium(26.9);
MRRA346	0.0762712	N	0	N	0	N	2.00938	Not_present	0	92.7	92.7	Low	Bacteria(100);Firmicutes(100);Erysipelotrichia(100);Erysipelotrichales(100);Erysipelotrichaceae(100);Faecalitalea(99.4);uncultured_bacterium(95.5);
MRRA347	0.686441	N	0	N	0	N	1.73764	Not_present	0	91.3	91.3	Medium	Bacteria(100);Firmicutes(100);Clostridia(100);Clostridiales(100);Ruminococcaceae(100);Anaerotruncus(98.5);uncultured_bacterium(89.2);
MRRA348	0.398305	N	0	N	0	N	1.8315	Not_present	0	87	87	High	Bacteria(100);Firmicutes(100);Clostridia(100);Clostridiales(100);Defluviitaleaceae(99.9);Defluviitaleaceae_UCG-011(99.9);uncultured_bacterium(99.9);
MRRA349	0.0423729	N	0	N	0	N	1.97771	Not_present	0	82.5	82.5	Low	Bacteria(100);Bacteroidetes(100);Bacteroidia(100);Bacteroidales(100);Porphyromonadaceae(100);Butyricimonas(100);uncultured_bacterium(69);
MRRA350	0.305085	N	0	N	0	N	2.05168	Not_present	0	85.7	85.7	High	Bacteria(100);Firmicutes(99.6);Clostridia(99.4);Clostridiales(99.4);Ruminococcaceae(96);Ruminococcaceae_UCG-011(78);uncultured_bacterium(78);
MRRA351	0.915254	N	0	N	0	N	2.18458	Not_present	0	98	98	Low	Bacteria(100);Firmicutes(100);Clostridia(100);Clostridiales(100);Lachnospiraceae(100);Robinsoniella(30.3);uncultured_Lachnospiraceae_bacterium(28.8);
MRRA352	0.0508475	N	0	N	0	N	1.95613	Not_present	0	97.3	97.3	Low	Bacteria(100);Bacteroidetes(100);Bacteroidia(100);Bacteroidales(100);Porphyromonadaceae(100);Parabacteroides(100);uncultured_organism(78.4);
MRRA353	0.00847458	N	0	N	0	N	2.03245	Not_present	0	91	91	Low	Bacteria(100);Bacteroidetes(100);Bacteroidia(100);Bacteroidales(100);Prevotellaceae(100);uncultured(98.2);uncultured_bacterium(74.8);
MRRA354	0.0423729	N	0	N	0	N	1.97012	Not_present	0	96.7	96.7	Low	Bacteria(100);Bacteroidetes(100);Bacteroidia(100);Bacteroidales(100);Prevotellaceae(100);Prevotella_9(100);uncultured_bacterium(93.8);
MRRA355	0.135593	N	0	N	0	N	1.97682	Not_present	0	81.8	81.8	Low	Bacteria(100);Firmicutes(95);Clostridia(93.8);Clostridiales(93.7);Christensenellaceae(91.4);Christensenellaceae_R-7_group(89.6);uncultured_Clostridiaceae_bacterium(59.2);
MRRA357	0.00847458	N	0	N	0	N	2.03178	Not_present	0	89.3	89.3	Low	Bacteria(100);Bacteroidetes(100);Bacteroidia(100);Bacteroidales(100);Prevotellaceae(100);Alloprevotella(100);uncultured_organism(100);
MRRA358	0.144068	N	0	N	0	N	1.87363	Not_present	0	83	83	Low	Bacteria(100);Firmicutes(100);Clostridia(100);Clostridiales(100);Ruminococcaceae(100);Ruminococcaceae_UCG-014(100);uncultured_bacterium(26.7);
MRRA359	0.0338983	N	0	N	0	N	1.98868	Not_present	0	84.1	96.6	Low	Bacteria(100);Firmicutes(99.6);Clostridia(99.5);Clostridiales(99.5);Ruminococcaceae(99.1);Ruminococcaceae_UCG-014(99.1);uncultured_bacterium(42);
MRRA360	0.0423729	N	0	N	0	N	1.99094	Not_present	0	79.3	79.3	Low	Bacteria(100);Cyanobacteria(100);Melainabacteria(100);Gastranaerophilales(100);uncultured_bacterium(99.9);unclassified;unclassified;
MRRA361	0.161017	N	0	N	0	N	2.0384	Not_present	0	88.4	88.4	Low	Bacteria(100);Firmicutes(99.7);Clostridia(99.7);Clostridiales(99.7);Ruminococcaceae(94.3);uncultured(77.9);uncultured_rumen_bacterium(52.4);
MRRA362	0.059322	N	0	N	0	N	1.99643	Not_present	0	88.3	88.3	Low	Bacteria(100);Bacteroidetes(100);Bacteroidia(100);Bacteroidales(100);uncultured(99.9);uncultured_organism(99.9);unclassified;
MRRA363	0.432203	N	0	N	0	N	1.32287	Not_present	0	100	100	Low	Bacteria(100);Firmicutes(100);Bacilli(100);Lactobacillales(100);Streptococcaceae(100);Streptococcus(100);Streptococcus_anginosus(100);
MRRA364	0.00847458	N	0	N	0	N	2.03025	Not_present	0	84.1	84.1	Low	Bacteria(100);Bacteroidetes(99.8);Bacteroidia(99.6);Bacteroidales(99.6);Bacteroidales_S24-7_group(93.4);uncultured_bacterium(87.6);unclassified;
MRRA365	0.059322	N	0	N	0	N	1.95146	Not_present	0	100	100	Low	Bacteria(100);Proteobacteria(100);Gammaproteobacteria(100);Enterobacteriales(100);Enterobacteriaceae(100);Hafnia(98.8);uncultured_organism(86.8);
MRRA366	0.491525	N	0	N	0	N	1.76902	Not_present	0	95	95	Medium	Bacteria(100);Firmicutes(99.9);Clostridia(99.8);Clostridiales(99.4);Christensenellaceae(99.3);Catabacter(55.2);uncultured_bacterium(54.9);
MRRA368	0.0254237	N	0	N	0	N	1.98268	Not_present	0	88	88	Low	Bacteria(100);Firmicutes(100);Clostridia(100);Clostridiales(100);Ruminococcaceae(100);[Eubacterium]_coprostanoligenes_group(100);uncultured_rumen_bacterium(84.9);
MRRA369	0.0169492	N	0	N	0	N	2.01729	Not_present	0	87.4	87.4	Low	Bacteria(100);Firmicutes(100);Clostridia(100);Clostridiales(100);Ruminococcaceae(100);Ruminococcaceae_UCG-008(51.2);uncultured_bacterium(51.1);
MRRA37	0.432203	N	0	N	0	N	1.51396	Not_present	0	97.7	97.7	Low	Bacteria(100);Bacteroidetes(100);Bacteroidia(100);Bacteroidales(100);Prevotellaceae(100);Prevotella_9(99.7);uncultured_bacterium(53);
MRRA370	0.483051	N	0	N	0	N	1.50998	Not_present	0	96.3	96.3	Medium	Bacteria(100);Firmicutes(100);Clostridia(100);Clostridiales(100);Lachnospiraceae(100);Lachnospiraceae_UCG-008(77.4);uncultured_Chloroflexi_bacterium(77.4);
MRRA371	0.0338983	N	0	N	0	N	2.0003	Not_present	0	89	89	Low	Bacteria(100);Bacteroidetes(100);Bacteroidia(100);Bacteroidales(100);Bacteroidales_S24-7_group(100);uncultured_Porphyromonadaceae_bacterium(100);unclassified;
MRRA373	0.00847458	N	0	N	0	N	2.03524	Not_present	0	87.4	87.4	Low	Bacteria(100);Bacteroidetes(100);Bacteroidia(100);Bacteroidales(100);Prevotellaceae(99.2);Prevotellaceae_UCG-001(84.2);uncultured_bacterium(76.7);
MRRA374	0.533898	N	0	N	0	N	1.50889	Not_present	0	100	100	Low	Bacteria(100);Firmicutes(100);Clostridia(100);Clostridiales(100);Eubacteriaceae(100);Anaerofustis(100);Anaerofustis_stercorihominis_DSM_17244(100);
MRRA375	0.59322	N	0	N	0	N	1.47226	Not_present	0	89.7	89.7	High	Bacteria(99.9);Firmicutes(96);Clostridia(96);Clostridiales(95.8);Ruminococcaceae(85.5);Ruminiclostridium_5(62.8);bacterium_Irt-JG1-53(8.8);
MRRA376	0.449153	N	0	N	0	N	1.62972	Not_present	0	98.3	98.3	Low	Bacteria(100);Firmicutes(100);Clostridia(100);Clostridiales(100);Clostridiaceae_1(100);Clostridium_sensu_stricto_1(99.9);bacterium_mpn-isolate_group_26(34.2);
MRRA377	0.169492	N	0	N	0	N	1.94063	Not_present	0	94.7	94.7	Low	Bacteria(100);Actinobacteria(100);Actinobacteria(100);Propionibacteriales(100);Propionibacteriaceae(100);Propionibacterium(100);Propionibacterium_freudenreichii(100);
MRRA378	0.466102	N	0	N	0	N	1.58253	Not_present	0	99.3	99.3	Low	Bacteria(100);Firmicutes(100);Erysipelotrichia(100);Erysipelotrichales(100);Erysipelotrichaceae(100);Dielma(100);Dielma_fastidiosa(64.4);
MRRA379	0.152542	N	0	N	0	N	2.05731	Not_present	0	87	87	Low	Bacteria(100);Firmicutes(98.6);Clostridia(98.5);Clostridiales(98.5);Ruminococcaceae(96.7);uncultured(90.1);uncultured_organism(89.9);
MRRA38	0.576271	N	0	N	0	N	1.77937	Not_present	0	85.7	85.7	High	Bacteria(100);Firmicutes(100);Clostridia(100);Clostridiales(100);Ruminococcaceae(100);[Eubacterium]_coprostanoligenes_group(100);human_gut_metagenome(100);
MRRA380	0.398305	N	0	N	0	N	1.74572	Not_present	0	90.7	90.7	Medium	Bacteria(100);Firmicutes(100);Clostridia(99.9);Clostridiales(99.9);Ruminococcaceae(99.4);Ruminiclostridium_5(99);uncultured_bacterium(89.9);
MRRA382	0.0254237	N	0	N	0	N	2.03928	Not_present	0	87.7	87.7	Low	Bacteria(100);Firmicutes(99.9);Clostridia(99.9);Clostridiales(99.9);Ruminococcaceae(99.7);Ruminiclostridium_5(98.3);uncultured_bacterium(86.4);
MRRA383	0.389831	N	0	N	0	N	1.56177	Not_present	0	88.7	88.7	High	Bacteria(100);Firmicutes(100);Clostridia(100);Clostridiales(100);Family_XIII(100);Family_XIII_AD3011_group(99.8);uncultured_organism(97.8);
MRRA384	0.771186	N	0	N	0	N	1.87758	Not_present	0	100	100	Low	Bacteria(100);Actinobacteria(100);Coriobacteriia(100);Coriobacteriales(100);Coriobacteriaceae(100);Gordonibacter(100);Gordonibacter_pamelaeae(100);
MRRA385	0.0508475	N	0	N	0	N	2.00924	Not_present	0	94.7	94.7	Low	Bacteria(100);Bacteroidetes(100);Bacteroidia(100);Bacteroidales(100);Porphyromonadaceae(100);Parabacteroides(94.6);uncultured_organism(57.5);
MRRA386	0.271186	N	0	N	0	N	1.95629	Not_present	0	94	94	Medium	Bacteria(100);Firmicutes(100);Clostridia(100);Clostridiales(100);Ruminococcaceae(100);Ruminococcaceae_UCG-002(99.9);uncultured_bacterium(97.5);
MRRA387	0.220339	N	0	N	0	N	1.88286	Not_present	0	94.7	94.7	Medium	Bacteria(100);Firmicutes(100);Clostridia(100);Clostridiales(100);Ruminococcaceae(100);uncultured(79.7);unidentified(78.8);
MRRA388	0.20339	N	0	N	0	N	1.8653	Not_present	0	82.3	82	High	Bacteria(100);Firmicutes(93.8);Clostridia(93.5);Clostridiales(93.3);Defluviitaleaceae(74.4);Defluviitaleaceae_UCG-011(70.9);uncultured_bacterium(68.3);
MRRA389	0.322034	N	0	N	0	N	1.62318	Not_present	0	100	100	Low	Bacteria(100);Firmicutes(100);Clostridia(100);Clostridiales(100);Lachnospiraceae(100);Anaerostipes(100);Anaerostipes_caccae_DSM_14662(98.8);
MRRA39	0.415254	N	0	N	0	N	1.48279	Not_present	0	100	100	Low	Bacteria(100);Fusobacteria(100);Fusobacteriia(100);Fusobacteriales(100);Fusobacteriaceae(99.3);Fusobacterium(99.3);Fusobacterium_varium(65.2);
MRRA390	0.288136	N	0	N	0	N	1.79499	Not_present	0	87.1	87.1	High	Bacteria(100);Tenericutes(100);Mollicutes(100);NB1-n(100);uncultured_organism(99.5);unclassified;unclassified;
MRRA391	0.245763	N	0	N	0	N	2.01421	Not_present	0	88	88	High	Bacteria(100);Firmicutes(100);Clostridia(100);Clostridiales(100);Ruminococcaceae(99.9);Ruminococcaceae_UCG-010(98.9);uncultured_bacterium(92.6);
MRRA392	0.788136	N	0	N	0	N	1.32365	Not_present	0	93.3	93.3	Medium	Bacteria(100);Firmicutes(100);Clostridia(100);Clostridiales(100);Ruminococcaceae(99.6);Anaerotruncus(93.9);uncultured_bacterium(54.2);
MRRA393	0.110169	N	0	N	0	N	2.02855	Not_present	0	94.7	94.7	Low	Bacteria(100);Firmicutes(100);Clostridia(100);Clostridiales(100);Ruminococcaceae(99.8);Subdoligranulum(44.6);uncultured_bacterium(26.4);
MRRA394	0.372881	N	0	N	0	N	1.59565	Not_present	0	95.3	95	Medium	Bacteria(100);Firmicutes(100);Clostridia(100);Clostridiales(100);Lachnospiraceae(100);[Ruminococcus]_gauvreauii_group(30.7);uncultured_bacterium(30.7);
MRRA395	0.372881	N	0	N	0	N	1.74258	Not_present	0	88.3	88.3	High	Bacteria(100);Firmicutes(100);Clostridia(100);Clostridiales(100);Defluviitaleaceae(100);Defluviitaleaceae_UCG-011(100);uncultured_bacterium(100);
MRRA396	0.245763	N	0	N	0	N	1.82531	Not_present	0	100	100	Low	Bacteria(100);Firmicutes(100);Erysipelotrichia(100);Erysipelotrichales(100);Erysipelotrichaceae(100);Faecalitalea(100);[Eubacterium]_dolichum(100);
MRRA397	0.627119	N	0	N	0	N	1.52555	Not_present	0	87.7	87.7	High	Bacteria(100);Firmicutes(100);Clostridia(100);Clostridiales(100);Ruminococcaceae(100);Anaerofilum(100);uncultured_bacterium(100);
MRRA398	0.754237	N	0	N	0	N	1.64726	Not_present	0	96.7	96.7	Medium	Bacteria(100);Firmicutes(100);Clostridia(100);Clostridiales(100);Lachnospiraceae(100);Lachnospiraceae_UCG-005(98.8);uncultured_bacterium(98.8);
MRRA399	0.0423729	N	0	N	0	N	2.01236	Not_present	0	88.7	88.7	Low	Bacteria(100);Bacteroidetes(100);Bacteroidia(100);Bacteroidales(100);Prevotellaceae(100);Prevotellaceae_NK3B31_group(100);human_gut_metagenome(78.4);
MRRA400	0.0169492	N	0	N	0	N	2.05087	Not_present	0	83	93.1	Low	Bacteria(100);Firmicutes(100);Clostridia(100);Clostridiales(100);Ruminococcaceae(100);Ruminococcaceae_UCG-014(100);uncultured_bacterium(58.7);
MRRA401	0.00847458	N	0	N	0	N	2.02882	Not_present	0	94.6	94.6	Low	Bacteria(100);Bacteroidetes(100);Bacteroidia(100);Bacteroidales(100);Bacteroidaceae(91.6);Bacteroides(91.6);uncultured_bacterium(49.9);
MRRA402	0.0677966	N	0	N	0	N	2.06528	Not_present	0	82	82	Low	Bacteria(100);Bacteroidetes(94.8);Flavobacteriia(36.2);Flavobacteriales(36.2);Flavobacteriaceae(32.8);Leptobacterium(7.3);uncultured_bacterium(7.3);
MRRA403	0.457627	N	0	N	0	N	1.59551	Not_present	0	96.3	96.3	Medium	Bacteria(100);Firmicutes(100);Clostridia(100);Clostridiales(100);Ruminococcaceae(100);Oscillospira(100);uncultured_bacterium(55.5);
MRRA404	0.313559	N	0	N	0	N	1.79405	Not_present	0	84	96.6	High	Bacteria(100);Firmicutes(99.9);Clostridia(99.7);Clostridiales(99.7);Christensenellaceae(99.7);Christensenellaceae_R-7_group(99.6);uncultured_bacterium(70.8);
MRRA405	0.0338983	N	0	N	0	N	2.01812	Not_present	0	100	100	Low	Bacteria(100);Firmicutes(100);Bacilli(100);Lactobacillales(100);Lactobacillaceae(100);Lactobacillus(100);Lactobacillus_brevis(99);
MRRA406	0.0508475	N	0	N	0	N	2.02341	Not_present	0	92	92	Low	Bacteria(100);Firmicutes(99.3);Clostridia(99.3);Clostridiales(99.3);Family_XIII(99.3);[Eubacterium]_nodatum_group(79.4);uncultured_bacterium(58.3);
MRRA407	0.0508475	N	0	N	0	N	1.96599	Not_present	0	95.7	95.7	Low	Bacteria(100);Firmicutes(100);Clostridia(100);Clostridiales(100);Clostridiaceae_1(100);Clostridium_sensu_stricto_1(99);Clostridium_neonatale(73.7);
MRRA408	0.355932	N	0	N	0	N	1.57921	Not_present	0	91.3	91.3	Medium	Bacteria(100);Firmicutes(100);Clostridia(100);Clostridiales(100);Ruminococcaceae(100);Ruminiclostridium_5(99.5);uncultured_bacterium(89.6);
MRRA409	0.0338983	N	0	N	0	N	2.05642	Not_present	0	84.7	84.7	Low	Bacteria(100);Bacteroidetes(97.5);Flavobacteriia(68.9);Flavobacteriales(68.9);Flavobacteriaceae(63.3);Polaribacter(12);Polaribacter_sp._SW019(2.2);
MRRA410	0.338983	N	0	N	0	N	1.73147	Not_present	0	92	92	Medium	Bacteria(100);Firmicutes(100);Clostridia(100);Clostridiales(100);Family_XIII(100);[Eubacterium]_nodatum_group(95.4);uncultured_bacterium(65.7);
MRRA411	0.0677966	N	0	N	0	N	1.9269	Not_present	0	84	84	Low	Bacteria(100);Firmicutes(100);Clostridia(100);Clostridiales(100);Clostridiales_vadinBB60_group(99.9);uncultured_bacterium(46.4);unclassified;
MRRA412	0.152542	N	0	N	0	N	1.84391	Not_present	0	88	87	Low	Bacteria(100);Firmicutes(100);Clostridia(100);Clostridiales(100);Ruminococcaceae(100);Ruminococcaceae_UCG-013(98.8);uncultured_bacterium(95.5);
MRRA413	0.0169492	N	0	N	0	N	2.03385	Not_present	0	85	85	Low	Bacteria(100);Bacteroidetes(99);Bacteroidia(94.3);Bacteroidales(93.8);Porphyromonadaceae(85.3);Odoribacter(72.4);uncultured_bacterium(61.2);
MRRA414	0.0423729	N	0	N	0	N	1.98714	Not_present	0	92.4	92.3	Low	Bacteria(100);Firmicutes(100);Clostridia(100);Clostridiales(100);Ruminococcaceae(98.1);Ruminiclostridium_5(47.2);Ruminococcus_sp._YE281(34.8);
MRRA416	0.381356	N	0	N	0	N	1.67058	Not_present	0	89.7	89.7	High	Bacteria(100);Firmicutes(100);Clostridia(100);Clostridiales(100);Family_XIII(100);Family_XIII_AD3011_group(95.4);uncultured_bacterium(93);
MRRA417	0.0932203	N	0	N	0	N	1.99524	Not_present	0	89.7	89.7	Low	Bacteria(100);Actinobacteria(100);Coriobacteriia(100);Coriobacteriales(100);Coriobacteriaceae(100);uncultured(99);uncultured_bacterium(95.8);
MRRA418	0.177966	N	0	N	0	N	1.88708	Not_present	0	82	82	Low	Bacteria(100);Proteobacteria(100);Alphaproteobacteria(100);Rhodospirillales(100);Rhodospirillaceae(100);Thalassospira(100);uncultured_organism(78.5);
MRRA419	0.0169492	N	0	N	0	N	2.00306	Not_present	0	93	93	Low	Bacteria(100);Firmicutes(100);Clostridia(100);Clostridiales(100);Peptococcaceae(100);Peptococcus(100);uncultured_bacterium(100);
MRRA42	0.627119	N	0	N	0	N	1.78674	Not_present	0	90.3	90.3	Medium	Bacteria(100);Firmicutes(100);Clostridia(100);Clostridiales(100);Ruminococcaceae(100);[Eubacterium]_coprostanoligenes_group(100);unidentified(89.2);
MRRA420	0.423729	N	0	N	0	N	1.63834	Not_present	0	90.3	90.3	Medium	Bacteria(100);Firmicutes(98.6);Clostridia(98.3);Clostridiales(98.3);Ruminococcaceae(96.6);Ruminiclostridium_5(69.1);uncultured_bacterium(30.3);
MRRA421	0.0847458	N	0	N	0	N	1.9193	Not_present	0	100	100	Low	Bacteria(100);Proteobacteria(100);Gammaproteobacteria(100);Pseudomonadales(100);Moraxellaceae(97.7);Acinetobacter(97.7);Pseudomonas_aeruginosa(97.7);
MRRA423	0.0508475	N	0	N	0	N	2.04576	Not_present	0	86	86	Low	Bacteria(100);Firmicutes(99.7);Clostridia(99.6);Clostridiales(99.6);Ruminococcaceae(99.5);Ruminococcaceae_UCG-010(97.3);uncultured_bacterium(83.4);
MRRA424	0.0847458	N	0	N	0	N	2.0599	Not_present	0	84.3	84.3	Low	Bacteria(100);Firmicutes(100);Clostridia(100);Clostridiales(100);Christensenellaceae(99.9);Christensenellaceae_R-7_group(99.4);uncultured_bacterium(69.3);
MRRA425	0.550847	N	0	N	0	N	1.40602	Not_present	0	90.7	90.7	Medium	Bacteria(100);Firmicutes(98.1);Clostridia(97.7);Clostridiales(97.5);Christensenellaceae(71.7);Christensenellaceae_R-7_group(61.7);uncultured_Bacteroidetes_bacterium(28);
MRRA426	0.0169492	N	0	N	0	N	2.01323	Not_present	0	96.3	96.3	Low	Bacteria(100);Firmicutes(100);Clostridia(100);Clostridiales(100);Ruminococcaceae(100);Ruminococcus_1(99.9);uncultured_Ruminococcaceae_bacterium(43.9);
MRRA428	0.20339	N	0	N	0	N	1.85571	Not_present	0	87.9	87.9	High	Bacteria(100);Actinobacteria(99.3);Coriobacteriia(99);Coriobacteriales(99);Coriobacteriaceae(99);uncultured(98.1);uncultured_bacterium(92.6);
MRRA429	0.559322	N	0	N	0	N	1.98226	Not_present	0	93.4	93.4	Medium	Bacteria(100);Firmicutes(99.9);Clostridia(99.9);Clostridiales(99.9);Ruminococcaceae(99.9);Ruminiclostridium_9(76.1);uncultured_bacterium(38.7);
MRRA430	0.059322	N	0	N	0	N	2.007	Not_present	0	85.7	85.7	Low	Bacteria(100);Firmicutes(99.9);Clostridia(99.9);Clostridiales(99.9);Ruminococcaceae(99.6);Ruminococcaceae_UCG-010(99.3);unidentified(89);
MRRA431	0.466102	N	0	N	0	N	1.42867	Not_present	0	89	89	High	Bacteria(100);Firmicutes(100);Clostridia(100);Clostridiales(100);Family_XIII(100);Family_XIII_AD3011_group(100);uncultured_bacterium(94.5);
MRRA432	0.788136	N	0	N	0	N	1.21759	Not_present	0	92.7	92.7	Medium	Bacteria(100);Firmicutes(100);Clostridia(100);Clostridiales(100);Ruminococcaceae(100);Anaerotruncus(99.8);Clostridium_sp._YIT_12070(77.6);
MRRA433	0.0423729	N	0	N	0	N	1.9823	Not_present	0	84.3	84.8	Low	Bacteria(100);Firmicutes(100);Clostridia(100);Clostridiales(100);Christensenellaceae(99.9);Christensenellaceae_R-7_group(99.9);uncultured_bacterium(84.4);
MRRA434	0.0508475	N	0	N	0	N	1.96071	Not_present	0	84.3	96.6	Low	Bacteria(100);Firmicutes(99.3);Clostridia(99.2);Clostridiales(99.2);Ruminococcaceae(96.3);Ruminococcaceae_UCG-014(95.9);unidentified_rumen_bacterium_JW32(42.2);
MRRA435	0.0254237	N	0	N	0	N	1.97704	Not_present	0	96	96	Low	Bacteria(100);Bacteroidetes(100);Bacteroidia(100);Bacteroidales(100);Porphyromonadaceae(100);Coprobacter(100);uncultured_bacterium(65.8);
MRRA436	0.0423729	N	0	N	0	N	1.9398	Not_present	0	95.3	95.3	Low	Bacteria(100);Bacteroidetes(100);Bacteroidia(100);Bacteroidales(100);Rikenellaceae(100);Alistipes(100);uncultured_bacterium(85.3);
MRRA437	0.677966	N	0	N	0	N	1.2737	Not_present	0	89.3	89.3	High	Bacteria(100);Firmicutes(100);Clostridia(100);Clostridiales(100);Ruminococcaceae(100);Acetanaerobacterium(99.9);uncultured_rumen_bacterium(99.9);
MRRA438	0.0932203	N	0	N	0	N	1.99925	Not_present	0	80	80	Low	Bacteria(100);Proteobacteria(100);Alphaproteobacteria(100);Rhodospirillales(100);Rhodospirillaceae(100);Thalassospira(100);uncultured_Kopriimonas_sp.(99.6);
MRRA439	0.127119	N	0	N	0	N	1.96344	Not_present	0	86.7	86.7	Low	Bacteria(100);Actinobacteria(100);Coriobacteriia(100);Coriobacteriales(100);Coriobacteriaceae(100);uncultured(100);uncultured_organism(100);
MRRA44	0.576271	N	0	N	0	N	2.05432	Not_present	0	89.7	89.7	High	Bacteria(100);Firmicutes(100);Clostridia(100);Clostridiales(100);Ruminococcaceae(100);[Eubacterium]_coprostanoligenes_group(100);uncultured_organism(100);
MRRA440	0.330508	N	0	N	0	N	1.7533	Not_present	0	91.3	91.3	Medium	Bacteria(100);Firmicutes(100);Clostridia(100);Clostridiales(100);Ruminococcaceae(100);Ruminococcaceae_UCG-009(99.9);uncultured_bacterium(54.8);
MRRA441	0.262712	N	0	N	0	N	2.11959	Not_present	0	98.3	98	Low	Bacteria(100);Firmicutes(100);Clostridia(100);Clostridiales(100);Lachnospiraceae(100);Tyzzerella_4(99.9);uncultured_bacterium(78.9);
MRRA442	0.330508	N	0	N	0	N	1.78496	Not_present	0	91.7	91.7	Medium	Bacteria(100);Firmicutes(100);Clostridia(100);Clostridiales(100);Ruminococcaceae(97.4);uncultured(76.1);uncultured_bacterium(70.5);
MRRA443	0.177966	N	0	N	0	N	1.70566	Not_present	0	96	96	Low	Bacteria(100);Firmicutes(100);Bacilli(100);Lactobacillales(100);Lactobacillaceae(100);Lactobacillus(100);Lactobacillus_sakei(98.9);
MRRA444	0.923729	N	0	N	0	N	3.74093	Not_present	0	99.7	99.7	Low	Bacteria(100);Firmicutes(100);Clostridia(100);Clostridiales(100);Lachnospiraceae(100);Dorea(99.9);Dorea_formicigenerans_ATCC_27755(99.6);
MRRA445	0.0254237	N	0	N	0	N	2.00759	Not_present	0	92	92	Low	Bacteria(100);Firmicutes(100);Clostridia(100);Clostridiales(100);Ruminococcaceae(100);Candidatus_Soleaferrea(100);uncultured_Ruminococcaceae_bacterium(74);
MRRA446	0.169492	N	0	N	0	N	1.84798	Not_present	0	93	93	Low	Bacteria(100);Firmicutes(100);Clostridia(100);Clostridiales(100);Ruminococcaceae(100);Subdoligranulum(100);uncultured_Subdoligranulum_sp.(96.4);
MRRA447	0.110169	N	0	N	0	N	1.8024	Not_present	0	100	100	Low	Bacteria(100);Actinobacteria(100);Actinobacteria(100);Propionibacteriales(100);Propionibacteriaceae(100);Propionibacterium(100);Propionibacterium_acnes(64.8);
MRRA448	0.0338983	N	0	N	0	N	2.01426	Not_present	0	94.3	94.3	Low	Bacteria(100);Fusobacteria(100);Fusobacteriia(100);Fusobacteriales(100);Fusobacteriaceae(99.8);Fusobacterium(99.6);gut_metagenome(98.8);
MRRA449	0.0847458	N	0	N	0	N	1.84645	Not_present	0	83.7	83.7	Low	Bacteria(100);Bacteroidetes(100);Bacteroidia(100);Bacteroidales(100);Bacteroidales_S24-7_group(100);uncultured_organism(94.7);unclassified;
MRRA451	0.423729	N	0	N	0	N	1.8237	Not_present	0	90.1	90.1	Medium	Bacteria(100);Firmicutes(100);Clostridia(100);Clostridiales(100);Family_XIII(100);Family_XIII_AD3011_group(99);uncultured_bacterium(99);
MRRA453	0.059322	N	0	N	0	N	1.93552	Not_present	0	86.7	86.7	Low	Bacteria(100);Bacteroidetes(100);Bacteroidia(99.2);Bacteroidales(99.2);Porphyromonadaceae(93.7);uncultured(86);uncultured_bacterium(44.9);
MRRA454	0.00847458	N	0	N	0	N	2.01974	Not_present	0	89.7	89.7	Low	Bacteria(100);Bacteroidetes(100);Sphingobacteriia(100);Sphingobacteriales(100);Sphingobacteriaceae(100);Nubsella(74.6);uncultured_bacterium(57.4);
MRRA455	0.0169492	N	0	N	0	N	2.04379	Not_present	0	90.3	89.3	Low	Bacteria(100);Bacteroidetes(99.7);Bacteroidia(99.2);Bacteroidales(99.2);Porphyromonadaceae(96.1);Odoribacter(93.2);uncultured_bacterium(70.4);
MRRA456	0.432203	N	0	N	0	N	1.55596	Not_present	0	100	100	Low	Bacteria(100);Firmicutes(100);Clostridia(100);Clostridiales(100);Christensenellaceae(100);Catabacter(100);Catabacter_hongkongensis(100);
MRRA457	0.389831	N	0	N	0	N	1.65617	Not_present	0	92	92	Medium	Bacteria(100);Firmicutes(95.4);Clostridia(95.4);Clostridiales(95.1);Ruminococcaceae(93);Hydrogenoanaerobacterium(56.1);Hydrogenoanaerobacterium_saccharovorans(36.5);
MRRA458	0.525424	N	0	N	0	N	1.3558	Not_present	0	90	90	High	Bacteria(100);Firmicutes(100);Clostridia(100);Clostridiales(100);Ruminococcaceae(99.8);[Eubacterium]_coprostanoligenes_group(98.6);uncultured_organism(96.2);
MRRA459	0.40678	N	0	N	0	N	1.57462	Not_present	0	88.7	88.7	High	Bacteria(100);Firmicutes(100);Clostridia(100);Clostridiales(100);Christensenellaceae(100);uncultured(100);unidentified(98.5);
MRRA46	0.432203	N	0	N	0	N	1.3632	Not_present	0	90.7	90.7	Medium	Bacteria(100);Bacteroidetes(100);Bacteroidia(100);Bacteroidales(100);Prevotellaceae(100);Prevotellaceae_NK3B31_group(100);uncultured_organism(99.9);
MRRA460	0.00847458	N	0	N	0	N	2.03047	Not_present	0	95	95	Low	Bacteria(100);Bacteroidetes(100);Bacteroidia(100);Bacteroidales(100);Porphyromonadaceae(98.5);Parabacteroides(91.8);uncultured_bacterium(39.7);
MRRA461	0.20339	N	0	N	0	N	1.80914	Not_present	0	95.7	95.7	Medium	Bacteria(100);Actinobacteria(100);Coriobacteriia(100);Coriobacteriales(100);Coriobacteriaceae(100);Gordonibacter(100);uncultured_bacterium(73.6);
MRRA462	0.0508475	N	0	N	0	N	1.97722	Not_present	0	100	100	Low	Bacteria(100);Firmicutes(100);Bacilli(100);Lactobacillales(100);Lactobacillaceae(100);Lactobacillus(100);Lactobacillus_salivarius(100);
MRRA463	0.00847458	N	0	N	0	N	2.02708	Not_present	0	82.3	82.3	Low	Bacteria(100);Firmicutes(100);Clostridia(100);Clostridiales(100);Ruminococcaceae(100);Ruminococcaceae_UCG-014(100);unidentified(39.4);
MRRA464	0.381356	N	0	N	0	N	1.5126	Not_present	0	92.3	92.3	Medium	Bacteria(100);Firmicutes(100);Erysipelotrichia(100);Erysipelotrichales(100);Erysipelotrichaceae(100);uncultured(99.5);Clostridiales_bacterium_10-3b(99.5);
MRRA465	0.0169492	N	0	N	0	N	2.00416	Not_present	0	98.7	98.7	Low	Bacteria(100);Firmicutes(100);Bacilli(100);Lactobacillales(100);Lactobacillaceae(100);Lactobacillus(100);Lactobacillus_parabuchneri(75.7);
MRRA466	0.0169492	N	0	N	0	N	2.02178	Not_present	0	89.4	89.4	Low	Bacteria(100);Firmicutes(100);Clostridia(99.9);Clostridiales(99.9);Ruminococcaceae(99.6);Anaerofilum(90);uncultured_bacterium(89.8);
MRRA467	0.152542	N	0	N	0	N	1.85928	Not_present	0	96.3	96.3	Low	Bacteria(100);Firmicutes(100);Clostridia(100);Clostridiales(100);Ruminococcaceae(100);Flavonifractor(41.1);uncultured_bacterium(35.5);
MRRA468	0.70339	N	0	N	0	N	1.30077	Not_present	0	88.4	88.4	High	Bacteria(100);Firmicutes(100);Clostridia(100);Clostridiales(100);Christensenellaceae(100);uncultured(100);uncultured_bacterium(99.8);
MRRA469	0.0254237	N	0	N	0	N	1.99065	Not_present	0	83.7	83.7	Low	Bacteria(100);Bacteroidetes(100);Bacteroidia(100);Bacteroidales(100);Bacteroidales_S24-7_group(98.3);uncultured_bacterium(87.1);unclassified;
MRRA47	0.737288	N	0	N	0	N	1.32577	Not_present	0	83	83	High	Bacteria(100);Firmicutes(100);Clostridia(100);Clostridiales(100);Ruminococcaceae(100);Ruminococcaceae_UCG-014(100);uncultured_organism(91.1);
MRRA470	0.127119	N	0	N	0	N	2.06427	Not_present	0	99.7	99.7	Low	Bacteria(100);Firmicutes(100);Erysipelotrichia(100);Erysipelotrichales(100);Erysipelotrichaceae(100);Incertae_Sedis(100);Faecalitalea_cylindroides(100);
MRRA471	0.0762712	N	0	N	0	N	1.95903	Not_present	0	82.8	82.8	Low	Bacteria(100);Firmicutes(100);Clostridia(100);Clostridiales(100);Christensenellaceae(100);Christensenellaceae_R-7_group(100);uncultured_Clostridiaceae_bacterium(97.7);
MRRA472	0.347458	N	0	N	0	N	1.3533	Not_present	0	100	100	Low	Bacteria(100);Firmicutes(100);Bacilli(100);Bacillales(100);Family_XI(100);Gemella(100);Gemella_sanguinis(54.8);
MRRA473	0.525424	N	0	N	0	N	1.43669	Not_present	0	90.7	90.7	Medium	Bacteria(100);Firmicutes(100);Clostridia(100);Clostridiales(100);Ruminococcaceae(100);Anaerotruncus(98.9);uncultured_bacterium(90);
MRRA474	0.0677966	N	0	N	0	N	2.02482	Not_present	0	89.7	89.7	Low	Bacteria(100);Firmicutes(100);Clostridia(100);Clostridiales(100);Ruminococcaceae(100);Ruminococcaceae_UCG-010(98.1);uncultured_bacterium(78.3);
MRRA475	0.0677966	N	0	N	0	N	1.98326	Not_present	0	96.7	96.7	Low	Bacteria(100);Actinobacteria(100);Coriobacteriia(100);Coriobacteriales(100);Coriobacteriaceae(100);Enterorhabdus(42.9);uncultured_bacterium(42.6);
MRRA476	0.161017	N	0	N	0	N	1.96758	Not_present	0	94.7	94.7	Low	Bacteria(100);Firmicutes(100);Clostridia(100);Clostridiales(100);Family_XIII(100);[Eubacterium]_nodatum_group(100);uncultured_organism(99.9);
MRRA477	0.0169492	N	0	N	0	N	1.98943	Not_present	0	90.7	90.7	Low	Bacteria(100);Firmicutes(100);Clostridia(100);Clostridiales(100);Ruminococcaceae(100);Ruminiclostridium_5(100);uncultured_bacterium(99.9);
MRRA478	0.0508475	N	0	N	0	N	1.99253	Not_present	0	85	84.1	Low	Bacteria(99.9);Firmicutes(95.2);Clostridia(94.7);Clostridiales(94.5);Ruminococcaceae(91.4);Ruminococcaceae_UCG-013(48.6);bacterium_enrichment_culture_clone_LDC-11(40.6);
MRRA479	0.0508475	N	0	N	0	N	2.02375	Not_present	0	87.3	87.3	Low	Bacteria(100);Firmicutes(99.5);Clostridia(99.5);Clostridiales(98.8);Ruminococcaceae(96.5);Ruminococcaceae_UCG-013(82.5);uncultured_bacterium(81.3);
MRRA48	0.525424	N	0	N	0	N	2.11809	Not_present	0	83.7	83.7	High	Bacteria(100);Firmicutes(100);Clostridia(100);Clostridiales(100);Christensenellaceae(100);Christensenellaceae_R-7_group(100);metagenome(97.2);
MRRA480	0.0932203	N	0	N	0	N	2.04289	Not_present	0	96	96	Low	Bacteria(100);Actinobacteria(100);Coriobacteriia(100);Coriobacteriales(100);Coriobacteriaceae(100);Collinsella(100);uncultured_bacterium(58.9);
MRRA482	0.059322	N	0	N	0	N	1.91139	Not_present	0	93.7	93.7	Low	Bacteria(100);Actinobacteria(100);Coriobacteriia(100);Coriobacteriales(100);Coriobacteriaceae(100);Enterorhabdus(41.1);uncultured_bacterium(41.1);
MRRA483	0.0423729	N	0	N	0	N	1.96119	Not_present	0	86.7	86.7	Low	Bacteria(100);Firmicutes(100);Clostridia(100);Clostridiales(100);Ruminococcaceae(100);Ruminococcaceae_UCG-013(99.8);uncultured_bacterium(98.4);
MRRA484	0.228814	N	0	N	0	N	1.79849	Not_present	0	90.3	90.3	Medium	Bacteria(100);Firmicutes(99.8);Clostridia(98.9);Clostridiales(98.9);Ruminococcaceae(97.9);[Eubacterium]_coprostanoligenes_group(61.1);uncultured_Ruminococcaceae_bacterium(13.9);
MRRA486	0.516949	N	0	N	0	N	1.42725	Not_present	0	90.4	90.4	Medium	Bacteria(100);Firmicutes(99.9);Clostridia(99.9);Clostridiales(99.9);Ruminococcaceae(79);Ruminococcaceae_UCG-005(57.8);uncultured_bacterium(26.5);
MRRA487	0.0847458	N	0	N	0	N	1.93882	Not_present	0	100	100	Low	Bacteria(100);Firmicutes(100);Erysipelotrichia(100);Erysipelotrichales(100);Erysipelotrichaceae(100);Erysipelatoclostridium(100);[Clostridium]_saccharogumia(91.5);
MRRA488	0.00847458	N	0	N	0	N	2.02458	Not_present	0	87	87	Low	Bacteria(100);Bacteroidetes(99.6);Bacteroidia(98.5);Bacteroidales(98.5);Bacteroidales_S24-7_group(89.3);uncultured_bacterium(59.2);unclassified;
MRRA489	0.0254237	N	0	N	0	N	1.98121	Not_present	0	86.4	86.4	Low	Bacteria(100);Bacteroidetes(99.9);Bacteroidia(99.9);Bacteroidales(99.9);Bacteroidales_S24-7_group(99.8);uncultured_bacterium(89);unclassified;
MRRA490	0.262712	N	0	N	0	N	1.69563	Not_present	0	92.7	92.7	Medium	Bacteria(100);Firmicutes(100);Clostridia(100);Clostridiales(100);Ruminococcaceae(100);Ruminiclostridium_5(92.8);uncultured_bacterium(51.7);
MRRA492	0.0338983	N	0	N	0	N	1.94661	Not_present	0	100	100	Low	Bacteria(100);Bacteroidetes(100);Sphingobacteriia(100);Sphingobacteriales(100);Sphingobacteriaceae(100);Sphingobacterium(100);Sphingobacterium_spiritivorum(99.3);
MRRA493	0.059322	N	0	N	0	N	1.90574	Not_present	0	99.3	99.3	Low	Bacteria(100);Firmicutes(100);Clostridia(100);Clostridiales(100);Peptococcaceae(100);Peptococcus(100);Peptococcus_niger(97.5);
MRRA494	0.0169492	N	0	N	0	N	2.03377	Not_present	0	84	84	Low	Bacteria(100);Firmicutes(98.7);Clostridia(98.7);Clostridiales(98.7);Clostridiales_vadinBB60_group(98.6);uncultured_bacterium(76.3);unclassified;
MRRA495	0.0338983	N	0	N	0	N	2.02812	Not_present	0	87.3	87.3	Low	Bacteria(100);Firmicutes(98.4);Clostridia(98.3);Clostridiales(97.5);Christensenellaceae(94.9);Christensenellaceae_R-7_group(85.3);uncultured_sludge_bacterium(31.7);
MRRA496	0.262712	N	0	N	0	N	1.58793	Not_present	0	95.3	95.3	Medium	Bacteria(100);Firmicutes(100);Clostridia(100);Clostridiales(100);Ruminococcaceae(99.8);Ruminiclostridium_5(99.1);uncultured_bacterium(90.9);
MRRA497	0.0254237	N	0	N	0	N	1.99257	Not_present	0	88	88	Low	Bacteria(100);Bacteroidetes(100);Bacteroidia(100);Bacteroidales(100);Porphyromonadaceae(99.7);Barnesiella(99.4);uncultured_bacterium(69.5);
MRRA498	0.0254237	N	0	N	0	N	2.00061	Not_present	0	90	90	Low	Bacteria(100);Firmicutes(98.9);Clostridia(98.9);Clostridiales(98.9);Ruminococcaceae(84.2);Ruminococcaceae_UCG-013(76.3);uncultured_bacterium(58.3);
MRRA499	0.0423729	N	0	N	0	N	1.97627	Not_present	0	87.7	87.7	Low	Bacteria(100);Tenericutes(100);Mollicutes(100);NB1-n(100);uncultured_bacterium(99.3);unclassified;unclassified;
MRRA500	0.262712	N	0	N	0	N	1.68888	Not_present	0	87.7	87.8	High	Bacteria(100);Firmicutes(96.6);Clostridia(94.5);Clostridiales(92.8);Christensenellaceae(71.6);Christensenellaceae_R-7_group(59.2);Blattella_germanica_(German_cockroach)(34.9);
MRRA501	0.00847458	N	0	N	0	N	2.01901	Not_present	0	96	96	Low	Bacteria(100);Firmicutes(100);Negativicutes(100);Selenomonadales(100);Acidaminococcaceae(100);Phascolarctobacterium(100);uncultured_bacterium(71.1);
MRRA502	0.40678	N	0	N	0	N	1.42885	Not_present	0	98.4	98.4	Low	Bacteria(100);Bacteroidetes(100);Bacteroidia(100);Bacteroidales(100);Bacteroidaceae(99);Bacteroides(99);uncultured_bacterium(53.7);
MRRA503	0.0423729	N	0	N	0	N	1.96639	Not_present	0	85	85	Low	Bacteria(100);Bacteroidetes(100);Bacteroidia(100);Bacteroidales(100);Bacteroidales_S24-7_group(99.6);uncultured_organism(89.3);unclassified;
MRRA505	0.0254237	N	0	N	0	N	2.01961	Not_present	0	87	87	Low	Bacteria(100);Firmicutes(98.5);Clostridia(98.5);Clostridiales(98.5);Ruminococcaceae(98);Ruminiclostridium_5(97);uncultured_Clostridium_sp.(53);
MRRA506	0.381356	N	0	N	0	N	1.69663	Not_present	0	84.7	84.7	High	Bacteria(100);Firmicutes(99.9);Clostridia(99.8);Clostridiales(99.8);Peptococcaceae(99.7);uncultured(99.3);uncultured_soil_bacterium(64.4);
MRRA507	0.177966	N	0	N	0	N	1.84141	Not_present	0	93.3	93.3	Low	Bacteria(100);Firmicutes(100);Clostridia(100);Clostridiales(100);Ruminococcaceae(100);Ruminiclostridium_5(100);uncultured_organism(99.8);
MRRA508	0.177966	N	0	N	0	N	1.82659	Not_present	0	89	89	Low	Bacteria(100);Firmicutes(95.6);Erysipelotrichia(94);Erysipelotrichales(94);Erysipelotrichaceae(94);Faecalitalea(51);Eubacterium_sp._3_1_31(42.8);
MRRA509	0.0508475	N	0	N	0	N	1.90177	Not_present	0	99.7	99.7	Low	Bacteria(100);Bacteroidetes(100);Bacteroidia(100);Bacteroidales(100);Porphyromonadaceae(100);Dysgonomonas(100);Dysgonomonas_mossii(53.8);
MRRA51	0.525424	N	0	N	0	N	1.90349	Not_present	0	93.7	93.7	Medium	Bacteria(100);Bacteroidetes(100);Bacteroidia(100);Bacteroidales(100);Rikenellaceae(100);Alistipes(100);uncultured_organism(99.9);
MRRA510	0.127119	N	0	N	0	N	1.96468	Not_present	0	87.3	87.3	Low	Bacteria(100);Firmicutes(100);Clostridia(100);Clostridiales(100);Ruminococcaceae(100);Ruminococcaceae_UCG-013(99.4);uncultured_Clostridiales_bacterium(64.9);
MRRA511	0.0677966	N	0	N	0	N	1.94557	Not_present	0	96	95	Low	Bacteria(100);Bacteroidetes(100);Bacteroidia(100);Bacteroidales(100);Porphyromonadaceae(100);Odoribacter(100);uncultured_bacterium(53.8);
MRRA512	0.0508475	N	0	N	0	N	2.04422	Not_present	0	86.3	87.5	Low	Bacteria(99.9);Firmicutes(90.6);Clostridia(88.4);Clostridiales(87.4);Clostridiales_vadinBB60_group(44.9);uncultured_Thermoanaerobacterales_bacterium(32.6);unclassified;
MRRA513	0.0508475	N	0	N	0	N	2.01103	Not_present	0	95.3	95.3	Low	Bacteria(100);Actinobacteria(100);Coriobacteriia(100);Coriobacteriales(100);Coriobacteriaceae(100);Enterorhabdus(84.7);uncultured_bacterium(84.7);
MRRA514	0.211864	N	0	N	0	N	1.77769	Not_present	0	95.3	95.3	Medium	Bacteria(100);Firmicutes(100);Clostridia(100);Clostridiales(100);Lachnospiraceae(100);Eisenbergiella(64.5);uncultured_bacterium(34.9);
MRRA516	0.525424	N	0	N	0	N	1.49866	Not_present	0	96	96	Medium	Bacteria(100);Firmicutes(100);Clostridia(100);Clostridiales(100);Lachnospiraceae(100);uncultured(66.5);mouse_gut_metagenome(59.9);
MRRA517	0.144068	N	0	N	0	N	1.8511	Not_present	0	95	95	Low	Bacteria(100);Firmicutes(100);Clostridia(100);Clostridiales(100);Lachnospiraceae(100);uncultured(63.9);Ruminococcus_sp._ID1(62.8);
MRRA518	0.220339	N	0	N	0	N	1.77355	Not_present	0	92.7	92.7	Medium	Bacteria(100);Firmicutes(100);Clostridia(100);Clostridiales(100);Ruminococcaceae(100);Oscillospira(100);uncultured_bacterium(99.8);
MRRA519	0.0762712	N	0	N	0	N	1.96261	Not_present	0	92.3	92.3	Low	Bacteria(100);Actinobacteria(100);Coriobacteriia(100);Coriobacteriales(100);Coriobacteriaceae(100);uncultured_Olsenella_sp.(51.8);unclassified;
MRRA52	0.584746	N	0	N	0	N	2.39098	Not_present	0	81.8	89.3	High	Bacteria(100);Firmicutes(100);Clostridia(100);Clostridiales(100);Ruminococcaceae(100);Ruminococcaceae_UCG-014(100);uncultured_organism(99.9);
MRRA520	0.135593	N	0	N	0	N	1.98998	Not_present	0	87.8	87.8	Low	Bacteria(100);Firmicutes(100);Negativicutes(100);Selenomonadales(100);Veillonellaceae(100);Allisonella(100);uncultured_bacterium(100);
MRRA521	0.483051	N	0	N	0	N	1.61772	Not_present	0	94.7	94.7	Medium	Bacteria(100);Firmicutes(100);Clostridia(100);Clostridiales(100);Lachnospiraceae(100);Lachnoclostridium(91.3);human_gut_metagenome(91.2);
MRRA522	0.245763	N	0	N	0	N	1.75095	Not_present	0	90	90	High	Bacteria(100);Firmicutes(99.9);Clostridia(99.9);Clostridiales(99.9);Ruminococcaceae(99.8);Ruminiclostridium_5(99.8);uncultured_bacterium(87.5);
MRRA523	0.483051	N	0	N	0	N	1.2903	Not_present	0	90.4	90.4	Medium	Bacteria(100);Firmicutes(100);Clostridia(100);Clostridiales(100);Ruminococcaceae(99.9);Anaerotruncus(91.9);uncultured_bacterium(70.6);
MRRA524	0.110169	N	0	N	0	N	2.01897	Not_present	0	93.3	93.3	Low	Bacteria(100);Firmicutes(100);Clostridia(100);Clostridiales(100);Ruminococcaceae(100);Oscillibacter(83.4);uncultured_Clostridiales_bacterium(41.9);
MRRA525	0.0423729	N	0	N	0	N	2.05983	Not_present	0	81.5	81.5	Low	Bacteria(100);Bacteroidetes(100);Bacteroidia(100);Bacteroidales(100);Porphyromonadaceae(100);Butyricimonas(100);Porphyromonadaceae_bacterium_OUH_334697(99.4);
MRRA526	0.0169492	N	0	N	0	N	1.99253	Not_present	0	89.3	89.3	Low	Bacteria(100);Firmicutes(99.8);Clostridia(99.5);Clostridiales(99.5);Ruminococcaceae(99.2);Ruminiclostridium_5(98.8);uncultured_bacterium(62.8);
MRRA527	0.20339	N	0	N	0	N	1.6736	Not_present	0	87	87	High	Bacteria(100);Firmicutes(98.8);Clostridia(97.5);Clostridiales(95.7);Christensenellaceae(93.6);Christensenellaceae_R-7_group(73);uncultured_Ruminococcus_sp.(25.5);
MRRA528	0.110169	N	0	N	0	N	1.98972	Not_present	0	91	91	Low	Bacteria(100);Firmicutes(100);Clostridia(100);Clostridiales(100);Ruminococcaceae(99.9);Anaerotruncus(97.6);uncultured_bacterium(85.9);
MRRA529	0.00847458	N	0	N	0	N	2.02403	Not_present	0	90.3	90.3	Low	Bacteria(100);Bacteroidetes(99.9);Bacteroidia(98.3);Bacteroidales(98.3);Bacteroidaceae(74.2);Bacteroides(74.2);bacterium_NLAE-zl-C11(2.4);
MRRA530	0.779661	N	0	N	0	N	1.21628	Not_present	0	100	100	Low	Bacteria(100);Actinobacteria(100);Actinobacteria(100);Actinomycetales(100);Actinomycetaceae(100);Actinomyces(100);Actinomyces_odontolyticus(55.4);
MRRA531	0.127119	N	0	N	0	N	1.86057	Not_present	0	85.7	85.7	Low	Bacteria(100);Firmicutes(100);Clostridia(100);Clostridiales(100);Clostridiales_vadinBB60_group(100);uncultured_organism(99.8);unclassified;
MRRA532	0.355932	N	0	N	0	N	1.51952	Not_present	0	91	91	Medium	Bacteria(100);Firmicutes(99.9);Clostridia(99.9);Clostridiales(99.9);Ruminococcaceae(99.5);Anaerofilum(54);uncultured_bacterium(53.5);
MRRA533	0.0508475	N	0	N	0	N	1.98045	Not_present	0	88.3	88.3	Low	Bacteria(100);Firmicutes(99.8);Clostridia(99.8);Clostridiales(99.7);Ruminococcaceae(98.7);Ruminococcaceae_UCG-010(97.9);uncultured_rumen_bacterium(47.7);
MRRA534	0.0338983	N	0	N	0	N	2.00275	Not_present	0	94.3	94.3	Low	Bacteria(100);Firmicutes(100);Erysipelotrichia(99.9);Erysipelotrichales(99.9);Erysipelotrichaceae(99.9);Faecalitalea(93.4);[Eubacterium]_dolichum(61.8);
MRRA536	0.347458	N	0	N	0	N	1.52249	Not_present	0	90.1	90.1	Medium	Bacteria(100);Firmicutes(100);Clostridia(100);Clostridiales(100);Ruminococcaceae(99.9);uncultured(42.8);uncultured_bacterium(25.7);
MRRA537	0.0423729	N	0	N	0	N	2.00821	Not_present	0	91.7	92.7	Low	Bacteria(100);Proteobacteria(100);Betaproteobacteria(100);Burkholderiales(99.6);Alcaligenaceae(96.2);Sutterella(96.2);uncultured_organism(91.8);
MRRA538	0.194915	N	0	N	0	N	1.72331	Not_present	0	93.3	93.3	Low	Bacteria(100);Firmicutes(100);Clostridia(100);Clostridiales(99.9);Ruminococcaceae(99.2);Anaerotruncus(65.7);uncultured_bacterium(38.1);
MRRA539	0.127119	N	0	N	0	N	1.93923	Not_present	0	92.3	92.3	Low	Bacteria(100);Firmicutes(99.9);Clostridia(99.9);Clostridiales(99.9);Ruminococcaceae(86);uncultured(38.7);uncultured_bacterium(36.1);
MRRA54	0.940678	N	0	N	0	N	1.88432	Not_present	0	99.3	99.3	Low	Bacteria(100);Bacteroidetes(100);Bacteroidia(100);Bacteroidales(100);Bacteroidaceae(100);Bacteroides(100);Bacteroides_massiliensis(99.6);
MRRA540	0.144068	N	0	N	0	N	1.79301	Not_present	0	88	88	Low	Bacteria(100);Bacteroidetes(100);Bacteroidia(100);Bacteroidales(100);Prevotellaceae(100);Prevotella_7(100);uncultured_Bacteroidetes_bacterium(100);
MRRA541	0.0169492	N	0	N	0	N	2.02579	Not_present	0	83.3	83	Low	Bacteria(100);Firmicutes(100);Clostridia(100);Clostridiales(100);Ruminococcaceae(100);Ruminococcaceae_UCG-014(100);uncultured_bacterium(61.2);
MRRA542	0.0338983	N	0	N	0	N	2.01146	Not_present	0	82.1	82.1	Low	Bacteria(100);Firmicutes(100);Clostridia(100);Clostridiales(100);Ruminococcaceae(100);Ruminococcaceae_UCG-014(100);uncultured_rumen_bacterium(44.4);
MRRA543	0.330508	N	0	N	0	N	1.51332	Not_present	0	99.7	99.7	Low	Bacteria(100);Bacteroidetes(100);Bacteroidia(100);Bacteroidales(100);Prevotellaceae(100);Prevotella(99.1);Prevotella_timonensis(98.8);
MRRA544	0.483051	N	0	N	0	N	1.25296	Not_present	0	90.7	90.7	Medium	Bacteria(100);Firmicutes(100);Clostridia(100);Clostridiales(100);Ruminococcaceae(100);Papillibacter(98.5);uncultured_bacterium(98.5);
MRRA545	0.610169	N	0	N	0	N	1.58596	Not_present	0	90	90	High	Bacteria(100);Firmicutes(100);Clostridia(99.7);Clostridiales(99.7);Ruminococcaceae(97.6);Anaerofilum(42.7);uncultured_bacterium(41.9);
MRRA546	0.194915	N	0	N	0	N	1.64936	Not_present	0	95.3	95.3	Low	Bacteria(100);Firmicutes(100);Clostridia(100);Clostridiales(100);Ruminococcaceae(100);Oscillibacter(82.3);uncultured_bacterium(36.5);
MRRA547	0.00847458	N	0	N	0	N	2.01913	Not_present	0	96	96.7	Low	Bacteria(100);Firmicutes(100);Bacilli(100);Bacillales(100);Planococcaceae(99.9);Solibacillus(99.9);Solibacillus_silvestris_StLB046(99);
MRRA548	0.144068	N	0	N	0	N	1.85731	Not_present	0	90.3	90.3	Low	Bacteria(100);Firmicutes(100);Clostridia(100);Clostridiales(100);Christensenellaceae(100);uncultured(100);uncultured_organism(94.1);
MRRA549	0.355932	N	0	N	0	N	1.36556	Not_present	0	96.7	96.7	Medium	Bacteria(100);Firmicutes(100);Clostridia(100);Clostridiales(100);Lachnospiraceae(100);Lachnoclostridium(97.9);uncultured_Clostridiales_bacterium(89);
MRRA55	0.813559	N	0	N	0	N	2.92438	Not_present	0	91.3	91.3	Medium	Bacteria(100);Firmicutes(100);Clostridia(100);Clostridiales(100);Ruminococcaceae(100);Ruminococcaceae_UCG-002(99.8);uncultured_organism(95);
MRRA550	0.0254237	N	0	N	0	N	2.01778	Not_present	0	97.7	97.7	Low	Bacteria(100);Firmicutes(100);Negativicutes(100);Selenomonadales(100);Veillonellaceae(100);Mitsuokella(100);uncultured_bacterium(88.7);
MRRA551	0.0847458	N	0	N	0	N	1.99062	Not_present	0	91.1	91.1	Low	Bacteria(100);Firmicutes(99.8);Clostridia(99.8);Clostridiales(99.8);Family_XIII(99.5);Family_XIII_AD3011_group(57.4);uncultured_bacterium(53.4);
MRRA552	0.127119	N	0	N	0	N	1.86213	Not_present	0	96.7	96	Low	Bacteria(100);Firmicutes(100);Clostridia(100);Clostridiales(100);Lachnospiraceae(100);[Eubacterium]_hallii_group(99.8);uncultured_bacterium(93.4);
MRRA553	0.0423729	N	0	N	0	N	2.03463	Not_present	0	91	90.7	Low	Bacteria(100);Bacteroidetes(100);Bacteroidia(100);Bacteroidales(100);Prevotellaceae(100);uncultured(99.9);uncultured_bacterium(99.9);
MRRA554	0.491525	N	0	N	0	N	1.13962	Not_present	0	100	100	Low	Bacteria(100);Firmicutes(100);Bacilli(100);Lactobacillales(99.8);Carnobacteriaceae(99.2);Granulicatella(98.9);uncultured_organism(98.9);
MRRA555	0.152542	N	0	N	0	N	1.83542	Not_present	0	86.3	86.3	Low	Bacteria(100);Firmicutes(99.9);Clostridia(99.8);Clostridiales(99.8);Ruminococcaceae(99);Ruminococcaceae_UCG-010(97.8);unidentified(73.4);
MRRA556	0.0762712	N	0	N	0	N	1.91913	Not_present	0	87.3	87.3	Low	Bacteria(100);Firmicutes(100);Clostridia(100);Clostridiales(100);Ruminococcaceae(100);[Eubacterium]_coprostanoligenes_group(98.6);uncultured_organism(72.2);
MRRA557	0.186441	N	0	N	0	N	1.82937	Not_present	0	88.7	88.7	Low	Bacteria(100);Firmicutes(99.3);Clostridia(99.3);Clostridiales(98.7);Ruminococcaceae(55.3);Ruminococcaceae_UCG-013(26.4);uncultured_bacterium(22.8);
MRRA558	0.00847458	N	0	N	0	N	2.01791	Not_present	0	81.8	81.8	Low	Bacteria(100);Bacteroidetes(100);Bacteroidia(100);Bacteroidales(100);Porphyromonadaceae(100);Butyricimonas(100);uncultured_bacterium(96);
MRRA559	0.0847458	N	0	N	0	N	1.95898	Not_present	0	93.3	93.3	Low	Bacteria(100);Firmicutes(100);Clostridia(100);Clostridiales(100);Ruminococcaceae(100);Ruminiclostridium_5(99.4);uncultured_Clostridia_bacterium(45.7);
MRRA56	0.652542	N	0	N	0	N	2.27165	Not_present	0	83.1	83.1	High	Bacteria(100);Firmicutes(100);Clostridia(100);Clostridiales(100);Christensenellaceae(100);Christensenellaceae_R-7_group(100);uncultured_Christensenellaceae_bacterium(100);
MRRA560	0.135593	N	0	N	0	N	1.82376	Not_present	0	100	100	Low	Bacteria(100);Firmicutes(100);Bacilli(100);Lactobacillales(100);Lactobacillaceae(100);Lactobacillus(100);Lactobacillus_pentosus(53.7);
MRRA562	0.279661	N	0	N	0	N	1.69919	Not_present	0	96.7	96.7	Medium	Bacteria(100);Firmicutes(100);Clostridia(100);Clostridiales(100);Lachnospiraceae(100);Lachnospiraceae_UCG-008(9.3);uncultured_bacterium(9);
MRRA563	0.355932	N	0	N	0	N	1.50303	Not_present	0	94	94	Medium	Bacteria(100);Firmicutes(100);Clostridia(100);Clostridiales(100);Ruminococcaceae(100);Ruminiclostridium_5(99.2);uncultured_bacterium(39.2);
MRRA564	0.0423729	N	0	N	0	N	1.96652	Not_present	0	87	87	Low	Bacteria(100);Bacteroidetes(100);Bacteroidia(100);Bacteroidales(100);Prevotellaceae(100);Alloprevotella(100);uncultured_organism(96.8);
MRRA565	0.20339	N	0	N	0	N	1.7057	Not_present	0	90.4	90.5	Medium	Bacteria(100);Firmicutes(98.4);Clostridia(98.3);Clostridiales(98.3);Christensenellaceae(95.3);uncultured(68.6);uncultured_bacterium(35.6);
MRRA566	0.0169492	N	0	N	0	N	2.02823	Not_present	0	90.3	90.3	Low	Bacteria(99.9);Firmicutes(98.6);Clostridia(96.7);Clostridiales(96.6);Ruminococcaceae(82.9);Subdoligranulum(25.3);uncultured_Subdoligranulum_sp.(8.6);
MRRA567	0.127119	N	0	N	0	N	1.84051	Not_present	0	99.7	100	Low	Bacteria(100);Firmicutes(100);Bacilli(100);Lactobacillales(100);Lactobacillaceae(100);Lactobacillus(100);Lactobacillus_delbrueckii_subsp._bulgaricus_ATCC_11842_=_JCM_1002(72.9);
MRRA568	0.00847458	N	0	N	0	N	2.02136	Not_present	0	83.4	83.4	Low	Bacteria(100);Bacteroidetes(100);Bacteroidia(100);Bacteroidales(100);Bacteroidales_S24-7_group(97.1);uncultured_bacterium(86);unclassified;
MRRA569	0.135593	N	0	N	0	N	1.89182	Not_present	0	88	88	Low	Bacteria(100);Firmicutes(100);Clostridia(100);Clostridiales(100);Ruminococcaceae(100);Ruminococcaceae_UCG-010(100);uncultured_organism(63.7);
MRRA570	0.152542	N	0	N	0	N	1.83435	Not_present	0	88.3	88.3	Low	Bacteria(100);Firmicutes(100);Clostridia(100);Clostridiales(100);Ruminococcaceae(100);[Eubacterium]_coprostanoligenes_group(97.7);uncultured_rumen_bacterium(69);
MRRA571	0.0762712	N	0	N	0	N	1.9095	Not_present	0	81.4	81.4	Low	Bacteria(100);Firmicutes(99);Clostridia(98.9);Clostridiales(98.9);Christensenellaceae(98.5);Christensenellaceae_R-7_group(98.4);uncultured_Clostridiaceae_bacterium(52.8);
MRRA572	0.457627	N	0	N	0	N	1.29332	Not_present	0	91.7	91.7	Medium	Bacteria(100);Firmicutes(100);Clostridia(100);Clostridiales(100);Ruminococcaceae(98.8);Ruminiclostridium_5(94.1);uncultured_bacterium(49.5);
MRRA573	0.0932203	N	0	N	0	N	1.83998	Not_present	0	94.7	94.7	Low	Bacteria(100);Firmicutes(100);Clostridia(100);Clostridiales(100);Ruminococcaceae(100);Flavonifractor(96.9);uncultured_bacterium(96.7);
MRRA574	0.228814	N	0	N	0	N	1.8239	Not_present	0	96.7	96.7	Medium	Bacteria(100);Firmicutes(100);Clostridia(100);Clostridiales(100);Eubacteriaceae(100);Anaerofustis(100);Anaerofustis_stercorihominis_DSM_17244(61.3);
MRRA575	0.00847458	N	0	N	0	N	2.01856	Not_present	0	95.3	95.3	Low	Bacteria(100);Bacteroidetes(99.9);Bacteroidia(99.7);Bacteroidales(99.7);Rikenellaceae(99.5);Alistipes(99.4);Alistipes_indistinctus_YIT_12060(72.8);
MRRA577	0.059322	N	0	N	0	N	1.93544	Not_present	0	90.7	90.7	Low	Bacteria(100);Firmicutes(100);Erysipelotrichia(100);Erysipelotrichales(100);Erysipelotrichaceae(100);Faecalicoccus(99.8);Faecalicoccus_pleomorphus_DSM_20574(99.8);
MRRA578	0.0338983	N	0	N	0	N	1.96533	Not_present	0	84	85.7	Low	Bacteria(100);Firmicutes(100);Clostridia(100);Clostridiales(100);Ruminococcaceae(100);Ruminococcaceae_UCG-014(100);uncultured_bacterium(31.2);
MRRA579	0.389831	N	0	N	0	N	1.34927	Not_present	0	87.8	87.8	High	Bacteria(100);Firmicutes(98);Clostridia(98);Clostridiales(97.4);Ruminococcaceae(78.1);Ruminiclostridium_5(36.8);uncultured_bacterium(19.3);
MRRA580	0.245763	N	0	N	0	N	1.76784	Not_present	0	88.7	88.7	High	Bacteria(100);Firmicutes(99.8);Clostridia(99.8);Clostridiales(99.8);Ruminococcaceae(99.7);Ruminococcaceae_UCG-010(99.6);uncultured_bacterium(73.1);
MRRA581	0.0423729	N	0	N	0	N	1.92038	Not_present	0	98.7	98.7	Low	Bacteria(100);Bacteroidetes(100);Flavobacteriia(100);Flavobacteriales(100);Flavobacteriaceae(100);Elizabethkingia(99.6);Elizabethkingia_meningoseptica(83.9);
MRRA582	0.101695	N	0	N	0	N	1.82686	Not_present	0	91.4	91.4	Low	Bacteria(100);Firmicutes(100);Clostridia(100);Clostridiales(100);Ruminococcaceae(99.4);Anaerotruncus(70.9);uncultured_bacterium(53.3);
MRRA583	0.00847458	N	0	N	0	N	2.01687	Not_present	0	94.7	94.7	Low	Bacteria(100);Firmicutes(100);Clostridia(100);Clostridiales(100);Ruminococcaceae(100);Ruminococcus_1(100);Ruminococcus_flavefaciens(67.8);
MRRA584	0.00847458	N	0	N	0	N	2.01472	Not_present	0	84.4	84.4	Low	Bacteria(100);Bacteroidetes(100);Bacteroidia(100);Bacteroidales(100);Bacteroidales_S24-7_group(99.7);uncultured_bacterium(95.9);unclassified;
MRRA585	0.0423729	N	0	N	0	N	2.00134	Not_present	0	85	85	Low	Bacteria(100);Firmicutes(95.2);Clostridia(94);Clostridiales(92.5);Ruminococcaceae(86.9);Ruminococcaceae_UCG-010(77.4);unidentified(56);
MRRA586	0.525424	N	0	N	0	N	1.26656	Not_present	0	89	96.6	High	Bacteria(100);Firmicutes(99.9);Clostridia(99.9);Clostridiales(99.9);Christensenellaceae(99.9);uncultured(97.6);uncultured_bacterium(96.9);
MRRA588	0.0169492	N	0	N	0	N	2.02714	Not_present	0	85.3	85.3	Low	Bacteria(100);Firmicutes(99.7);Clostridia(99.7);Clostridiales(99.7);Ruminococcaceae(99.5);Ruminococcaceae_UCG-013(99.3);uncultured_bacterium(56.5);
MRRA590	0.00847458	N	0	N	0	N	2.02252	Not_present	0	83.3	83.3	Low	Bacteria(100);Firmicutes(99.2);Clostridia(99.2);Clostridiales(99.2);Ruminococcaceae(97.5);Ruminococcaceae_UCG-014(97.5);uncultured_bacterium(47.5);
MRRA591	0.0847458	N	0	N	0	N	1.91018	Not_present	0	88	88	Low	Bacteria(100);Firmicutes(100);Clostridia(100);Clostridiales(100);Ruminococcaceae(100);Ruminococcaceae_UCG-005(100);uncultured_bacterium(27.5);
MRRA592	0.169492	N	0	N	0	N	1.79436	Not_present	0	86	86	Low	Bacteria(100);Firmicutes(100);Clostridia(100);Clostridiales(100);Ruminococcaceae(99.9);Ruminococcaceae_UCG-010(99.8);uncultured_bacterium(99.2);
MRRA593	0.00847458	N	0	N	0	N	2.01993	Not_present	0	94.3	94.3	Low	Bacteria(100);Firmicutes(100);Clostridia(100);Clostridiales(100);Ruminococcaceae(99.9);Oscillospira(88.3);uncultured_bacterium(87.1);
MRRA594	0.161017	N	0	N	0	N	1.75303	Not_present	0	92.7	92.7	Low	Bacteria(100);Bacteroidetes(100);Bacteroidia(100);Bacteroidales(100);Prevotellaceae(100);Prevotella_6(99.8);Prevotella_corporis(97.4);
MRRA595	0.059322	N	0	N	0	N	1.96609	Not_present	0	90.4	90.4	Low	Bacteria(100);Proteobacteria(100);Betaproteobacteria(99.9);Burkholderiales(99.7);Alcaligenaceae(94.7);Sutterella(90.8);uncultured_bacterium(90.2);
MRRA596	0.0932203	N	0	N	0	N	1.8842	Not_present	0	86.4	86.4	Low	Bacteria(100);Firmicutes(99.3);Clostridia(98.8);Clostridiales(98.6);Peptococcaceae(98.1);uncultured(91.8);uncultured_bacterium(88.8);
MRRA597	0.372881	N	0	N	0	N	1.56391	Not_present	0	99.7	100	Low	Bacteria(100);Firmicutes(100);Bacilli(100);Lactobacillales(100);Enterococcaceae(100);Enterococcus(100);Enterococcus_raffinosus_ATCC_49464(46.6);
MRRA598	0.0932203	N	0	N	0	N	1.95447	Not_present	0	88.3	88.3	Low	Bacteria(100);Firmicutes(98.3);Clostridia(97.4);Clostridiales(96.4);Ruminococcaceae(91.8);Acetanaerobacterium(18.9);uncultured_compost_bacterium(12);
MRRA599	0.279661	N	0	N	0	N	1.54222	Not_present	0	88	88	High	Bacteria(100);Firmicutes(98.7);Clostridia(98.5);Clostridiales(98.5);Christensenellaceae(95.4);uncultured(70.4);uncultured_bacterium(55.5);
MRRA60	0.864407	N	0	N	0	N	0.745784	Not_present	0	99.7	99.7	Low	Bacteria(100);Bacteroidetes(100);Bacteroidia(100);Bacteroidales(100);Bacteroidaceae(100);Bacteroides(100);Bacteroides_plebeius(100);
MRRA600	0.101695	N	0	N	0	N	1.83241	Not_present	0	96.7	96.7	Low	Bacteria(100);Firmicutes(100);Clostridia(100);Clostridiales(100);Lachnospiraceae(100);uncultured(47.2);uncultured_Firmicutes_bacterium(40.9);
MRRA601	0.0423729	N	0	N	0	N	1.95123	Not_present	0	100	100	Low	Bacteria(100);Actinobacteria(100);Coriobacteriia(100);Coriobacteriales(100);Coriobacteriaceae(100);Atopobium(100);Atopobium_vaginae_DSM_15829(99.9);
MRRA602	0.279661	N	0	N	0	N	1.51444	Not_present	0	90.4	90.4	Medium	Bacteria(100);Firmicutes(100);Clostridia(100);Clostridiales(100);Ruminococcaceae(100);Anaerotruncus(93.5);uncultured_bacterium(90.7);
MRRA603	0.313559	N	0	N	0	N	1.64388	Not_present	0	87.4	87.4	High	Bacteria(100);Firmicutes(99.7);Clostridia(99.7);Clostridiales(99.2);Ruminococcaceae(98.8);Ruminococcaceae_UCG-013(78.5);uncultured_Clostridiaceae_bacterium(55.8);
MRRA604	0.161017	N	0	N	0	N	1.87218	Not_present	0	97.7	97.7	Low	Bacteria(100);Firmicutes(100);Clostridia(100);Clostridiales(100);Clostridiaceae_1(100);Clostridium_sensu_stricto_1(99.4);human_gut_metagenome(30.6);
MRRA605	0.110169	N	0	N	0	N	1.88069	Not_present	0	99.3	99.3	Low	Bacteria(100);Firmicutes(100);Negativicutes(100);Selenomonadales(100);Veillonellaceae(100);Megasphaera(99.9);uncultured_Dialister_sp.(70.7);
MRRA606	0.00847458	N	0	N	0	N	2.01174	Not_present	0	91	91	Low	Bacteria(100);Proteobacteria(100);Betaproteobacteria(100);Neisseriales(100);Neisseriaceae(100);uncultured(99.9);uncultured_organism(99.9);
MRRA607	0.144068	N	0	N	0	N	1.66639	Not_present	0	97.3	97.3	Low	Bacteria(100);Bacteroidetes(100);Bacteroidia(100);Bacteroidales(100);Bacteroidaceae(99.7);Bacteroides(99.7);uncultured_bacterium(11.8);
MRRA609	0.525424	N	0	N	0	N	1.12518	Not_present	0	87.3	87.3	High	Bacteria(100);Firmicutes(99.8);Clostridia(99.8);Clostridiales(99.8);Christensenellaceae(98.8);Christensenellaceae_R-7_group(96.1);uncultured_Bacillales_bacterium(90.1);
MRRA61	0.872881	N	0	N	0	N	2.96638	Not_present	0	100	100	Low	Bacteria(100);Firmicutes(100);Clostridia(100);Clostridiales(100);Peptostreptococcaceae(100);Intestinibacter(91.9);uncultured_organism(64.9);
MRRA610	0.415254	N	0	N	0	N	1.3749	Not_present	0	92	92	Medium	Bacteria(100);Firmicutes(100);Clostridia(100);Clostridiales(100);Ruminococcaceae(100);Candidatus_Soleaferrea(100);uncultured_organism(100);
MRRA611	0.00847458	N	0	N	0	N	2.02365	Not_present	0	89	89	Low	Bacteria(100);Bacteroidetes(100);Bacteroidia(99.7);Bacteroidales(99.7);Prevotellaceae(73.5);Prevotellaceae_UCG-003(37);uncultured_Prevotellaceae_bacterium(15.9);
MRRA613	0.00847458	N	0	N	0	N	2.0168	Not_present	0	86.4	93.5	Low	Bacteria(100);Firmicutes(96.3);Clostridia(94.9);Clostridiales(94.4);Clostridiales_vadinBB60_group(38.6);uncultured_Thermoanaerobacterales_bacterium(36.7);unclassified;
MRRA614	0.330508	N	0	N	0	N	1.77472	Not_present	0	83.3	83	High	Bacteria(100);Firmicutes(99);Clostridia(98.7);Clostridiales(98.7);Defluviitaleaceae(97.2);Defluviitaleaceae_UCG-011(96.4);uncultured_bacterium(95.7);
MRRA615	0.110169	N	0	N	0	N	1.93088	Not_present	0	87	86.8	Low	Bacteria(100);Firmicutes(100);Clostridia(100);Clostridiales(100);Ruminococcaceae(100);Ruminococcaceae_UCG-013(98.7);uncultured_bacterium(97.9);
MRRA616	0.0169492	N	0	N	0	N	2.001	Not_present	0	88.7	88.7	Low	Bacteria(100);Bacteroidetes(100);Sphingobacteriia(100);Sphingobacteriales(100);Sphingobacteriaceae(100);Pedobacter(100);uncultured_Pedobacter_sp.(99.5);
MRRA617	0.00847458	N	0	N	0	N	2.01524	Not_present	0	88.1	88.1	Low	Bacteria(100);Firmicutes(100);Clostridia(100);Clostridiales(100);Ruminococcaceae(99.8);Ruminococcaceae_UCG-010(89.6);uncultured_bacterium(66.2);
MRRA618	0.0169492	N	0	N	0	N	1.99117	Not_present	0	99.3	99.3	Low	Bacteria(100);Firmicutes(100);Bacilli(100);Bacillales(100);Bacillaceae(100);Bacillus(100);Bacillus_pumilus(59.2);
MRRA619	0.279661	N	0	N	0	N	1.47284	Not_present	0	88.4	93.3	High	Bacteria(100);Firmicutes(99.8);Clostridia(99.7);Clostridiales(99.7);Christensenellaceae(99);uncultured(97.8);uncultured_bacterium(93.2);
MRRA62	0.957627	N	0	N	0	N	2.12321	Not_present	0	98.3	98.3	Low	Bacteria(100);Bacteroidetes(100);Bacteroidia(100);Bacteroidales(100);Prevotellaceae(100);Prevotella_9(100);uncultured_organism(92.2);
MRRA620	0.20339	N	0	N	0	N	1.82468	Not_present	0	83.3	90	High	Bacteria(100);Firmicutes(100);Clostridia(100);Clostridiales(100);Christensenellaceae(100);Christensenellaceae_R-7_group(100);uncultured_bacterium(65);
MRRA621	0.338983	N	0	N	0	N	1.65268	Not_present	0	99.3	99.3	Low	Bacteria(100);Firmicutes(100);Clostridia(100);Clostridiales(100);Ruminococcaceae(100);Pseudoflavonifractor(99.1);uncultured_bacterium(99.1);
MRRA622	0.00847458	N	0	N	0	N	2.02325	Not_present	0	96.3	96.3	Low	Bacteria(100);Firmicutes(100);Clostridia(100);Clostridiales(100);Lachnospiraceae(100);Anaerosporobacter(95.7);uncultured_organism(94.8);
MRRA623	0.0338983	N	0	N	0	N	2.02212	Not_present	0	89.4	88.4	Low	Bacteria(100);Firmicutes(100);Clostridia(100);Clostridiales(100);Lachnospiraceae(100);Tyzzerella_3(100);uncultured_bacterium(91.9);
MRRA624	0.29661	N	0	N	0	N	1.61066	Not_present	0	88.3	88.3	High	Bacteria(100);Firmicutes(98.2);Clostridia(96.7);Clostridiales(96.5);Lachnospiraceae(21.3);Natranaerovirga(12.6);Natranaerovirga_pectinivora(11.9);
MRRA626	0.00847458	N	0	N	0	N	2.01721	Not_present	0	88.7	88.7	Low	Bacteria(100);Bacteroidetes(100);Bacteroidia(100);Bacteroidales(100);Rikenellaceae(100);Rikenella(100);Rikenella_microfusus_DSM_15922(100);
MRRA627	0.305085	N	0	N	0	N	1.7242	Not_present	0	87.3	93.1	High	Bacteria(100);Synergistetes(29.9);Synergistia(29.9);Synergistales(29.9);Synergistaceae(29.9);uncultured(17.9);uncultured_rumen_bacterium(16.6);
MRRA628	0.533898	N	0	N	0	N	1.48924	Not_present	0	90.7	90.7	Medium	Bacteria(100);Firmicutes(100);Clostridia(100);Clostridiales(100);Ruminococcaceae(99.8);Ruminococcaceae_UCG-005(89.4);uncultured_Clostridiales_bacterium(67.3);
MRRA629	0.423729	N	0	N	0	N	1.40562	Not_present	0	93	93	Medium	Bacteria(100);Firmicutes(100);Clostridia(100);Clostridiales(100);Lachnospiraceae(100);Lachnospiraceae_FCS020_group(91.3);uncultured_bacterium(78.6);
MRRA63	0.70339	N	0	N	0	N	1.61363	Not_present	0	97.7	97.7	Low	Bacteria(100);Bacteroidetes(100);Bacteroidia(100);Bacteroidales(100);Prevotellaceae(100);Paraprevotella(100);uncultured_bacterium(84.6);
MRRA630	0.254237	N	0	N	0	N	1.62816	Not_present	0	100	100	Low	Bacteria(100);Bacteroidetes(100);Bacteroidia(100);Bacteroidales(100);Prevotellaceae(100);Prevotella(97.3);Prevotella_buccalis(88.1);
MRRA631	0.211864	N	0	N	0	N	1.61478	Not_present	0	94	100	Medium	Bacteria(100);Firmicutes(100);Bacilli(84.6);Lactobacillales(84.6);Streptococcaceae(84.6);Streptococcus(84.6);uncultured_rumen_bacterium(72.3);
MRRA632	0.0677966	N	0	N	0	N	2.00141	Not_present	0	84.3	84.3	Low	Bacteria(100);Firmicutes(74.5);Clostridia(73.8);Clostridiales(70.2);Christensenellaceae(66.8);Christensenellaceae_R-7_group(65.6);uncultured_organism(61);
MRRA633	0.0677966	N	0	N	0	N	1.94554	Not_present	0	84.3	85.7	Low	Bacteria(100);Firmicutes(100);Clostridia(100);Clostridiales(100);Ruminococcaceae(100);Ruminococcaceae_UCG-014(100);uncultured_bacterium(61.7);
MRRA634	0.169492	N	0	N	0	N	1.6912	Not_present	0	91.7	91	Low	Bacteria(100);Firmicutes(100);Clostridia(100);Clostridiales(100);Ruminococcaceae(98.2);Ruminococcaceae_UCG-005(94.3);uncultured_bacterium(38.6);
MRRA635	0.0169492	N	0	N	0	N	2.0142	Not_present	0	94.3	94.3	Low	Bacteria(100);Bacteroidetes(99.9);Bacteroidia(99.8);Bacteroidales(99.8);Porphyromonadaceae(95.1);Parabacteroides(87.6);Parabacteroides_johnsonii_DSM_18315(4);
MRRA636	0.661017	N	0	N	0	N	1.13953	Not_present	0	92.7	92.7	Medium	Bacteria(100);Firmicutes(99.6);Clostridia(99.4);Clostridiales(99.4);Ruminococcaceae(97.3);Ruminiclostridium_5(80.7);uncultured_bacterium(39.3);
MRRA637	0.237288	N	0	N	0	N	1.59779	Not_present	0	77.6	77.6	High	Bacteria(100);Cyanobacteria(100);Chloroplast(100);uncultured_Streptophyta(30.9);unclassified;unclassified;unclassified;
MRRA638	0.0932203	N	0	N	0	N	1.92783	Not_present	0	90.4	90.4	Low	Bacteria(100);Firmicutes(100);Clostridia(99.9);Clostridiales(99.8);Ruminococcaceae(99.5);Ruminiclostridium_5(75.2);uncultured_Clostridium_sp.(35.3);
MRRA639	0.0254237	N	0	N	0	N	1.96655	Not_present	0	97.7	97.7	Low	Bacteria(100);Proteobacteria(100);Gammaproteobacteria(100);Pseudomonadales(100);Pseudomonadaceae(99.9);Pseudomonas(99.9);Pseudomonas_brenneri(81.8);
MRRA640	0.00847458	N	0	N	0	N	2.01063	Not_present	0	99.7	99.7	Low	Bacteria(100);Firmicutes(100);Negativicutes(100);Selenomonadales(100);Veillonellaceae(100);Dialister(100);uncultured_bacterium(81.3);
MRRA641	0.347458	N	0	N	0	N	2.11731	Not_present	0	83.5	83.5	High	Bacteria(100);Firmicutes(99.5);Clostridia(99.5);Clostridiales(99.4);Christensenellaceae(99.2);Christensenellaceae_R-7_group(99.2);uncultured_bacterium(82.5);
MRRA642	0.0423729	N	0	N	0	N	1.90835	Not_present	0	100	100	Low	Bacteria(100);Proteobacteria(100);Betaproteobacteria(100);Burkholderiales(100);Comamonadaceae(100);Delftia(99.9);Delftia_tsuruhatensis(70.3);
MRRA643	0.271186	N	0	N	0	N	1.62831	Not_present	0	87	87	High	Bacteria(100);Firmicutes(93.6);Clostridia(91.1);Clostridiales(90.1);Ruminococcaceae(55.5);Ruminococcaceae_UCG-010(13.9);uncultured_bacterium(10.5);
MRRA644	0.0847458	N	0	N	0	N	1.89931	Not_present	0	87	87	Low	Bacteria(100);Firmicutes(100);Clostridia(100);Clostridiales(99.9);Ruminococcaceae(98.9);Ruminococcaceae_UCG-013(83.7);uncultured_bacterium(60.7);
MRRA645	0.355932	N	0	N	0	N	1.67798	Not_present	0	91.4	91.4	Medium	Bacteria(100);Firmicutes(100);Clostridia(100);Clostridiales(100);Family_XIII(99.9);Family_XIII_AD3011_group(99.3);unidentified(94.3);
MRRA646	0.0338983	N	0	N	0	N	1.96738	Not_present	0	88.8	88.8	Low	Bacteria(100);Firmicutes(99.7);Clostridia(99.7);Clostridiales(99.7);Family_XIII(99);Family_XIII_AD3011_group(97.6);uncultured_bacterium(81.9);
MRRA647	0.0847458	N	0	N	0	N	1.87789	Not_present	0	84.3	84.3	Low	Bacteria(99.9);Firmicutes(95.8);Clostridia(86.7);Clostridiales(81.8);Peptococcaceae(56);uncultured(39.1);uncultured_bacterium(25.7);
MRRA648	0.313559	N	0	N	0	N	1.32502	Not_present	0	95.3	95.3	Medium	Bacteria(100);Bacteroidetes(100);Bacteroidia(100);Bacteroidales(100);Porphyromonadaceae(100);Parabacteroides(100);uncultured_bacterium(97.6);
MRRA649	0.0169492	N	0	N	0	N	2.00933	Not_present	0	96.7	96.7	Low	Bacteria(100);Firmicutes(100);Clostridia(100);Clostridiales(100);Clostridiaceae_1(100);Sarcina(99.9);uncultured_Sarcina_sp.(99.9);
MRRA650	0.584746	N	0	N	0	N	0.992345	Not_present	0	93	93	Medium	Bacteria(100);Firmicutes(100);Clostridia(100);Clostridiales(100);Ruminococcaceae(99.6);Candidatus_Soleaferrea(63.4);uncultured_bacterium(55.7);
MRRA651	0.0847458	N	0	N	0	N	1.92177	Not_present	0	86	86	Low	Bacteria(100);Firmicutes(97.3);Clostridia(97.3);Clostridiales(97.2);Christensenellaceae(96.2);Christensenellaceae_R-7_group(96.1);uncultured_organism(96);
MRRA653	0.118644	N	0	N	0	N	1.82811	Not_present	0	82.7	89.7	Low	Bacteria(100);Firmicutes(100);Clostridia(100);Clostridiales(100);Christensenellaceae(100);Christensenellaceae_R-7_group(100);bacterium_enrichment_culture_clone_RB7c(92.8);
MRRA654	0.220339	N	0	N	0	N	1.73422	Not_present	0	92.3	92.3	Medium	Bacteria(100);Firmicutes(99.9);Clostridia(99.9);Clostridiales(99.9);Ruminococcaceae(99.9);Ruminiclostridium_5(98.2);uncultured_bacterium(92.4);
MRRA656	0.00847458	N	0	N	0	N	2.01641	Not_present	0	84.4	84.4	Low	Bacteria(100);Tenericutes(100);Mollicutes(100);Mollicutes_RF9(99.9);uncultured_bacterium(71.8);unclassified;unclassified;
MRRA657	0.313559	N	0	N	0	N	1.65875	Not_present	0	96	96	Medium	Bacteria(100);Firmicutes(100);Clostridia(100);Clostridiales(100);Lachnospiraceae(100);Shuttleworthia(52.1);uncultured_bacterium(51.9);
MRRA658	0.00847458	N	0	N	0	N	2.01236	Not_present	0	84.7	84.7	Low	Bacteria(100);Bacteroidetes(100);Bacteroidia(100);Bacteroidales(100);Bacteroidales_S24-7_group(99.7);uncultured_bacterium(85.1);unclassified;
MRRA659	0.491525	N	0	N	0	N	1.81368	Not_present	0	83.7	83.7	High	Bacteria(100);Firmicutes(100);Clostridia(100);Clostridiales(100);Christensenellaceae(100);Christensenellaceae_R-7_group(100);uncultured_bacterium(59.4);
MRRA66	0.694915	N	0	N	0	N	3.09731	Not_present	0	92.7	92.7	Medium	Bacteria(100);Firmicutes(100);Clostridia(100);Clostridiales(100);Ruminococcaceae(100);Ruminococcaceae_UCG-004(100);uncultured_bacterium(99.5);
MRRA660	0.415254	N	0	N	0	N	2.03983	Not_present	0	86.3	86.3	High	Bacteria(100);Firmicutes(100);Clostridia(100);Clostridiales(100);Ruminococcaceae(99.8);Ruminococcaceae_UCG-010(99.6);unidentified(95);
MRRA661	0.169492	N	0	N	0	N	1.74371	Not_present	0	90.1	90.1	Low	Bacteria(100);Firmicutes(100);Clostridia(100);Clostridiales(100);Ruminococcaceae(99.7);Anaerotruncus(96.1);uncultured_organism(58.6);
MRRA662	0.00847458	N	0	N	0	N	2.01533	Not_present	0	92	92	Low	Bacteria(100);Actinobacteria(100);Coriobacteriia(100);Coriobacteriales(100);Coriobacteriaceae(100);uncultured(99.7);Coriobacteriaceae_bacterium_SNR44-10(99.6);
MRRA663	0.211864	N	0	N	0	N	1.63459	Not_present	0	100	100	Low	Bacteria(100);Bacteroidetes(100);Bacteroidia(100);Bacteroidales(100);Prevotellaceae(100);Prevotella(100);Prevotella_bivia_DSM_20514(99.9);
MRRA664	0.161017	N	0	N	0	N	2.13535	Not_present	0	99.7	99.7	Low	Bacteria(100);Firmicutes(100);Clostridia(100);Clostridiales(100);Lachnospiraceae(100);Coprococcus_2(99);uncultured_bacterium(92.4);
MRRA665	0.059322	N	0	N	0	N	1.94927	Not_present	0	89.7	89.7	Low	Bacteria(100);Firmicutes(99.8);Clostridia(99.8);Clostridiales(99.8);Ruminococcaceae(99.8);Ruminococcaceae_UCG-010(93.8);uncultured_bacterium(85.3);
MRRA667	0.398305	N	0	N	0	N	1.37313	Not_present	0	95.3	95.3	Medium	Bacteria(100);Firmicutes(100);Clostridia(100);Clostridiales(100);Lachnospiraceae(100);Lactonifactor(99.9);uncultured_organism(66);
MRRA668	0.29661	N	0	N	0	N	1.54312	Not_present	0	92	92	Medium	Bacteria(100);Firmicutes(100);Clostridia(100);Clostridiales(100);Ruminococcaceae(100);Ruminococcaceae_UCG-003(99.3);uncultured_bacterium(99.2);
MRRA669	0.161017	N	0	N	0	N	1.81119	Not_present	0	87.4	87.4	Low	Bacteria(100);Firmicutes(100);Clostridia(100);Clostridiales(100);Peptococcaceae(100);uncultured(98.5);uncultured_organism(92.7);
MRRA670	0.0932203	N	0	N	0	N	1.97132	Not_present	0	92.3	92.3	Low	Bacteria(100);Firmicutes(99.9);Clostridia(99.9);Clostridiales(99.9);Ruminococcaceae(98.3);Ruminiclostridium_5(83);uncultured_bacterium(52.5);
MRRA671	0.0677966	N	0	N	0	N	1.99239	Not_present	0	82.1	82.1	Low	Bacteria(100);Firmicutes(84.2);Clostridia(82.8);Clostridiales(82.8);Christensenellaceae(77.5);Christensenellaceae_R-7_group(74.2);uncultured_bacterium(51);
MRRA672	0.330508	N	0	N	0	N	1.70498	Not_present	0	96.7	96.7	Medium	Bacteria(100);Firmicutes(100);Clostridia(100);Clostridiales(100);Lachnospiraceae(100);Blautia(97.8);uncultured_Lachnospiraceae_bacterium(46.9);
MRRA673	0.00847458	N	0	N	0	N	2.0168	Not_present	0	93.7	93.7	Low	Bacteria(100);Bacteroidetes(100);Bacteroidia(95.5);Bacteroidales(95.5);Rikenellaceae(93.8);Alistipes(90.6);Bacteroidales_bacterium_ph8(46);
MRRA674	0.0169492	N	0	N	0	N	2.00483	Not_present	0	81.1	81.1	Low	Bacteria(100);Firmicutes(99.9);Clostridia(99.9);Clostridiales(99.9);Christensenellaceae(98.3);Christensenellaceae_R-7_group(98.2);uncultured_bacterium(68.7);
MRRA675	0.779661	N	0	N	0	N	2.26231	Not_present	0	95.7	95.7	Medium	Bacteria(100);Firmicutes(100);Clostridia(100);Clostridiales(100);Lachnospiraceae(100);Marvinbryantia(94.5);uncultured_rumen_bacterium(51.7);
MRRA676	0.0169492	N	0	N	0	N	2.00762	Not_present	0	84.4	84.4	Low	Bacteria(100);Firmicutes(99.9);Clostridia(99.7);Clostridiales(99.7);Ruminococcaceae(99.2);Ruminococcaceae_UCG-013(96.3);uncultured_bacterium(75.5);
MRRA677	0.0932203	N	0	N	0	N	1.86593	Not_present	0	91.7	91.7	Low	Bacteria(100);Firmicutes(100);Erysipelotrichia(100);Erysipelotrichales(100);Erysipelotrichaceae(100);uncultured_bacterium(91);unclassified;
MRRA678	0.228814	N	0	N	0	N	1.71097	Not_present	0	89.7	89.7	High	Bacteria(100);Firmicutes(99.6);Clostridia(99.6);Clostridiales(99.6);Ruminococcaceae(98.8);Candidatus_Soleaferrea(41.4);uncultured_bacterium(38.9);
MRRA679	0.00847458	N	0	N	0	N	2.00964	Not_present	0	96.3	96.3	Low	Bacteria(100);Actinobacteria(100);Actinobacteria(100);Micrococcales(100);Dermabacteraceae(100);Brachybacterium(100);Brachybacterium_paraconglomeratum(78.2);
MRRA68	0.898305	N	0	N	0	N	3.58577	Not_present	0	93.7	93.7	Medium	Bacteria(100);Firmicutes(100);Clostridia(100);Clostridiales(100);Ruminococcaceae(100);Ruminiclostridium_5(100);uncultured_organism(100);
MRRA680	0.0169492	N	0	N	0	N	1.99675	Not_present	0	83	83	Low	Bacteria(100);Firmicutes(100);Clostridia(100);Clostridiales(100);Ruminococcaceae(100);Ruminococcaceae_UCG-014(100);unidentified(36.3);
MRRA681	0.144068	N	0	N	0	N	1.8563	Not_present	0	90.4	90.4	Low	Bacteria(100);Firmicutes(100);Clostridia(100);Clostridiales(100);Family_XIII(100);Family_XIII_AD3011_group(100);uncultured_bacterium(100);
MRRA682	0.271186	N	0	N	0	N	1.70471	Not_present	0	90	90	High	Bacteria(100);Firmicutes(100);Clostridia(100);Clostridiales(100);Ruminococcaceae(99.9);Anaerotruncus(99.5);uncultured_Clostridiales_bacterium(58.4);
MRRA683	0.169492	N	0	N	0	N	1.81665	Not_present	0	99.3	99.3	Low	Bacteria(100);Proteobacteria(100);Betaproteobacteria(100);Burkholderiales(100);Oxalobacteraceae(100);Oxalobacter(99.1);uncultured_bacterium(58.7);
MRRA684	0.059322	N	0	N	0	N	1.95131	Not_present	0	93	93	Low	Bacteria(100);Firmicutes(100);Clostridia(100);Clostridiales(100);Ruminococcaceae(100);uncultured(24.4);uncultured_Pseudoflavonifractor_sp.(23);
MRRA685	0.313559	N	0	N	0	N	1.32114	Not_present	0	95.3	95.3	Medium	Bacteria(100);Firmicutes(100);Clostridia(100);Clostridiales(100);Lachnospiraceae(100);Marvinbryantia(88);uncultured_bacterium(87.2);
MRRA686	0.101695	N	0	N	0	N	1.87575	Not_present	0	91.7	90.8	Low	Bacteria(100);Firmicutes(100);Clostridia(99.9);Clostridiales(99.9);Ruminococcaceae(99.4);Papillibacter(47.2);uncultured_bacterium(35.8);
MRRA687	0.0677966	N	0	N	0	N	1.98712	Not_present	0	96	96	Low	Bacteria(100);Firmicutes(100);Clostridia(100);Clostridiales(100);Lachnospiraceae(100);Pseudobutyrivibrio(81.6);uncultured_Lachnospiraceae_bacterium(31.8);
MRRA688	0.254237	N	0	N	0	N	1.69149	Not_present	0	93	93	Medium	Bacteria(100);Firmicutes(100);Clostridia(100);Clostridiales(100);Ruminococcaceae(100);uncultured(85.8);uncultured_organism(83.3);
MRRA689	0.0762712	N	0	N	0	N	1.91751	Not_present	0	96	96	Low	Bacteria(100);Firmicutes(100);Bacilli(100);Lactobacillales(100);Leuconostocaceae(100);Weissella(100);Weissella_koreensis_KCTC_3621(98.9);
MRRA690	0.101695	N	0	N	0	N	1.89577	Not_present	0	100	100	Low	Bacteria(100);Proteobacteria(100);Betaproteobacteria(100);Burkholderiales(100);Oxalobacteraceae(99.9);Oxalobacter(99.2);Oxalobacter_formigenes(98.8);
MRRA691	0.0677966	N	0	N	0	N	1.98267	Not_present	0	90.7	90.7	Low	Bacteria(100);Firmicutes(98.1);Erysipelotrichia(95.5);Erysipelotrichales(95.5);Erysipelotrichaceae(95.5);Dielma(38.4);Dielma_fastidiosa(5.9);
MRRA693	0.0762712	N	0	N	0	N	1.90136	Not_present	0	84.7	84.7	Low	Bacteria(100);Firmicutes(98.2);Clostridia(97.5);Clostridiales(97.5);Clostridiales_vadinBB60_group(84.9);uncultured_bacterium(48.2);unclassified;
MRRA694	0.0169492	N	0	N	0	N	2.00867	Not_present	0	83.1	82.7	Low	Bacteria(100);Bacteroidetes(99.9);Bacteroidia(99.9);Bacteroidales(99.9);Bacteroidales_S24-7_group(99.6);uncultured_bacterium(76.7);unclassified;
MRRA695	0.449153	N	0	N	0	N	1.4487	Not_present	0	91.4	91.4	Medium	Bacteria(100);Firmicutes(100);Clostridia(100);Clostridiales(100);Ruminococcaceae(100);Anaerotruncus(63.1);uncultured_bacterium(51.5);
MRRA696	0.635593	N	0	N	0	N	1.14378	Not_present	0	89	89.3	High	Bacteria(100);Firmicutes(100);Clostridia(100);Clostridiales(100);Lachnospiraceae(100);Lachnospiraceae_UCG-010(99.5);uncultured_bacterium(99.5);
MRRA697	0.220339	N	0	N	0	N	1.63814	Not_present	0	95.3	95.3	Medium	Bacteria(100);Firmicutes(100);Clostridia(100);Clostridiales(100);Lachnospiraceae(100);Marvinbryantia(96.2);uncultured_organism(95.6);
MRRA699	0.237288	N	0	N	0	N	1.69659	Not_present	0	94.4	94.4	Medium	Bacteria(100);Firmicutes(99.8);Clostridia(99.8);Clostridiales(99.8);Ruminococcaceae(99.5);Subdoligranulum(39.3);uncultured_Ruminococcaceae_bacterium(21.6);
MRRA701	0.0423729	N	0	N	0	N	1.93102	Not_present	0	99	99	Low	Bacteria(100);Proteobacteria(100);Gammaproteobacteria(100);Pseudomonadales(100);Pseudomonadaceae(100);Pseudomonas(100);Pseudomonas_veronii(87.4);
MRRA702	0.0932203	N	0	N	0	N	1.84524	Not_present	0	96.3	96.3	Low	Bacteria(100);Firmicutes(100);Clostridia(100);Clostridiales(100);Lachnospiraceae(99.7);Blautia(70);uncultured_bacterium(32);
MRRA703	0.0847458	N	0	N	0	N	1.89585	Not_present	0	97.7	97.7	Low	Bacteria(100);Proteobacteria(100);Gammaproteobacteria(100);Pasteurellales(100);Pasteurellaceae(100);Haemophilus(99.4);Haemophilus_parainfluenzae(74.8);
MRRA704	0.228814	N	0	N	0	N	1.57125	Not_present	0	83.4	83.4	High	Bacteria(100);Firmicutes(100);Erysipelotrichia(87.6);Erysipelotrichales(87.6);Erysipelotrichaceae(87.6);Erysipelotrichaceae_UCG-003(86.7);bacterium_LF-3(55.9);
MRRA705	0.0423729	N	0	N	0	N	2.01823	Not_present	0	83	83	Low	Bacteria(100);Bacteroidetes(96.3);Flavobacteriia(54.9);Flavobacteriales(54.9);Flavobacteriaceae(50.4);Flavobacterium(9.5);Flavobacterium_haoranii(2);
MRRA706	0.0169492	N	0	N	0	N	1.98719	Not_present	0	83.7	83.7	Low	Bacteria(100);Bacteroidetes(99.9);Bacteroidia(99.2);Bacteroidales(99.2);Bacteroidales_S24-7_group(98.3);uncultured_bacterium(75.6);unclassified;
MRRA707	0.381356	N	0	N	0	N	1.28599	Not_present	0	95	95	Medium	Bacteria(100);Firmicutes(100);Clostridia(100);Clostridiales(100);Lachnospiraceae(99.9);Lachnospiraceae_UCG-008(43.7);uncultured_rumen_bacterium(20.6);
MRRA708	0.152542	N	0	N	0	N	1.83813	Not_present	0	94.4	94.4	Low	Bacteria(100);Firmicutes(100);Clostridia(100);Clostridiales(100);Ruminococcaceae(100);Ruminococcaceae_NK4A214_group(98.5);uncultured_organism(88.2);
MRRA709	0.00847458	N	0	N	0	N	2.01509	Not_present	0	89.7	89.7	Low	Bacteria(100);Firmicutes(98.2);Clostridia(97.8);Clostridiales(97.8);Ruminococcaceae(95.5);Ruminococcus_1(87.1);uncultured_rumen_bacterium_4C0d-16(48.7);
MRRA71	0.322034	N	0	N	0	N	2.08078	Not_present	0	91	91	Medium	Bacteria(100);Firmicutes(100);Clostridia(100);Clostridiales(100);Ruminococcaceae(100);Ruminiclostridium_5(100);uncultured_organism(100);
MRRA710	0.0677966	N	0	N	0	N	1.97762	Not_present	0	89	89	Low	Bacteria(100);Firmicutes(100);Clostridia(100);Clostridiales(100);Family_XIII(100);Family_XIII_UCG-001(100);uncultured_bacterium(100);
MRRA711	0.0254237	N	0	N	0	N	1.98218	Not_present	0	80.9	80.9	Low	Bacteria(100);Cyanobacteria(100);Melainabacteria(100);Gastranaerophilales(100);uncultured_bacterium(65.6);unclassified;unclassified;
MRRA712	0.110169	N	0	N	0	N	1.886	Not_present	0	87.7	87.7	Low	Bacteria(100);Firmicutes(95.6);Clostridia(93.1);Clostridiales(92.8);Eubacteriaceae(78.2);Anaerofustis(60.1);uncultured_Eubacteriaceae_bacterium(22.9);
MRRA713	0.0508475	N	0	N	0	N	1.95043	Not_present	0	90	90	Low	Bacteria(100);Firmicutes(100);Negativicutes(100);Selenomonadales(100);Veillonellaceae(100);uncultured(100);uncultured_organism(100);
MRRA714	0.144068	N	0	N	0	N	1.80006	Not_present	0	87	96.6	Low	Bacteria(100);Firmicutes(86.4);Clostridia(84.1);Clostridiales(83.6);Christensenellaceae(79.4);Christensenellaceae_R-7_group(68.7);uncultured_Ruminococcus_sp.(38.7);
MRRA716	0.0338983	N	0	N	0	N	1.96882	Not_present	0	95	95	Low	Bacteria(100);Bacteroidetes(99.9);Bacteroidia(99.9);Bacteroidales(99.9);Porphyromonadaceae(99.8);Parabacteroides(96.8);Parabacteroides_gordonii(44.2);
MRRA717	0.0169492	N	0	N	0	N	2.0114	Not_present	0	94.7	94.7	Low	Bacteria(100);Firmicutes(100);Negativicutes(100);Selenomonadales(100);Acidaminococcaceae(100);Acidaminococcus(100);Acidaminococcus_fermentans_DSM_20731(93.7);
MRRA718	0.0169492	N	0	N	0	N	2.03237	Not_present	0	94.7	94.7	Low	Bacteria(100);Firmicutes(100);Clostridia(100);Clostridiales(100);Ruminococcaceae(100);Ruminococcaceae_UCG-004(81.3);uncultured_rumen_bacterium(75.5);
MRRA719	0.254237	N	0	N	0	N	1.5685	Not_present	0	92	92	Medium	Bacteria(100);Firmicutes(100);Clostridia(100);Clostridiales(100);Ruminococcaceae(99.4);Candidatus_Soleaferrea(60.6);uncultured_bacterium(34.4);
MRRA72	0.211864	N	0	N	0	N	1.56196	Not_present	0	90.7	90.7	Medium	Bacteria(100);Firmicutes(100);Erysipelotrichia(100);Erysipelotrichales(100);Erysipelotrichaceae(100);Erysipelotrichaceae_UCG-001(100);uncultured_bacterium(99.8);
MRRA720	0.0423729	N	0	N	0	N	1.96704	Not_present	0	93.7	93.7	Low	Bacteria(100);Firmicutes(100);Clostridia(100);Clostridiales(100);Ruminococcaceae(99.8);Ruminococcus_1(98);uncultured_bacterium(49.9);
MRRA721	0.00847458	N	0	N	0	N	2.00509	Not_present	0	94.7	94.7	Low	Bacteria(100);Proteobacteria(100);Alphaproteobacteria(100);Rhodobacterales(100);Rhodobacteraceae(100);Paracocccus(99.9);uncultured_bacterium(26.9);
MRRA722	0.279661	N	0	N	0	N	1.67649	Not_present	0	87.1	87.1	High	Bacteria(100);Firmicutes(100);Clostridia(100);Clostridiales(100);Ruminococcaceae(100);Ruminococcaceae_UCG-010(100);uncultured_organism(100);
MRRA723	0.474576	N	0	N	0	N	1.14704	Not_present	0	93.4	93.4	Medium	Bacteria(100);Firmicutes(100);Clostridia(100);Clostridiales(100);Ruminococcaceae(99.8);Ruminococcaceae_UCG-004(39.1);uncultured_rumen_bacterium(26.1);
MRRA724	0.059322	N	0	N	0	N	1.89532	Not_present	0	100	100	Low	Bacteria(100);Firmicutes(100);Clostridia(100);Clostridiales(100);Clostridiaceae_1(100);Clostridium_sensu_stricto_1(100);Clostridium_perfringens_NCTC_8239(94.7);
MRRA725	0.00847458	N	0	N	0	N	2.01221	Not_present	0	84.4	84.4	Low	Bacteria(100);Bacteroidetes(100);Bacteroidia(100);Bacteroidales(100);Prevotellaceae(100);Prevotellaceae_UCG-001(100);uncultured_bacterium(98.2);
MRRA726	0.110169	N	0	N	0	N	1.81226	Not_present	0	100	100	Low	Bacteria(100);Firmicutes(100);Clostridia(100);Clostridiales(100);Family_XI(100);Finegoldia(100);uncultured_bacterium(99.9);
MRRA727	0.0169492	N	0	N	0	N	1.98576	Not_present	0	96	96	Low	Bacteria(100);Actinobacteria(100);Coriobacteriia(100);Coriobacteriales(100);Coriobacteriaceae(100);Coriobacteriaceae_UCG-002(78);uncultured_bacterium(78);
MRRA728	0.0508475	N	0	N	0	N	1.89776	Not_present	0	89.7	89.7	Low	Bacteria(100);Firmicutes(99.9);Clostridia(99.9);Clostridiales(99.9);Ruminococcaceae(99.7);Ruminococcaceae_UCG-010(99.1);uncultured_organism(63.2);
MRRA729	0.0254237	N	0	N	0	N	1.96152	Not_present	0	95	95	Low	Bacteria(100);Proteobacteria(100);Gammaproteobacteria(100);Xanthomonadales(100);Xanthomonadaceae(100);Stenotrophomonas(98.4);Stenotrophomonas_acidaminiphila(85.4);
MRRA73	0.381356	N	0	N	0	N	1.96916	Not_present	0	100	100	Low	Bacteria(100);Bacteroidetes(100);Bacteroidia(100);Bacteroidales(100);Porphyromonadaceae(99.9);Parabacteroides(99.9);Parabacteroides_goldsteinii(99.8);
MRRA730	0.0423729	N	0	N	0	N	1.99846	Not_present	0	83.4	83.4	Low	Bacteria(100);Firmicutes(100);Clostridia(100);Clostridiales(100);Christensenellaceae(99.8);Christensenellaceae_R-7_group(99.8);uncultured_bacterium(44.5);
MRRA731	0.398305	N	0	N	0	N	1.71926	Not_present	0	89.3	96.6	High	Bacteria(100);Firmicutes(97.4);Clostridia(96.5);Clostridiales(95.6);Christensenellaceae(84);uncultured(74);uncultured_bacterium(35.7);
MRRA732	0.118644	N	0	N	0	N	1.84336	Not_present	0	90.3	90.3	Low	Bacteria(100);Firmicutes(99.5);Clostridia(99.5);Clostridiales(99.5);Ruminococcaceae(99.4);Ruminococcaceae_UCG-009(86);uncultured_bacterium(83.1);
MRRA734	0.0338983	N	0	N	0	N	2.01561	Not_present	0	88.7	88.7	Low	Bacteria(100);Firmicutes(99.7);Clostridia(99.7);Clostridiales(99.7);Ruminococcaceae(99.7);Ruminiclostridium_5(97.8);uncultured_bacterium(75.9);
MRRA737	0.0508475	N	0	N	0	N	1.94934	Not_present	0	87	87	Low	Bacteria(100);Firmicutes(100);Clostridia(100);Clostridiales(100);Ruminococcaceae(100);Butyricicoccus(97.9);Butyricicoccus_pullicaecorum_1.2(56);
MRRA738	0.0169492	N	0	N	0	N	1.99606	Not_present	0	86.4	86.4	Low	Bacteria(100);Bacteroidetes(100);Bacteroidia(100);Bacteroidales(100);Bacteroidales_S24-7_group(99.3);uncultured_bacterium(56.7);unclassified;
MRRA739	0.355932	N	0	N	0	N	1.37576	Not_present	0	90	90	High	Bacteria(100);Firmicutes(99.1);Clostridia(98.5);Clostridiales(98.4);Christensenellaceae(97.3);uncultured(76.1);uncultured_bacterium(61.5);
MRRA74	0.211864	N	0	N	0	N	1.64189	Not_present	0	100	100	Low	Bacteria(100);Firmicutes(100);Clostridia(100);Clostridiales(100);Peptostreptococcaceae(100);Peptoclostridium(99.8);[Clostridium]_hiranonis(77.2);
MRRA740	0.313559	N	0	N	0	N	1.58061	Not_present	0	94.7	94.7	Medium	Bacteria(100);Firmicutes(100);Clostridia(100);Clostridiales(100);Ruminococcaceae(100);Anaerotruncus(99.2);uncultured_bacterium(31.2);
MRRA741	0.237288	N	0	N	0	N	1.70676	Not_present	0	88.7	88.7	High	Bacteria(100);Firmicutes(99.9);Clostridia(99.9);Clostridiales(99.9);Ruminococcaceae(99.9);Ruminococcaceae_UCG-010(99.4);uncultured_bacterium(97.9);
MRRA742	0.0169492	N	0	N	0	N	1.98655	Not_present	0	92	92	Low	Bacteria(100);Firmicutes(99.9);Clostridia(99.9);Clostridiales(99.9);Ruminococcaceae(95.4);Ruminococcus_1(94.6);unidentified_rumen_bacterium_RFN88(24.4);
MRRA743	0.0169492	N	0	N	0	N	1.98254	Not_present	0	98.7	98.7	Low	Bacteria(100);Proteobacteria(100);Alphaproteobacteria(100);Rhizobiales(100);Bradyrhizobiaceae(100);Bradyrhizobium(95.5);Bradyrhizobium_japonicum(25.9);
MRRA744	0.254237	N	0	N	0	N	1.56001	Not_present	0	89	89	High	Bacteria(100);Firmicutes(99.6);Clostridia(99.6);Clostridiales(99.6);Ruminococcaceae(99.2);Ruminiclostridium_5(95.1);Ruminococcus_sp._16442(48.2);
MRRA745	0.135593	N	0	N	0	N	1.77359	Not_present	0	96.7	96.7	Low	Bacteria(100);Firmicutes(100);Clostridia(100);Clostridiales(100);Lachnospiraceae(100);Roseburia(94.1);uncultured_Clostridiales_bacterium(92.4);
MRRA746	0.152542	N	0	N	0	N	1.75078	Not_present	0	92.3	92.3	Low	Bacteria(100);Firmicutes(100);Clostridia(100);Clostridiales(100);Ruminococcaceae(100);Anaerotruncus(98.8);uncultured_organism(53.7);
MRRA747	0.0169492	N	0	N	0	N	1.98358	Not_present	0	96.7	96.7	Low	Bacteria(100);Proteobacteria(100);Alphaproteobacteria(100);Sphingomonadales(100);Sphingomonadaceae(99.6);Sphingomonas(99.6);unidentified(5.2);
MRRA748	0.0254237	N	0	N	0	N	2.00168	Not_present	0	92.7	92.7	Low	Bacteria(100);Firmicutes(100);Negativicutes(100);Selenomonadales(100);Veillonellaceae(100);Mitsuokella(100);uncultured_bacterium(99.4);
MRRA75	0.830508	N	0	N	0	N	3.1991	Not_present	0	94.3	94.3	Medium	Bacteria(100);Firmicutes(100);Clostridia(100);Clostridiales(100);Lachnospiraceae(100);Lachnospiraceae_NC2004_group(44.5);uncultured_organism(44.5);
MRRA750	0.220339	N	0	N	0	N	1.70567	Not_present	0	89.3	96.6	High	Bacteria(100);Firmicutes(99.9);Clostridia(99.9);Clostridiales(99.9);Christensenellaceae(99.7);uncultured(99.7);uncultured_rumen_bacterium(47.8);
MRRA751	0.0762712	N	0	N	0	N	1.88911	Not_present	0	86	86	Low	Bacteria(100);Firmicutes(100);Clostridia(100);Clostridiales(100);Christensenellaceae(100);Christensenellaceae_R-7_group(100);uncultured_Clostridia_bacterium(100);
MRRA752	0.0932203	N	0	N	0	N	1.82574	Not_present	0	100	100	Low	Bacteria(100);Firmicutes(100);Clostridia(100);Clostridiales(100);Peptostreptococcaceae(100);Peptostreptococcus(100);uncultured_organism(93.9);
MRRA753	0.0338983	N	0	N	0	N	1.98237	Not_present	0	86.5	86.5	Low	Bacteria(100);Firmicutes(99.8);Clostridia(99.8);Clostridiales(99.8);Ruminococcaceae(99.4);Ruminococcaceae_UCG-010(64.1);bacterium_enrichment_culture_clone_BBMC-9(57.6);
MRRA754	0.177966	N	0	N	0	N	1.69661	Not_present	0	84.7	84.7	Low	Bacteria(100);Firmicutes(71);Clostridia(68.2);Clostridiales(56);Christensenellaceae(26.8);Christensenellaceae_R-7_group(25.7);Clostridiales_bacterium_canine_oral_taxon_038(5);
MRRA757	0.0423729	N	0	N	0	N	1.95145	Not_present	0	100	100	Low	Bacteria(100);Proteobacteria(100);Gammaproteobacteria(100);Enterobacteriales(100);Enterobacteriaceae(100);Serratia(96.3);Serratia_marcescens(59.9);
MRRA759	0.0762712	N	0	N	0	N	1.93404	Not_present	0	91.4	91.4	Low	Bacteria(100);Firmicutes(100);Clostridia(100);Clostridiales(100);Ruminococcaceae(99);Ruminococcaceae_UCG-007(79.2);uncultured_bacterium(76.4);
MRRA76	0.211864	N	0	N	0	N	1.67517	Not_present	0	100	100	Low	Bacteria(100);Firmicutes(100);Bacilli(100);Lactobacillales(100);Streptococcaceae(100);Streptococcus(100);Streptococcus_lutetiensis(29.4);
MRRA761	0.0677966	N	0	N	0	N	1.88783	Not_present	0	86.3	86.3	Low	Bacteria(100);Firmicutes(100);Clostridia(100);Clostridiales(100);Ruminococcaceae(100);[Eubacterium]_coprostanoligenes_group(96.1);uncultured_bacterium(54.8);
MRRA765	0.0508475	N	0	N	0	N	1.93522	Not_present	0	100	100	Low	Bacteria(100);Proteobacteria(100);Deltaproteobacteria(100);Desulfovibrionales(100);Desulfovibrionaceae(100);Desulfovibrio(100);Desulfovibrio_sp._3_1_syn3(89);
MRRA767	0.20339	N	0	N	0	N	1.7265	Not_present	0	90.7	90.3	Medium	Bacteria(100);Firmicutes(100);Clostridia(100);Clostridiales(100);Ruminococcaceae(80.2);Anaerofilum(43.5);uncultured_bacterium(42.8);
MRRA768	0.00847458	N	0	N	0	N	2.00858	Not_present	0	90.7	90.7	Low	Bacteria(100);Firmicutes(98.9);Clostridia(98.9);Clostridiales(98.9);Ruminococcaceae(98.3);Ruminococcaceae_UCG-010(93.3);uncultured_bacterium(42.8);
MRRA77	0.635593	N	0	N	0	N	2.46823	Not_present	0	88	88	High	Bacteria(100);Firmicutes(100);Clostridia(100);Clostridiales(100);Ruminococcaceae(100);Ruminococcaceae_UCG-013(97.4);uncultured_bacterium(91.3);
MRRA770	0.0169492	N	0	N	0	N	2.01728	Not_present	0	92	92	Low	Bacteria(100);Firmicutes(100);Clostridia(100);Clostridiales(100);Peptococcaceae(100);Peptococcus(100);uncultured_bacterium(99.7);
MRRA771	0.144068	N	0	N	0	N	1.84102	Not_present	0	88	87	Low	Bacteria(100);Firmicutes(100);Clostridia(100);Clostridiales(100);Ruminococcaceae(100);Ruminiclostridium_1(99.7);uncultured_organism(98.8);
MRRA772	0.186441	N	0	N	0	N	1.87183	Not_present	0	92	92	Low	Bacteria(100);Firmicutes(100);Clostridia(100);Clostridiales(100);Ruminococcaceae(100);Ruminococcaceae_UCG-005(99.7);uncultured_organism(96);
MRRA775	0.0508475	N	0	N	0	N	1.97113	Not_present	0	82	81.9	Low	Bacteria(100);Firmicutes(97.2);Clostridia(97);Clostridiales(96.9);Defluviitaleaceae(81.7);Defluviitaleaceae_UCG-011(81.5);uncultured_bacterium(81);
MRRA776	0.059322	N	0	N	0	N	1.8947	Not_present	0	86.4	86.4	Low	Bacteria(100);Bacteroidetes(100);Bacteroidia(100);Bacteroidales(100);Bacteroidales_S24-7_group(100);uncultured_Bacteroidales_bacterium(56.2);unclassified;
MRRA777	0.228814	N	0	N	0	N	1.67784	Not_present	0	90	96.6	High	Bacteria(100);Firmicutes(100);Clostridia(100);Clostridiales(100);Ruminococcaceae(89.3);Ruminococcaceae_UCG-013(53.2);uncultured_Clostridiales_bacterium(36.3);
MRRA778	0.0254237	N	0	N	0	N	1.96819	Not_present	0	85.8	85.8	Low	Bacteria(100);Firmicutes(97.5);Clostridia(96.4);Clostridiales(96.1);Ruminococcaceae(91.9);Ruminococcaceae_UCG-013(45.9);uncultured_bacterium(27.1);
MRRA779	0.0932203	N	0	N	0	N	1.82596	Not_present	0	91.3	91.3	Low	Bacteria(100);Firmicutes(99.3);Clostridia(99.3);Clostridiales(99.3);Ruminococcaceae(98.4);Ruminococcaceae_UCG-009(83);uncultured_bacterium(57.3);
MRRA780	0.135593	N	0	N	0	N	1.7474	Not_present	0	89.4	89.4	Low	Bacteria(100);Firmicutes(99.9);Clostridia(99.9);Clostridiales(99.9);Ruminococcaceae(99.3);Anaerotruncus(77.8);uncultured_bacterium(40.9);
MRRA782	0.0169492	N	0	N	0	N	1.99204	Not_present	0	89.1	89.1	Low	Bacteria(100);Proteobacteria(100);Gammaproteobacteria(100);Aeromonadales(100);Succinivibrionaceae(100);Succinivibrio(100);uncultured_bacterium(90.3);
MRRA783	0.0338983	N	0	N	0	N	1.97702	Not_present	0	89.7	91.1	Low	Bacteria(100);Proteobacteria(100);Betaproteobacteria(100);Burkholderiales(97.4);Alcaligenaceae(94.3);Sutterella(93.5);Parasutterella_secunda(53.1);
MRRA784	0.118644	N	0	N	0	N	1.82488	Not_present	0	87	86	Low	Bacteria(100);Firmicutes(100);Clostridia(100);Clostridiales(100);Ruminococcaceae(100);Ruminococcaceae_UCG-010(90.6);uncultured_Clostridiales_bacterium(90.6);
MRRA785	0.0169492	N	0	N	0	N	1.98581	Not_present	0	88	88	Low	Bacteria(100);Firmicutes(99.9);Clostridia(99.9);Clostridiales(99.9);Ruminococcaceae(98.4);Ruminiclostridium_5(97);uncultured_Clostridium_sp.(85.9);
MRRA786	0.0254237	N	0	N	0	N	1.96144	Not_present	0	84.4	84.4	Low	Bacteria(100);Bacteroidetes(100);Bacteroidia(99.7);Bacteroidales(99.7);Bacteroidales_S24-7_group(98.3);uncultured_bacterium(94);unclassified;
MRRA79	0.228814	N	0	N	0	N	1.62751	Not_present	0	91	91	Medium	Bacteria(100);Bacteroidetes(99.9);Bacteroidia(99.9);Bacteroidales(99.9);Prevotellaceae(99.9);Prevotellaceae_UCG-001(91.6);uncultured_bacterium(88.1);
MRRA790	0.0169492	N	0	N	0	N	2.0026	Not_present	0	87.7	87.7	Low	Bacteria(100);Firmicutes(100);Clostridia(100);Clostridiales(100);Ruminococcaceae(100);Ruminococcaceae_UCG-013(99.8);uncultured_bacterium(93.1);
MRRA792	0.177966	N	0	N	0	N	1.75795	Not_present	0	88.4	88.4	Low	Bacteria(100);Firmicutes(95.7);Clostridia(95.6);Clostridiales(95.5);Ruminococcaceae(90.6);Ruminococcaceae_UCG-013(67.5);uncultured_bacterium(66.4);
MRRA793	0.00847458	N	0	N	0	N	2.00587	Not_present	0	94.3	94.3	Low	Bacteria(100);Firmicutes(100);Erysipelotrichia(100);Erysipelotrichales(100);Erysipelotrichaceae(100);Erysipelatoclostridium(100);uncultured_bacterium(54);
MRRA794	0.110169	N	0	N	0	N	1.86204	Not_present	0	90	90	Low	Bacteria(100);Firmicutes(99.9);Clostridia(99.9);Clostridiales(99.9);Ruminococcaceae(96.8);Ruminococcaceae_V9D2013_group(26.7);uncultured_rumen_bacterium(26.5);
MRRA795	0.381356	N	0	N	0	N	1.3641	Not_present	0	88.7	88.7	High	Bacteria(100);Firmicutes(99.9);Clostridia(99.9);Clostridiales(99.9);Ruminococcaceae(99.9);Anaerotruncus(89.2);uncultured_bacterium(85.7);
MRRA796	0.0423729	N	0	N	0	N	1.93436	Not_present	0	89.7	89.7	Low	Bacteria(100);Firmicutes(100);Clostridia(100);Clostridiales(100);Lachnospiraceae(100);Tyzzerella(100);uncultured_bacterium(96);
MRRA797	0.0847458	N	0	N	0	N	1.88004	Not_present	0	90.3	90.3	Low	Bacteria(100);Firmicutes(100);Clostridia(99.9);Clostridiales(99.7);Ruminococcaceae(96.7);Ruminococcaceae_UCG-013(52.3);uncultured_bacterium(30.4);
MRRA798	0.254237	N	0	N	0	N	1.49284	Not_present	0	86.7	86.7	High	Bacteria(100);Firmicutes(96.2);Clostridia(94.1);Clostridiales(93.9);Christensenellaceae(79.1);Christensenellaceae_R-7_group(75.8);uncultured_Bacteroidetes_bacterium(27.5);
MRRA799	0.355932	N	0	N	0	N	1.28748	Not_present	0	93	93	Medium	Bacteria(100);Firmicutes(100);Clostridia(99.9);Clostridiales(99.9);Lachnospiraceae(99.9);uncultured(17.3);uncultured_bacterium(9.8);
MRRA800	0.0254237	N	0	N	0	N	1.98803	Not_present	0	88.3	88.3	Low	Bacteria(100);Firmicutes(99);Clostridia(97.5);Clostridiales(97.5);Ruminococcaceae(92.2);Ruminococcaceae_UCG-013(74.5);uncultured_bacterium(33.5);
MRRA802	0.228814	N	0	N	0	N	1.73375	Not_present	0	87.7	87.7	High	Bacteria(100);Firmicutes(100);Clostridia(100);Clostridiales(100);Ruminococcaceae(100);Anaerofilum(100);uncultured_Firmicutes_bacterium(90.1);
MRRA804	0.00847458	N	0	N	0	N	2.00347	Not_present	0	90	90	Low	Bacteria(100);Bacteroidetes(100);Bacteroidia(100);Bacteroidales(100);Prevotellaceae(100);Prevotellaceae_UCG-001(34.6);uncultured_bacterium(34);
MRRA805	0.152542	N	0	N	0	N	1.8045	Not_present	0	90.4	90.4	Low	Bacteria(100);Firmicutes(100);Clostridia(100);Clostridiales(100);Ruminococcaceae(99.8);Anaerotruncus(97);uncultured_bacterium(93.7);
MRRA806	0.237288	N	0	N	0	N	1.7022	Not_present	0	87.7	87.7	High	Bacteria(100);Firmicutes(100);Clostridia(100);Clostridiales(100);Peptococcaceae(100);Peptococcus(100);uncultured_organism(100);
MRRA807	0.398305	N	0	N	0	N	1.20609	Not_present	0	88.7	88.7	High	Bacteria(100);Firmicutes(99.5);Clostridia(99.5);Clostridiales(99.3);Christensenellaceae(97.6);uncultured(51.9);uncultured_bacterium(30.9);
MRRA809	0.169492	N	0	N	0	N	1.67786	Not_present	0	92.7	92.7	Low	Bacteria(100);Firmicutes(100);Clostridia(100);Clostridiales(100);Ruminococcaceae(100);Ruminiclostridium_5(98.6);uncultured_bacterium(59.5);
MRRA81	0.940678	N	0	N	0	N	2.25149	Not_present	0	99.3	99.3	Low	Bacteria(100);Bacteroidetes(100);Bacteroidia(100);Bacteroidales(100);Bacteroidaceae(100);Bacteroides(100);Bacteroides_salyersiae_WAL_10018_=_DSM_18765_=_JCM_12988(95.6);
MRRA811	0.152542	N	0	N	0	N	1.71966	Not_present	0	90.7	90.7	Low	Bacteria(100);Firmicutes(100);Clostridia(100);Clostridiales(100);Ruminococcaceae(100);Candidatus_Soleaferrea(82.8);Candidatus_Soleaferrea_massiliensis(80.3);
MRRA812	0.0338983	N	0	N	0	N	1.93893	Not_present	0	96.3	96.3	Low	Bacteria(100);Firmicutes(100);Clostridia(100);Clostridiales(100);Lachnospiraceae(100);Stomatobaculum(100);uncultured_bacterium(100);
MRRA814	0.00847458	N	0	N	0	N	1.9974	Not_present	0	94	94	Low	Bacteria(100);Firmicutes(100);Clostridia(100);Clostridiales(100);Family_XI(100);Anaerococcus(100);uncultured_bacterium(100);
MRRA815	0.152542	N	0	N	0	N	1.75056	Not_present	0	88	88	Low	Bacteria(100);Firmicutes(99.8);Clostridia(99.8);Clostridiales(99.8);Ruminococcaceae(98.6);Ruminiclostridium_5(94.5);uncultured_bacterium(70.6);
MRRA816	0.288136	N	0	N	0	N	1.53699	Not_present	0	95	95	Medium	Bacteria(100);Firmicutes(100);Clostridia(100);Clostridiales(100);Lachnospiraceae(100);Coprococcus_1(98.9);intestinal_bacterium_CG19-1(88.4);
MRRA817	0.0677966	N	0	N	0	N	1.93893	Not_present	0	87.7	87.7	Low	Bacteria(100);Firmicutes(98.5);Clostridia(97.3);Clostridiales(97.2);Ruminococcaceae(95.6);Ruminococcaceae_UCG-009(77.1);uncultured_rumen_bacterium(34.9);
MRRA818	0.338983	N	0	N	0	N	1.37157	Not_present	0	94.7	94.7	Medium	Bacteria(100);Firmicutes(100);Clostridia(100);Clostridiales(100);Ruminococcaceae(100);Ruminiclostridium_9(65.3);uncultured_bacterium(64.9);
MRRA819	0.0508475	N	0	N	0	N	1.9618	Not_present	0	88.7	96.6	Low	Bacteria(100);Firmicutes(99.7);Clostridia(99.7);Clostridiales(99.4);Christensenellaceae(97.6);Christensenellaceae_R-7_group(57.1);iron-reducing_bacterium_enrichment_culture_clone_HN70(31.5);
MRRA82	0.330508	N	0	N	0	N	1.68827	Not_present	0	99.3	99.3	Low	Bacteria(100);Bacteroidetes(100);Bacteroidia(100);Bacteroidales(100);Porphyromonadaceae(100);Odoribacter(100);uncultured_organism(95.7);
MRRA820	0.177966	N	0	N	0	N	1.67699	Not_present	0	89.3	89.3	Low	Bacteria(100);Firmicutes(100);Clostridia(100);Clostridiales(100);Family_XI(100);Ezakiella(100);uncultured_bacterium(100);
MRRA821	0.20339	N	0	N	0	N	1.64372	Not_present	0	91.7	91.7	Medium	Bacteria(100);Firmicutes(100);Clostridia(100);Clostridiales(100);Ruminococcaceae(100);Anaerotruncus(97.5);uncultured_bacterium(81.7);
MRRA822	0.161017	N	0	N	0	N	1.74713	Not_present	0	94.7	94.7	Low	Bacteria(100);Firmicutes(100);Clostridia(100);Clostridiales(100);Lachnospiraceae(100);Roseburia(54);uncultured_bacterium(34.6);
MRRA823	0.127119	N	0	N	0	N	1.76794	Not_present	0	86	86	Low	Bacteria(100);Firmicutes(99.7);Clostridia(99.7);Clostridiales(99.7);Christensenellaceae(98.7);Christensenellaceae_R-7_group(98.1);uncultured_Bacteroidetes_bacterium(48.8);
MRRA824	0.245763	N	0	N	0	N	1.50247	Not_present	0	90.3	90.3	Medium	Bacteria(100);Firmicutes(100);Clostridia(100);Clostridiales(100);Ruminococcaceae(100);Candidatus_Soleaferrea(62.7);uncultured_bacterium(61.2);
MRRA825	0.059322	N	0	N	0	N	1.93273	Not_present	0	88.7	88.7	Low	Bacteria(100);Firmicutes(100);Clostridia(99.7);Clostridiales(98.9);Ruminococcaceae(97.2);Ruminococcaceae_UCG-013(76.2);uncultured_bacterium(75);
MRRA826	0.059322	N	0	N	0	N	1.92991	Not_present	0	84.1	85.9	Low	Bacteria(100);Firmicutes(93.9);Clostridia(76.7);Clostridiales(76.6);Peptococcaceae(65.8);uncultured(60.1);uncultured_bacterium(54.2);
MRRA83	0.516949	N	0	N	0	N	1.07358	Not_present	0	100	100	Low	Bacteria(100);Bacteroidetes(100);Bacteroidia(100);Bacteroidales(100);Bacteroidaceae(100);Bacteroides(100);Bacteroides_coprocola_DSM_17136(100);
MRRA831	0.135593	N	0	N	0	N	1.73611	Not_present	0	87	89.1	Low	Bacteria(100);Firmicutes(97.9);Clostridia(97.2);Clostridiales(96.5);Christensenellaceae(85.9);uncultured_bacterium(14.6);unclassified;
MRRA832	0.118644	N	0	N	0	N	1.81592	Not_present	0	92.7	92.7	Low	Bacteria(100);Firmicutes(99.9);Clostridia(99.9);Clostridiales(99.9);Lachnospiraceae(99.9);Lachnospiraceae_UCG-008(7.7);uncultured_bacterium(7);
MRRA833	0.389831	N	0	N	0	N	1.39632	Not_present	0	93.7	93.7	Medium	Bacteria(100);Firmicutes(100);Clostridia(100);Clostridiales(100);Ruminococcaceae(99.5);Ruminococcaceae_UCG-007(76.2);uncultured_bacterium(55.6);
MRRA834	0.0847458	N	0	N	0	N	1.89864	Not_present	0	91	90.7	Low	Bacteria(100);Firmicutes(100);Clostridia(98.8);Clostridiales(98.8);Ruminococcaceae(97.2);uncultured(48.6);bacterium_ic1340(16.2);
MRRA837	0.0423729	N	0	N	0	N	1.95985	Not_present	0	82.3	82.3	Low	Bacteria(100);Proteobacteria(99.8);Alphaproteobacteria(99.8);Rhodospirillales(99.8);Rhodospirillaceae(99.8);Thalassospira(99.5);uncultured_bacterium(48);
MRRA838	0.211864	N	0	N	0	N	1.64517	Not_present	0	96.7	96.7	Medium	Bacteria(100);Firmicutes(100);Clostridia(100);Clostridiales(100);Lachnospiraceae(100);Blautia(96.6);unidentified(54.1);
MRRA839	0.211864	N	0	N	0	N	1.59643	Not_present	0	94.7	94.7	Medium	Bacteria(100);Firmicutes(100);Clostridia(100);Clostridiales(100);Lachnospiraceae(100);Coprococcus_1(98.7);uncultured_bacterium(92.3);
MRRA84	0.932203	N	0	N	0	N	2.23658	Not_present	0	100	100	Low	Bacteria(100);Firmicutes(100);Clostridia(100);Clostridiales(100);Lachnospiraceae(100);Blautia(99.6);Blautia_producta(57.8);
MRRA840	0.0338983	N	0	N	0	N	1.95925	Not_present	0	92.3	92.3	Low	Bacteria(100);Fusobacteria(100);Fusobacteriia(100);Fusobacteriales(100);Leptotrichiaceae(100);Sneathia(100);[Leptotrichia]_amnionii(100);
MRRA844	0.101695	N	0	N	0	N	1.86844	Not_present	0	89.3	89.3	Low	Bacteria(100);Firmicutes(98.2);Clostridia(98);Clostridiales(97.9);Eubacteriaceae(92.3);Anaerofustis(91.6);uncultured_bacterium(67.6);
MRRA846	0.347458	N	0	N	0	N	1.76023	Not_present	0	88.3	88.3	High	Bacteria(98.7);Actinobacteria(78.2);Coriobacteriia(74.4);Coriobacteriales(74.4);Coriobacteriaceae(74.4);Collinsella(22.2);Collinsella_stercoris_DSM_13279(7);
MRRA847	0.00847458	N	0	N	0	N	2.00251	Not_present	0	81.3	81.3	Low	Bacteria(100);Firmicutes(100);Clostridia(100);Clostridiales(100);Christensenellaceae(98.3);Christensenellaceae_R-7_group(98.3);uncultured_bacterium(87.4);
MRRA848	0.305085	N	0	N	0	N	1.49647	Not_present	0	87.7	87.8	High	Bacteria(100);Firmicutes(98.9);Clostridia(97.8);Clostridiales(97.3);Christensenellaceae(88.1);uncultured(85.7);uncultured_Clostridiales_bacterium(15.3);
MRRA849	0.0762712	N	0	N	0	N	1.87345	Not_present	0	87	87	Low	Bacteria(100);Firmicutes(89.5);Clostridia(87.6);Clostridiales(87.2);Christensenellaceae(71.7);Christensenellaceae_R-7_group(58.7);Blattella_germanica_(German_cockroach)(40.4);
MRRA850	0.305085	N	0	N	0	N	1.37558	Not_present	0	92.4	92.4	Medium	Bacteria(100);Firmicutes(99.9);Clostridia(99.9);Clostridiales(99.9);Ruminococcaceae(99.9);Anaerotruncus(78.5);uncultured_Clostridiales_bacterium(48.3);
MRRA851	0.0847458	N	0	N	0	N	1.8775	Not_present	0	91	91	Low	Bacteria(100);Firmicutes(100);Clostridia(100);Clostridiales(100);Ruminococcaceae(100);uncultured(99.6);bacterium_ic1340(95.6);
MRRA852	0.237288	N	0	N	0	N	1.46453	Not_present	0	100	100	Low	Bacteria(100);Actinobacteria(100);Coriobacteriia(100);Coriobacteriales(100);Coriobacteriaceae(100);Atopobium(99.8);uncultured_bacterium(71.2);
MRRA853	0.152542	N	0	N	0	N	1.71657	Not_present	0	86.4	85.5	Low	Bacteria(100);Firmicutes(99.6);Clostridia(99.6);Clostridiales(99.5);Ruminococcaceae(99.1);Ruminococcaceae_UCG-010(66.2);uncultured_Firmicutes_bacterium(18.9);
MRRA854	0.161017	N	0	N	0	N	1.65866	Not_present	0	100	100	Low	Bacteria(100);Firmicutes(100);Clostridia(100);Clostridiales(100);Family_XI(100);Anaerococcus(100);uncultured_organism(61.6);
MRRA855	0.0762712	N	0	N	0	N	1.87245	Not_present	0	87	87	Low	Bacteria(100);Firmicutes(99.1);Clostridia(98);Clostridiales(98);Christensenellaceae(85);uncultured(52.8);uncultured_bacterium(41.5);
MRRA856	0.127119	N	0	N	0	N	1.76514	Not_present	0	91	91	Low	Bacteria(100);Firmicutes(99.9);Clostridia(99.9);Clostridiales(99.9);Ruminococcaceae(99.9);Candidatus_Soleaferrea(32);uncultured_bacterium(19.3);
MRRA857	0.254237	N	0	N	0	N	1.59574	Not_present	0	96	96	Medium	Bacteria(100);Firmicutes(100);Clostridia(100);Clostridiales(100);Ruminococcaceae(100);Intestinimonas(78.9);uncultured_bacterium(64.9);
MRRA858	0.5	N	0	N	0	N	0.896243	Not_present	0	99.3	99.3	Low	Bacteria(100);Actinobacteria(100);Actinobacteria(100);Actinomycetales(100);Actinomycetaceae(100);Actinomyces(100);Actinomyces_viscosus(45.8);
MRRA859	0.661017	N	0	N	0	N	1.26457	Not_present	0	96.3	96.3	Medium	Bacteria(100);Firmicutes(100);Clostridia(100);Clostridiales(100);Ruminococcaceae(100);Oscillospira(78.1);uncultured_bacterium(77.9);
MRRA86	0.347458	N	0	N	0	N	1.81118	Not_present	0	83.4	83.4	High	Bacteria(100);Bacteroidetes(99.9);Bacteroidia(99.6);Bacteroidales(99.6);Bacteroidales_S24-7_group(70.6);uncultured_bacterium(66.6);unclassified;
MRRA861	0.322034	N	0	N	0	N	1.372	Not_present	0	89.3	89.3	High	Bacteria(100);Firmicutes(100);Clostridia(100);Clostridiales(100);Ruminococcaceae(100);Anaerotruncus(71);uncultured_bacterium(46.6);
MRRA862	0.220339	N	0	N	0	N	1.5054	Not_present	0	94.7	94.7	Medium	Bacteria(100);Firmicutes(100);Clostridia(100);Clostridiales(100);Lachnospiraceae(100);Lachnospiraceae_FCS020_group(68.5);uncultured_bacterium(58.3);
MRRA863	0.618644	N	0	N	0	N	1.0901	Not_present	0	93	93	Medium	Bacteria(100);Firmicutes(100);Clostridia(100);Clostridiales(100);Ruminococcaceae(100);Ruminiclostridium_5(99.6);uncultured_bacterium(96.9);
MRRA864	0.135593	N	0	N	0	N	1.74771	Not_present	0	85.7	85.7	Low	Bacteria(100);Firmicutes(96.6);Clostridia(94.5);Clostridiales(80.5);Christensenellaceae(63.9);Christensenellaceae_R-7_group(51.2);uncultured_bacterium(25.2);
MRRA865	0.118644	N	0	N	0	N	1.7514	Not_present	0	100	100	Low	Bacteria(100);Firmicutes(100);Clostridia(100);Clostridiales(100);Family_XIII(100);[Eubacterium]_brachy_group(100);Eubacterium_brachy(97.2);
MRRA866	0.135593	N	0	N	0	N	1.80995	Not_present	0	88.4	88.4	Low	Bacteria(100);Firmicutes(99.6);Clostridia(99.5);Clostridiales(99.5);Ruminococcaceae(98.4);Acetanaerobacterium(36.4);uncultured_marine_bacterium(15.8);
MRRA867	0.161017	N	0	N	0	N	1.72532	Not_present	0	89.7	89.7	Low	Bacteria(100);Firmicutes(99.5);Clostridia(99.5);Clostridiales(99.5);Ruminococcaceae(99);Anaerotruncus(79);uncultured_bacterium(67.9);
MRRA868	0.0338983	N	0	N	0	N	1.98509	Not_present	0	85.7	85.7	Low	Bacteria(100);Synergistetes(23.7);Synergistia(23.7);Synergistales(23.7);Synergistaceae(23.7);Jonquetella(8.5);Jonquetella_anthropi_DSM_22815(8.5);
MRRA869	0.0508475	N	0	N	0	N	1.96222	Not_present	0	90	90	Low	Bacteria(100);Firmicutes(99);Clostridia(98.9);Clostridiales(98.7);Eubacteriaceae(96.8);Anaerofustis(74.9);uncultured_bacterium(51.9);
MRRA87	0.364407	N	0	N	0	N	2.17123	Not_present	0	88.3	88.3	High	Bacteria(100);Firmicutes(100);Clostridia(100);Clostridiales(100);Ruminococcaceae(100);Anaerotruncus(100);uncultured_bacterium_adhufec101(87.6);
MRRA871	0.144068	N	0	N	0	N	1.92086	Not_present	0	89.7	89.7	Low	Bacteria(100);Firmicutes(99.9);Clostridia(99.9);Clostridiales(99.9);Family_XIII(99.3);Family_XIII_UCG-001(98.5);uncultured_bacterium(96.1);
MRRA872	0.127119	N	0	N	0	N	1.75773	Not_present	0	87	87	Low	Bacteria(100);Firmicutes(99.9);Clostridia(99.9);Clostridiales(99.9);Ruminococcaceae(99.9);Candidatus_Soleaferrea(98.5);uncultured_bacterium(76.1);
MRRA873	0.0508475	N	0	N	0	N	1.91487	Not_present	0	92.3	92.3	Low	Bacteria(100);Firmicutes(100);Clostridia(100);Clostridiales(100);Ruminococcaceae(100);Ruminiclostridium_9(30);uncultured_bacterium(25.3);
MRRA874	0.0508475	N	0	N	0	N	1.93269	Not_present	0	93	93	Low	Bacteria(100);Firmicutes(99.9);Clostridia(99.9);Clostridiales(99.9);Ruminococcaceae(99.7);Ruminiclostridium_5(99.2);uncultured_bacterium(63.9);
MRRA875	0.169492	N	0	N	0	N	1.65868	Not_present	0	98.3	98.3	Low	Bacteria(100);Firmicutes(100);Clostridia(100);Clostridiales(100);Family_XI(100);Parvimonas(100);uncultured_bacterium(92.8);
MRRA876	0.0847458	N	0	N	0	N	1.89239	Not_present	0	92.3	92.3	Low	Bacteria(100);Firmicutes(99.9);Clostridia(99.8);Clostridiales(99.8);Lachnospiraceae(99.5);Coprococcus_1(62.4);uncultured_bacterium(46.4);
MRRA877	0.0169492	N	0	N	0	N	1.99744	Not_present	0	89.3	89.3	Low	Bacteria(100);Firmicutes(100);Clostridia(100);Clostridiales(100);Ruminococcaceae(100);Ruminococcaceae_UCG-013(100);uncultured_Clostridiales_bacterium(95.7);
MRRA878	0.288136	N	0	N	0	N	1.79866	Not_present	0	96.3	96.3	Medium	Bacteria(100);Firmicutes(100);Clostridia(100);Clostridiales(99.9);Ruminococcaceae(99.7);Ruminococcaceae_NK4A214_group(97.5);uncultured_bacterium(65.7);
MRRA879	0.161017	N	0	N	0	N	1.73066	Not_present	0	94.7	94.7	Low	Bacteria(100);Actinobacteria(100);Coriobacteriia(100);Coriobacteriales(100);Coriobacteriaceae(100);uncultured(77.6);uncultured_bacterium(45);
MRRA88	0.847458	N	0	N	0	N	2.58195	Not_present	0	91.3	91.3	Medium	Bacteria(100);Firmicutes(100);Clostridia(99.5);Clostridiales(99.5);Ruminococcaceae(99.5);uncultured(48.8);uncultured_organism(47.7);
MRRA880	0.059322	N	0	N	0	N	1.88952	Not_present	0	94.3	94.3	Low	Bacteria(100);Firmicutes(100);Clostridia(100);Clostridiales(100);Ruminococcaceae(100);Ruminiclostridium_5(95.1);uncultured_bacterium(55.2);
MRRA881	0.728814	N	0	N	0	N	1.29345	Not_present	0	90	90	High	Bacteria(100);Firmicutes(100);Clostridia(100);Clostridiales(100);Ruminococcaceae(100);Anaerotruncus(91.5);uncultured_bacterium(54.1);
MRRA882	0.423729	N	0	N	0	N	1.50991	Not_present	0	95.7	95.7	Medium	Bacteria(100);Firmicutes(100);Clostridia(100);Clostridiales(100);Lachnospiraceae(100);Lachnospiraceae_FCS020_group(33.2);uncultured_organism(29.5);
MRRA883	0.0254237	N	0	N	0	N	1.97492	Not_present	0	81.3	81.3	Low	Bacteria(100);Cyanobacteria(100);Melainabacteria(100);Gastranaerophilales(100);uncultured_bacterium(85.8);unclassified;unclassified;
MRRA884	0.0254237	N	0	N	0	N	2.00441	Not_present	0	83	83	Low	Bacteria(100);Firmicutes(100);Clostridia(100);Clostridiales(100);Ruminococcaceae(100);Ruminococcaceae_UCG-014(100);uncultured_bacterium(48.2);
MRRA885	0.177966	N	0	N	0	N	1.63728	Not_present	0	90	90	Low	Bacteria(100);Firmicutes(100);Clostridia(100);Clostridiales(100);Family_XIII(100);Family_XIII_AD3011_group(96.2);uncultured_bacterium(37.3);
MRRA886	0.0254237	N	0	N	0	N	1.97963	Not_present	0	83	83	Low	Bacteria(100);Firmicutes(100);Clostridia(100);Clostridiales(100);Clostridiales_vadinBB60_group(100);uncultured_organism(99.5);unclassified;
MRRA887	0.432203	N	0	N	0	N	1.71867	Not_present	0	98	98	Low	Bacteria(100);Firmicutes(100);Clostridia(100);Clostridiales(100);Lachnospiraceae(100);Dorea(43.2);uncultured_bacterium(19.8);
MRRA889	0.00847458	N	0	N	0	N	2.02399	Not_present	0	89	89	Low	Bacteria(100);Actinobacteria(99.7);Coriobacteriia(99.7);Coriobacteriales(99.7);Coriobacteriaceae(99.7);uncultured(97.9);uncultured_organism(84.3);
MRRA89	0.338983	N	0	N	0	N	1.82288	Not_present	0	93.7	93.7	Medium	Bacteria(100);Firmicutes(100);Clostridia(100);Clostridiales(100);Ruminococcaceae(100);Ruminococcus_1(100);uncultured_organism(90.9);
MRRA890	0.0762712	N	0	N	0	N	1.84477	Not_present	0	88.7	88.7	Low	Bacteria(100);Firmicutes(99.9);Clostridia(99.9);Clostridiales(99.9);Ruminococcaceae(99.7);Anaerotruncus(37.1);uncultured_bacterium(31.6);
MRRA891	0.0423729	N	0	N	0	N	1.97707	Not_present	0	83.3	87.8	Low	Bacteria(100);Firmicutes(100);Clostridia(99.9);Clostridiales(99.8);Christensenellaceae(99.8);Christensenellaceae_R-7_group(99.8);uncultured_bacterium(84.3);
MRRA892	0.813559	N	0	N	0	N	1.83249	Not_present	0	99.7	99.7	Low	Bacteria(100);Firmicutes(100);Clostridia(100);Clostridiales(100);Lachnospiraceae(100);Eisenbergiella(98.9);uncultured_organism(81.3);
MRRA893	0.127119	N	0	N	0	N	1.71928	Not_present	0	83.3	83.3	Low	Bacteria(100);Firmicutes(100);Clostridia(100);Clostridiales(100);Christensenellaceae(99.9);Christensenellaceae_R-7_group(99.9);uncultured_rumen_bacterium(61.9);
MRRA894	0.0254237	N	0	N	0	N	1.97392	Not_present	0	89.7	89.7	Low	Bacteria(100);Firmicutes(99);Clostridia(98.8);Clostridiales(98.7);Ruminococcaceae(90.8);uncultured(59.9);human_gut_metagenome(56.5);
MRRA895	0.0508475	N	0	N	0	N	1.90878	Not_present	0	85.7	85.7	Low	Bacteria(100);Firmicutes(97.5);Clostridia(96.9);Clostridiales(95.8);Peptococcaceae(85.3);Dehalobacterium(47.2);uncultured_bacterium(38);
MRRA896	0.0254237	N	0	N	0	N	1.99521	Not_present	0	85.7	85.7	Low	Bacteria(100);Firmicutes(100);Clostridia(100);Clostridiales(100);Christensenellaceae(99.9);Christensenellaceae_R-7_group(99.9);uncultured_rumen_bacterium(74.9);
MRRA897	0.0169492	N	0	N	0	N	1.97303	Not_present	0	92.7	92.7	Low	Bacteria(100);Proteobacteria(100);Alphaproteobacteria(100);Rhizobiales(100);Hyphomicrobiaceae(99.7);Devosia(99.5);uncultured_Devosia_sp.(68.2);
MRRA898	0.110169	N	0	N	0	N	1.859	Not_present	0	100	100	Low	Bacteria(100);Bacteroidetes(100);Bacteroidia(100);Bacteroidales(100);Prevotellaceae(100);Prevotella(99.2);Prevotella_amnii(66);
MRRA899	0.0762712	N	0	N	0	N	1.88918	Not_present	0	94	94	Low	Bacteria(100);Firmicutes(100);Clostridia(100);Clostridiales(100);Ruminococcaceae(94.6);Ruminococcaceae_NK4A214_group(62.3);uncultured_Clostridiales_bacterium(48.7);
MRRA900	0.0338983	N	0	N	0	N	1.95686	Not_present	0	88.4	88.4	Low	Bacteria(100);Firmicutes(100);Clostridia(99.2);Clostridiales(99.2);Ruminococcaceae(99.2);Anaerofilum(54.6);uncultured_bacterium(34.2);
MRRA901	0.0762712	N	0	N	0	N	1.84505	Not_present	0	88.3	88.3	Low	Bacteria(100);Firmicutes(98.8);Clostridia(97.7);Clostridiales(94.4);Christensenellaceae(83.2);uncultured(34);uncultured_bacterium_BC13(25.1);
MRRA902	0.0338983	N	0	N	0	N	1.99423	Not_present	0	86.4	86.4	Low	Bacteria(100);Bacteroidetes(100);Bacteroidia(100);Bacteroidales(100);Bacteroidales_S24-7_group(100);uncultured_bacterium(57.6);unclassified;
MRRA903	0.0762712	N	0	N	0	N	1.85603	Not_present	0	90	90	Low	Bacteria(100);Firmicutes(100);Clostridia(100);Clostridiales(100);Ruminococcaceae(100);Anaerotruncus(91.8);uncultured_bacterium(79.7);
MRRA904	0.0169492	N	0	N	0	N	1.97708	Not_present	0	93	93	Low	Bacteria(100);Fusobacteria(100);Fusobacteriia(100);Fusobacteriales(100);Leptotrichiaceae(100);Leptotrichia(100);Leptotrichia_sp._oral_clone_FP036(96.6);
MRRA905	0.00847458	N	0	N	0	N	2.01254	Not_present	0	93	93	Low	Bacteria(100);Actinobacteria(100);Coriobacteriia(100);Coriobacteriales(100);Coriobacteriaceae(100);Enterorhabdus(97.9);metagenome(86.2);
MRRA906	0.0254237	N	0	N	0	N	1.96272	Not_present	0	85	85	Low	Bacteria(100);Bacteroidetes(100);Bacteroidia(100);Bacteroidales(100);Bacteroidales_S24-7_group(99.8);uncultured_bacterium(97.2);unclassified;
MRRA907	0.00847458	N	0	N	0	N	2.00898	Not_present	0	91.7	91.7	Low	Bacteria(100);Bacteroidetes(100);Bacteroidia(100);Bacteroidales(100);Prevotellaceae(99.9);uncultured(48.1);uncultured_bacterium(41.6);
MRRA908	0.00847458	N	0	N	0	N	2.00023	Not_present	0	83.7	83.7	Low	Bacteria(100);Firmicutes(100);Clostridia(100);Clostridiales(100);Christensenellaceae(99.4);Christensenellaceae_R-7_group(99.4);uncultured_bacterium(36.4);
MRRA909	0.00847458	N	0	N	0	N	2.00294	Not_present	0	86.4	86.4	Low	Bacteria(100);Bacteroidetes(99.3);Bacteroidia(90.1);Bacteroidales(89.7);Rikenellaceae(79.5);Rikenella(38.2);uncultured_bacterium(35.6);
MRRA910	0.0677966	N	0	N	0	N	1.93334	Not_present	0	86	86	Low	Bacteria(100);Firmicutes(97.3);Clostridia(95.9);Clostridiales(95.2);Ruminococcaceae(79.4);uncultured(33.7);uncultured_rumen_bacterium_4C0d-17(31);
MRRA911	0.152542	N	0	N	0	N	1.70297	Not_present	0	92.3	92.3	Low	Bacteria(100);Firmicutes(99.7);Clostridia(99.7);Clostridiales(99.4);Lachnospiraceae(95.8);Lachnospiraceae_UCG-008(6.6);uncultured_bacterium(6.6);
MRRA913	0.211864	N	0	N	0	N	1.50461	Not_present	0	88.4	88.4	High	Bacteria(100);Firmicutes(99.8);Clostridia(99.8);Clostridiales(99.8);Ruminococcaceae(94.4);Ruminococcaceae_UCG-009(50.7);bacterium_NLAE-zl-C228(7.6);
MRRA914	0.0847458	N	0	N	0	N	1.87819	Not_present	0	90	90	Low	Bacteria(100);Firmicutes(99.7);Clostridia(99.7);Clostridiales(99.6);Christensenellaceae(98.7);uncultured_bacterium(67.8);unclassified;
MRRA915	0.0847458	N	0	N	0	N	1.81716	Not_present	0	84	84	Low	Bacteria(100);Firmicutes(99.1);Clostridia(96.2);Clostridiales(95.9);Peptococcaceae(94);Dehalobacterium(80.4);Dehalobacterium_formicoaceticum(47);
MRRA916	0.0762712	N	0	N	0	N	1.88766	Not_present	0	83	83	Low	Bacteria(100);Firmicutes(100);Clostridia(100);Clostridiales(100);Ruminococcaceae(100);Ruminococcaceae_UCG-014(100);uncultured_rumen_bacterium(42.9);
MRRA917	0.144068	N	0	N	0	N	1.75101	Not_present	0	95.3	95.3	Low	Bacteria(100);Firmicutes(100);Clostridia(100);Clostridiales(100);Ruminococcaceae(98.6);Ruminiclostridium_9(36.2);uncultured_bacterium(28.6);
MRRA918	0.110169	N	0	N	0	N	1.78997	Not_present	0	90.7	90.7	Low	Bacteria(100);Firmicutes(100);Clostridia(100);Clostridiales(100);Ruminococcaceae(95.9);Ruminococcaceae_UCG-007(67.1);uncultured_bacterium(49.5);
MRRA919	0.186441	N	0	N	0	N	1.53073	Not_present	0	100	100	Low	Bacteria(100);Bacteroidetes(100);Bacteroidia(100);Bacteroidales(100);Porphyromonadaceae(100);Dysgonomonas(100);uncultured_organism(100);
MRRA92	0.644068	N	0	N	0	N	2.51345	Not_present	0	81.5	81.5	High	Bacteria(100);Firmicutes(100);Clostridia(100);Clostridiales(100);Christensenellaceae(99.5);Christensenellaceae_R-7_group(99.5);uncultured_bacterium(35.6);
MRRA920	0.169492	N	0	N	0	N	1.68845	Not_present	0	91.7	91.7	Low	Bacteria(100);Firmicutes(100);Clostridia(100);Clostridiales(100);Ruminococcaceae(100);Anaerotruncus(52.3);uncultured_bacterium(51.1);
MRRA921	0.00847458	N	0	N	0	N	2.00337	Not_present	0	88	88	Low	Bacteria(100);Tenericutes(97.5);Mollicutes(97.5);NB1-n(96.1);uncultured_organism(59.3);unclassified;unclassified;
MRRA922	0.194915	N	0	N	0	N	1.61911	Not_present	0	89	89	Low	Bacteria(100);Firmicutes(98.9);Clostridia(98.5);Clostridiales(98.1);Ruminococcaceae(97.7);Ruminococcaceae_UCG-010(94.8);uncultured_bacterium(64);
MRRA923	0.0254237	N	0	N	0	N	1.95883	Not_present	0	89	89	Low	Bacteria(100);Firmicutes(100);Clostridia(100);Clostridiales(100);Lachnospiraceae(100);Epulopiscium(100);uncultured_organism(100);
MRRA924	0.389831	N	0	N	0	N	1.16375	Not_present	0	100	100	Low	Bacteria(100);Actinobacteria(100);Actinobacteria(100);Actinomycetales(100);Actinomycetaceae(100);Actinomyces(100);uncultured_organism(82.1);
MRRA925	0.237288	N	0	N	0	N	1.52193	Not_present	0	84.1	84.1	High	Bacteria(100);Firmicutes(99.8);Clostridia(99.4);Clostridiales(99.1);Peptococcaceae(98.4);uncultured(70.4);uncultured_bacterium(64.7);
MRRA926	0.00847458	N	0	N	0	N	2.00418	Not_present	0	100	100	Low	Bacteria(100);Proteobacteria(100);Alphaproteobacteria(100);Caulobacterales(100);Caulobacteraceae(100);Brevundimonas(100);Brevundimonas_diminuta(99.9);
MRRA927	0.00847458	N	0	N	0	N	2.0072	Not_present	0	93.7	93.7	Low	Bacteria(100);Proteobacteria(100);Betaproteobacteria(100);Burkholderiales(99.6);Alcaligenaceae(98.6);Sutterella(98.6);uncultured_bacterium(90);
MRRA928	0.0677966	N	0	N	0	N	1.8444	Not_present	0	88.3	88.3	Low	Bacteria(100);Firmicutes(99.1);Clostridia(98.7);Clostridiales(98.6);Ruminococcaceae(98.5);Anaerotruncus(94.2);uncultured_Clostridiales_bacterium(68.6);
MRRA929	0.0508475	N	0	N	0	N	1.89951	Not_present	0	90.3	96.6	Low	Bacteria(100);Firmicutes(98.6);Clostridia(98.3);Clostridiales(96.5);Christensenellaceae(90.5);uncultured(86.2);uncultured_bacterium(66.6);
MRRA930	0.00847458	N	0	N	0	N	2.00596	Not_present	0	83.1	83.2	Low	Bacteria(100);Actinobacteria(71.6);Coriobacteriia(71.3);Coriobacteriales(71.3);Coriobacteriaceae(71.3);Collinsella(70.6);Coriobacterium_sp._CCUG_33917(62.2);
MRRA931	0.220339	N	0	N	0	N	1.61773	Not_present	0	88.7	88.7	High	Bacteria(100);Bacteroidetes(99.6);Bacteroidia(99);Bacteroidales(99);Porphyromonadaceae(99);Porphyromonas(98.2);uncultured_bacterium(83.3);
MRRA932	0.220339	N	0	N	0	N	1.55948	Not_present	0	99.3	99.3	Low	Bacteria(100);Actinobacteria(100);Actinobacteria(100);Actinomycetales(100);Actinomycetaceae(100);Actinomyces(100);Actinomyces_sp._oral_clone_DR002(67.9);
MRRA933	0.0423729	N	0	N	0	N	2.01302	Not_present	0	94.3	94.3	Low	Bacteria(100);Actinobacteria(100);Coriobacteriia(100);Coriobacteriales(100);Coriobacteriaceae(100);Senegalimassilia(72.1);uncultured_bacterium(71.6);
MRRA934	0.101695	N	0	N	0	N	1.86358	Not_present	0	90.3	90.3	Low	Bacteria(100);Firmicutes(98.6);Clostridia(97.8);Clostridiales(97.6);Ruminococcaceae(92);Candidatus_Soleaferrea(75.4);uncultured_bacterium(68.7);
MRRA935	0.135593	N	0	N	0	N	1.87501	Not_present	0	89	89	Low	Bacteria(100);Firmicutes(100);Clostridia(100);Clostridiales(100);Ruminococcaceae(100);Ruminococcaceae_UCG-010(100);uncultured_bacterium(71.7);
MRRA937	0.00847458	N	0	N	0	N	2.00758	Not_present	0	92.8	92.8	Low	Bacteria(100);Firmicutes(100);Negativicutes(99.9);Selenomonadales(99.9);Veillonellaceae(99.9);Megasphaera(99.6);Megasphaera_sp._DJF_B143(98.8);
MRRA938	0.0847458	N	0	N	0	N	1.82189	Not_present	0	100	100	Low	Bacteria(100);Firmicutes(100);Clostridia(100);Clostridiales(100);Family_XI(100);Peptoniphilus(100);Peptoniphilus_lacrimalis(99.7);
MRRA939	0.127119	N	0	N	0	N	1.77971	Not_present	0	88.3	88.3	Low	Bacteria(100);Firmicutes(100);Clostridia(100);Clostridiales(100);Ruminococcaceae(100);Ruminococcaceae_UCG-008(100);uncultured_bacterium(100);
MRRA94	0.40678	N	0	N	0	N	2.00629	Not_present	0	98.7	98.7	Low	Bacteria(100);Firmicutes(100);Erysipelotrichia(100);Erysipelotrichales(100);Erysipelotrichaceae(100);Holdemanella(100);uncultured_bacterium(100);
MRRA940	0.0508475	N	0	N	0	N	1.92711	Not_present	0	95.3	95.3	Low	Bacteria(100);Firmicutes(100);Clostridia(100);Clostridiales(100);Lachnospiraceae(100);uncultured(70.8);uncultured_bacterium(34.5);
MRRA941	0.0932203	N	0	N	0	N	2.00701	Not_present	0	86.3	86.3	Low	Bacteria(100);Firmicutes(98.5);Clostridia(97.9);Clostridiales(97.9);Ruminococcaceae(96);Ruminiclostridium_5(91.4);uncultured_bacterium(65.9);
MRRA942	0.0677966	N	0	N	0	N	1.87781	Not_present	0	100	100	Low	Bacteria(100);Firmicutes(100);Negativicutes(100);Selenomonadales(100);Veillonellaceae(100);Megasphaera(99.9);Megasphaera_micronuciformis(99.2);
MRRA943	0.0508475	N	0	N	0	N	1.90249	Not_present	0	90.7	93.3	Low	Bacteria(100);Firmicutes(99.5);Clostridia(99.4);Clostridiales(99.3);Family_XIII(93.7);Family_XIII_UCG-002(25.8);uncultured_bacterium(19.7);
MRRA944	0.0338983	N	0	N	0	N	1.99518	Not_present	0	87.7	87.7	Low	Bacteria(100);Firmicutes(97);Clostridia(97);Clostridiales(96.6);Ruminococcaceae(69.7);Ruminococcaceae_UCG-013(39.2);uncultured_bacterium(36.5);
MRRA945	0.0169492	N	0	N	0	N	1.99323	Not_present	0	93	93	Low	Bacteria(100);Firmicutes(100);Clostridia(100);Clostridiales(100);Ruminococcaceae(100);Ruminiclostridium_9(98);uncultured_bacterium(78.7);
MRRA946	0.0847458	N	0	N	0	N	1.83071	Not_present	0	91.7	93.5	Low	Bacteria(100);Firmicutes(100);Clostridia(99.9);Clostridiales(99.5);Family_XIII(94);Family_XIII_UCG-002(70.2);uncultured_bacterium(69.5);
MRRA947	0.0169492	N	0	N	0	N	2.00144	Not_present	0	89.7	89.7	Low	Bacteria(100);Bacteroidetes(100);Bacteroidia(100);Bacteroidales(100);Bacteroidaceae(99.9);Bacteroides(99.9);Bacteroidaceae_bacterium_DJF_B220(99.8);
MRRA948	0.144068	N	0	N	0	N	1.72045	Not_present	0	90.1	90.1	Low	Bacteria(100);Firmicutes(100);Clostridia(100);Clostridiales(100);Ruminococcaceae(97.4);uncultured(35.2);uncultured_bacterium(19.8);
MRRA949	0.186441	N	0	N	0	N	1.5978	Not_present	0	85.1	87.2	Low	Bacteria(100);Firmicutes(99.8);Clostridia(99.8);Clostridiales(99.2);Peptococcaceae(98.4);uncultured(58.1);uncultured_bacterium(53.5);
MRRA95	0.737288	N	0	N	0	N	2.79301	Not_present	0	91.3	91.3	Medium	Bacteria(100);Firmicutes(100);Clostridia(100);Clostridiales(100);Ruminococcaceae(100);Ruminococcaceae_UCG-005(100);uncultured_organism(94.4);
MRRA950	0.135593	N	0	N	0	N	1.70511	Not_present	0	99.3	99.3	Low	Bacteria(100);Firmicutes(100);Clostridia(100);Clostridiales(100);Family_XI(100);Peptoniphilus(100);uncultured_organism(99.8);
MRRA951	0.788136	N	0	N	0	N	2.18724	Not_present	0	99.7	99.7	Low	Bacteria(100);Firmicutes(100);Clostridia(100);Clostridiales(100);Lachnospiraceae(100);Lachnoclostridium(99.2);Ruminococcus_gnavus_CC55_001C(98.6);
MRRA952	0.0677966	N	0	N	0	N	1.91065	Not_present	0	89.7	89.7	Low	Bacteria(100);Firmicutes(100);Clostridia(100);Clostridiales(100);Family_XIII(100);[Eubacterium]_brachy_group(99.8);uncultured_organism(98.1);
MRRA953	0.127119	N	0	N	0	N	1.72407	Not_present	0	87.5	87.5	Low	Bacteria(100);Firmicutes(98.4);Clostridia(96.9);Clostridiales(96.9);Ruminococcaceae(93.1);Ruminococcaceae_UCG-013(30.9);Acetivibrio_sp._6-13(15);
MRRA954	0.0423729	N	0	N	0	N	1.95812	Not_present	0	88	88	Low	Bacteria(100);Firmicutes(100);Clostridia(100);Clostridiales(100);Ruminococcaceae(99.8);Ruminococcaceae_UCG-013(96.2);uncultured_bacterium(91.3);
MRRA955	0.0423729	N	0	N	0	N	1.9615	Not_present	0	98	98	Low	Bacteria(100);Actinobacteria(100);Coriobacteriia(100);Coriobacteriales(100);Coriobacteriaceae(100);Collinsella(100);Collinsella_sp._GD3(93);
MRRA956	0.101695	N	0	N	0	N	1.8122	Not_present	0	93.7	93.7	Low	Bacteria(100);Firmicutes(100);Clostridia(100);Clostridiales(100);Lachnospiraceae(100);Marvinbryantia(87.7);uncultured_organism(67.6);
MRRA957	0.0254237	N	0	N	0	N	1.96189	Not_present	0	100	100	Low	Bacteria(100);Firmicutes(100);Bacilli(100);Lactobacillales(100);Streptococcaceae(100);Lactococcus(100);Lactococcus_garvieae(93.3);
MRRA958	0.228814	N	0	N	0	N	1.7145	Not_present	0	96.3	96.3	Medium	Bacteria(100);Firmicutes(100);Clostridia(100);Clostridiales(100);Lachnospiraceae(100);Lachnospiraceae_NK4A136_group(79.1);uncultured_Clostridiales_bacterium(46.8);
MRRA959	0.161017	N	0	N	0	N	1.70603	Not_present	0	91.3	91.3	Low	Bacteria(100);Firmicutes(99);Clostridia(99);Clostridiales(98.9);Ruminococcaceae(98.2);Anaerotruncus(57.3);Anaerotruncus_colihominis(11.7);
MRRA960	0.0847458	N	0	N	0	N	1.86613	Not_present	0	91.3	91.3	Low	Bacteria(100);Firmicutes(100);Clostridia(100);Clostridiales(100);Ruminococcaceae(99.8);uncultured(28.4);uncultured_bacterium(9.6);
MRRA961	0.0338983	N	0	N	0	N	1.95716	Not_present	0	86	86.7	Low	Bacteria(100);Firmicutes(97.1);Clostridia(94.4);Clostridiales(94);Ruminococcaceae(72.7);Ruminococcaceae_UCG-013(34.1);unidentified(12.7);
MRRA962	0.0169492	N	0	N	0	N	1.9721	Not_present	0	88.3	88.3	Low	Bacteria(100);Firmicutes(100);Clostridia(100);Clostridiales(100);Ruminococcaceae(95);[Eubacterium]_coprostanoligenes_group(66.9);uncultured_bacterium(52.8);
MRRA963	0.00847458	N	0	N	0	N	1.99801	Not_present	0	89.7	89.7	Low	Bacteria(100);Firmicutes(100);Erysipelotrichia(100);Erysipelotrichales(100);Erysipelotrichaceae(100);Candidatus_Stoquefichus(99.8);uncultured_bacterium(99.8);
MRRA964	0.550847	N	0	N	0	N	1.36512	Not_present	0	99.7	99.7	Low	Bacteria(100);Firmicutes(100);Clostridia(100);Clostridiales(100);Lachnospiraceae(100);Lachnoclostridium(94.3);[Clostridium]_symbiosum(91.9);
MRRA965	0.0423729	N	0	N	0	N	1.94337	Not_present	0	89.3	89.3	Low	Bacteria(100);Firmicutes(100);Clostridia(100);Clostridiales(100);Ruminococcaceae(95.2);Ruminococcaceae_UCG-013(47.2);uncultured_bacterium(22.2);
MRRA967	0.0847458	N	0	N	0	N	1.79596	Not_present	0	90	90	Low	Bacteria(100);Firmicutes(100);Clostridia(100);Clostridiales(100);Ruminococcaceae(99.8);Ruminococcaceae_UCG-009(87.3);uncultured_bacterium(86.2);
MRRA968	0.237288	N	0	N	0	N	1.92861	Not_present	0	96	96	Medium	Bacteria(100);Firmicutes(100);Clostridia(100);Clostridiales(100);Lachnospiraceae(100);Marvinbryantia(93.8);uncultured_prokaryote(34.5);
MRRA969	0.0169492	N	0	N	0	N	1.99008	Not_present	0	87.7	87.7	Low	Bacteria(100);Firmicutes(99.2);Clostridia(99);Clostridiales(99);Defluviitaleaceae(58.3);Defluviitaleaceae_UCG-011(55.9);uncultured_bacterium(50.5);
MRRA97	0.389831	N	0	N	0	N	2.16804	Not_present	0	86	86	High	Bacteria(100);Firmicutes(100);Clostridia(100);Clostridiales(100);Christensenellaceae(100);Christensenellaceae_R-7_group(98.6);uncultured_organism(96.7);
MRRA970	0.059322	N	0	N	0	N	1.85308	Not_present	0	89.7	89.7	Low	Bacteria(100);Firmicutes(99.9);Clostridia(99.9);Clostridiales(99.3);Ruminococcaceae(97.6);Anaerotruncus(38);uncultured_bacterium(18.3);
MRRA971	0.00847458	N	0	N	0	N	1.99864	Not_present	0	92.7	92.7	Low	Bacteria(100);Firmicutes(100);Clostridia(100);Clostridiales(100);Ruminococcaceae(99.8);Ruminococcaceae_UCG-002(87.9);uncultured_bacterium(75);
MRRA972	0.0338983	N	0	N	0	N	1.97766	Not_present	0	87.3	91.1	Low	Bacteria(100);Firmicutes(99);Clostridia(94.3);Clostridiales(93.5);Peptococcaceae(88.1);uncultured(87.4);uncultured_bacterium(67);
MRRA973	0.0423729	N	0	N	0	N	1.92193	Not_present	0	96.7	97.6	Low	Bacteria(100);Firmicutes(100);Bacilli(100);Bacillales(100);Planococcaceae(100);Lysinibacillus(99.9);Lysinibacillus_sphaericus_C3-41(38.5);
MRRA974	0.262712	N	0	N	0	N	1.60239	Not_present	0	95.7	95.7	Medium	Bacteria(100);Firmicutes(100);Clostridia(100);Clostridiales(100);Ruminococcaceae(100);uncultured(40);unidentified(29.4);
MRRA975	0.0677966	N	0	N	0	N	1.86507	Not_present	0	87.7	88.2	Low	Bacteria(100);Firmicutes(98.8);Clostridia(98.8);Clostridiales(98.8);Ruminococcaceae(86.1);Ruminiclostridium_5(74.2);uncultured_bacterium(67.1);
MRRA976	0.0169492	N	0	N	0	N	1.97927	Not_present	0	100	100	Low	Bacteria(100);Firmicutes(100);Bacilli(100);Lactobacillales(100);Leuconostocaceae(100);Weissella(100);Weissella_paramesenteroides(77.4);
MRRA977	0.0338983	N	0	N	0	N	1.98054	Not_present	0	84.7	84.7	Low	Bacteria(100);Firmicutes(100);Clostridia(100);Clostridiales(100);Ruminococcaceae(100);Ruminococcaceae_UCG-013(100);uncultured_bacterium(90.5);
MRRA978	0.0762712	N	0	N	0	N	1.85941	Not_present	0	95.7	95.7	Low	Bacteria(100);Firmicutes(100);Clostridia(100);Clostridiales(100);Lachnospiraceae(100);Lachnospiraceae_NK4A136_group(59.7);uncultured_rumen_bacterium(30.4);
MRRA979	0.957627	N	0	N	0	N	3.58969	Not_present	0	98	98	Low	Bacteria(100);Firmicutes(100);Clostridia(100);Clostridiales(100);Lachnospiraceae(100);Lachnoclostridium(66.6);uncultured_bacterium(8.1);
MRRA980	0.00847458	N	0	N	0	N	2.00226	Not_present	0	89.4	89.4	Low	Bacteria(100);Firmicutes(100);Clostridia(100);Clostridiales(100);Ruminococcaceae(99.9);Ruminococcaceae_UCG-010(98.6);uncultured_Ruminococcaceae_bacterium(69.1);
MRRA981	0.0338983	N	0	N	0	N	1.94066	Not_present	0	91	91	Low	Bacteria(100);Firmicutes(100);Negativicutes(100);Selenomonadales(100);Veillonellaceae(100);Dialister(99.9);Dialister_pneumosintes(99.9);
MRRA982	0.288136	N	0	N	0	N	1.41893	Not_present	0	96.3	96.3	Medium	Bacteria(100);Firmicutes(100);Clostridia(100);Clostridiales(100);Lachnospiraceae(100);Lachnospiraceae_AC2044_group(62.6);uncultured_bacterium(59.2);
MRRA983	0.0932203	N	0	N	0	N	1.86154	Not_present	0	91.1	91.1	Low	Bacteria(100);Firmicutes(100);Clostridia(100);Clostridiales(100);Ruminococcaceae(100);Ruminococcaceae_V9D2013_group(92.1);uncultured_bacterium(84.8);
MRRA984	0.00847458	N	0	N	0	N	2.00485	Not_present	0	96	96	Low	Bacteria(100);Proteobacteria(100);Gammaproteobacteria(100);Xanthomonadales(100);Xanthomonadaceae(100);Pseudoxanthomonas(97.3);Pseudoxanthomonas_mexicana(85.6);
MRRA985	0.0847458	N	0	N	0	N	1.82194	Not_present	0	91	91	Low	Bacteria(100);Firmicutes(100);Clostridia(100);Clostridiales(99.9);Ruminococcaceae(99.8);Ruminococcaceae_UCG-009(88);uncultured_bacterium(86.5);
MRRA986	0.161017	N	0	N	0	N	1.64723	Not_present	0	92.3	92.3	Low	Bacteria(100);Actinobacteria(100);Actinobacteria(100);Propionibacteriales(86.7);Propionibacteriaceae(86.7);Propionibacterium(74.8);Propionibacterium_propionicum(43);
MRRA987	0.186441	N	0	N	0	N	1.90822	Not_present	0	91	91	Low	Bacteria(100);Firmicutes(100);Clostridia(100);Clostridiales(100);Ruminococcaceae(100);Ruminococcaceae_UCG-009(97.9);uncultured_bacterium(64.5);
MRRA988	0.0254237	N	0	N	0	N	1.99247	Not_present	0	98.3	98.3	Low	Bacteria(100);Firmicutes(100);Negativicutes(100);Selenomonadales(100);Veillonellaceae(100);Mitsuokella(100);uncultured_bacterium(99.1);
MRRA989	0.00847458	N	0	N	0	N	2.00811	Not_present	0	79.7	79.7	Low	Bacteria(100);Cyanobacteria(100);Melainabacteria(100);Gastranaerophilales(100);uncultured_bacterium(95.6);unclassified;unclassified;
MRRA99	0.279661	N	0	N	0	N	1.62759	Not_present	0	95.7	95.7	Medium	Bacteria(100);Firmicutes(100);Clostridia(100);Clostridiales(100);Ruminococcaceae(99.7);Ruminococcus_1(99.2);uncultured_bacterium(58.4);
MRRA990	0.0762712	N	0	N	0	N	1.88457	Not_present	0	88.4	88.4	Low	Bacteria(100);Firmicutes(98.5);Clostridia(98.2);Clostridiales(97.8);Peptococcaceae(97.5);uncultured(81.6);uncultured_bacterium(44.1);
MRRA991	0.20339	N	0	N	0	N	1.57633	Not_present	0	100	100	Low	Bacteria(100);Actinobacteria(100);Actinobacteria(100);Corynebacteriales(100);Corynebacteriaceae(100);Corynebacterium(99.7);Corynebacterium_durum(74.3);
MRRA992	0.0338983	N	0	N	0	N	1.94749	Not_present	0	95	95	Low	Bacteria(100);Firmicutes(100);Clostridia(100);Clostridiales(100);Lachnospiraceae(100);Lachnospiraceae_NK4A136_group(77);uncultured_bacterium(38.8);
MRRA993	0.0338983	N	0	N	0	N	1.93133	Not_present	0	82.7	82.7	Low	Bacteria(100);Firmicutes(99.9);Clostridia(99.9);Clostridiales(99.9);Christensenellaceae(99.7);Christensenellaceae_R-7_group(99.7);uncultured_bacterium(46.7);
MRRA994	0.0423729	N	0	N	0	N	1.92018	Not_present	0	88.7	88.7	Low	Bacteria(100);Firmicutes(99);Clostridia(94.8);Clostridiales(94.7);Christensenellaceae(89.2);uncultured(79);bacterium_enrichment_culture_clone_PKS4(30.4);
MRRA995	0.0169492	N	0	N	0	N	1.97897	Not_present	0	87.3	87.3	Low	Bacteria(100);Firmicutes(100);Clostridia(99.9);Clostridiales(99.9);Ruminococcaceae(99.1);Ruminococcaceae_UCG-013(97.9);uncultured_Clostridiaceae_bacterium(68.5);
MRRA996	0.381356	N	0	N	0	N	1.20197	Not_present	0	93.7	93.7	Medium	Bacteria(100);Firmicutes(100);Clostridia(100);Clostridiales(100);Ruminococcaceae(98.5);Ruminiclostridium_5(94.5);uncultured_bacterium(79.2);
MRRA997	0.0254237	N	0	N	0	N	1.97663	Not_present	0	87	87	Low	Bacteria(100);Firmicutes(100);Clostridia(100);Clostridiales(100);Ruminococcaceae(99.8);[Eubacterium]_coprostanoligenes_group(98.4);uncultured_bacterium(57.8);
MRRA998	0.0169492	N	0	N	0	N	1.98341	Not_present	0	91.7	91.9	Low	Bacteria(100);Proteobacteria(100);Betaproteobacteria(100);Burkholderiales(100);Alcaligenaceae(95.4);Sutterella(95.4);uncultured_bacterium(57.8);
MRRA999	0.194915	N	0	N	0	N	1.59018	Not_present	0	81.7	81.7	Low	Bacteria(100);Bacteroidetes(100);Bacteroidia(100);Bacteroidales(100);Porphyromonadaceae(100);Porphyromonas(100);Porphyromonas_bennonis(100);
MRRA132	0.559322	Y	1	Y	0	N	2.35642	Partial	1	99.7	99.7	Low	Bacteria(100);Firmicutes(100);Erysipelotrichia(100);Erysipelotrichales(100);Erysipelotrichaceae(100);Faecalitalea(100);uncultured_organism(99.4);
MRRA139	0.347458	Y	1	Y	0	N	2.28005	Partial	1	93.3	93.3	Medium	Bacteria(100);Bacteroidetes(100);Bacteroidia(100);Bacteroidales(100);Rikenellaceae(100);Alistipes(100);Candidatus_Alistipes_marseilloanorexicus_AP11(100);
MRRA20	0.90678	Y	1	Y	0	N	4.41649	Partial	1	92.7	92.7	Medium	Bacteria(100);Firmicutes(100);Erysipelotrichia(100);Erysipelotrichales(100);Erysipelotrichaceae(100);Erysipelotrichaceae_UCG-003(100);uncultured_bacterium(100);
MRRA24	0.949153	N	2	Y	0	N	4.28938	Partial	2	97	97	Medium	Bacteria(100);Firmicutes(100);Clostridia(100);Clostridiales(100);Peptostreptococcaceae(100);Romboutsia(99.8);uncultured_bacterium(99.6);
MRRA303	0.720339	N	1	Y	0	N	1.50977	Partial	1	100	100	Low	Bacteria(100);Firmicutes(100);Negativicutes(100);Selenomonadales(100);Veillonellaceae(100);Veillonella(100);uncultured_organism(99.7);
MRRA332	0.144068	N	1	Y	0	N	1.87464	Partial	1	82.8	82.8	Low	Bacteria(100);Firmicutes(100);Clostridia(100);Clostridiales(100);Ruminococcaceae(100);Ruminococcaceae_UCG-014(100);uncultured_bacterium(84.7);
MRRA34	1	Y	1	Y	0	N	4.88901	Partial	1	96.7	96.7	Medium	Bacteria(100);Firmicutes(100);Clostridia(100);Clostridiales(100);Lachnospiraceae(100);Blautia(99.9);uncultured_Ruminococcus_sp.(99.7);
MRRA381	0.372881	N	1	Y	0	N	1.58217	Partial	1	90	90	High	Bacteria(100);Firmicutes(100);Erysipelotrichia(100);Erysipelotrichales(100);Erysipelotrichaceae(100);Erysipelatoclostridium(88.3);uncultured_bacterium(84.7);
MRRA485	0.762712	Y	1	Y	0	N	1.79974	Partial	1	97	97	Medium	Bacteria(100);Firmicutes(100);Clostridia(100);Clostridiales(100);Lachnospiraceae(100);uncultured(23.3);uncultured_Lachnospiraceae_bacterium(22.9);
MRRA700	0.254237	Y	1	Y	0	N	1.54802	Partial	1	100	100	Low	Bacteria(100);Proteobacteria(100);Deltaproteobacteria(100);Desulfovibrionales(100);Desulfovibrionaceae(100);Bilophila(100);Bilophila_wadsworthia(86.7);
A254.MGS-44_11_638-2153	0	N		Y		N		Partial	1	92.2	92.2	Low	Bacteria(100);Firmicutes(100);Clostridia(100);Clostridiales(100);Ruminococcaceae(100);Ruminiclostridium_5(100);uncultured_bacterium(73.3);
A254.MGS-46_17_536-2068	0	N		Y		N		Partial	1	92.2	92.2	Low	Bacteria(100);Firmicutes(100);Clostridia(100);Clostridiales(100);Lachnospiraceae(97.9);uncultured(23.6);Blautia_sp._canine_oral_taxon_143(15.2);
A254.MGS-46_20_0-1060	0	N		Y		N		Partial	1	89.9	91.5	Low	Bacteria(100);Firmicutes(100);Clostridia(100);Clostridiales(100);Lachnospiraceae(65.6);Incertae_Sedis(4.5);[Clostridium]_hathewayi_WAL-18680(3.8);
A254.MGS-54_5_7-1209	0	N		Y		N		Partial	1	92.2	92.2	Low	Bacteria(100);Firmicutes(100);Clostridia(100);Clostridiales(100);Peptostreptococcaceae(81.6);Peptoclostridium(69.9);uncultured_bacterium(69.9);
A254.MGS-54_64_160-1655	0	N		Y		N		Partial	1	92.1	92.1	Low	Bacteria(100);Firmicutes(100);Clostridia(100);Clostridiales(100);Peptostreptococcaceae(90.9);Romboutsia(73.4);uncultured_rumen_bacterium(53.9);
A254.MGS-70_25_1-873	0	N		Y		N		Partial	1	94.6	94.6	Low	Bacteria(100);Firmicutes(100);Clostridia(100);Clostridiales(100);Ruminococcaceae(100);Subdoligranulum(100);uncultured_bacterium(95.7);
A254.MGS-70_32_98-1615	0	N		Y		N		Partial	1	92.2	92.2	Low	Bacteria(100);Firmicutes(100);Clostridia(100);Clostridiales(100);Ruminococcaceae(91.8);Subdoligranulum(91.6);Subdoligranulum_variabile(23.4);
A254.MGS-70_4_284-1803	0	N		Y		N		Partial	1	95.1	95.1	Low	Bacteria(100);Firmicutes(100);Clostridia(100);Clostridiales(100);Lachnospiraceae(98.1);Lachnospiraceae_NC2004_group(60.7);uncultured_bacterium(51.5);
A254.MGS-73_33_106-1634	0	N		Y		N		Partial	1	95.5	95.5	Low	Bacteria(100);Firmicutes(100);Clostridia(100);Clostridiales(100);Lachnospiraceae(100);Lachnoclostridium(97.1);unidentified(42.4);
K4410.MGS-679_1_115378-116882	0	N		Y		N		Partial	1	99.9	99.9	Low	Bacteria(100);Fusobacteria(100);Fusobacteriia(100);Fusobacteriales(100);Fusobacteriaceae(100);Fusobacterium(100);Fusobacterium_gonidiaformans_ATCC_25563(93.8);
N15.MGS-173_54_86-1642	0	N		Y		N		Partial	1	96.7	96.7	Low	Bacteria(100);Firmicutes(100);Negativicutes(100);Selenomonadales(100);Veillonellaceae(100);Megamonas(100);Megamonas_funiformis_YIT_11815(99.5);
N15.MGS-225_63_87-1619	0	N		Y		N		Partial	1	83.4	83.2	Low	Bacteria(100);Bacteroidetes(100);Bacteroidia(100);Bacteroidales(100);Porphyromonadaceae(100);Butyricimonas(100);uncultured_bacterium(63.7);
N15.MGS-225_84_2306-3827	0	N		Y		N		Partial	1	96.5	96.5	Low	Bacteria(100);Bacteroidetes(100);Bacteroidia(100);Bacteroidales(100);Bacteroidaceae(98.9);Bacteroides(98.9);uncultured_bacterium(48.5);
N15.MGS-258_22_2361-3894	0	N		Y		N		Partial	1	93.8	93.8	Low	Bacteria(100);Firmicutes(100);Clostridia(100);Clostridiales(100);Lachnospiraceae(88.5);[Eubacterium]_oxidoreducens_group(88.1);uncultured_bacterium(86);
N15.MGS-46_14_1-1464	0	N		Y		N		Partial	1	88.7	88.7	Low	Bacteria(100);Firmicutes(100);Clostridia(100);Clostridiales(100);Ruminococcaceae(99.9);Ruminiclostridium(90);uncultured_bacterium(45.9);
N15.MGS-483_6_75-1588	0	N		Y		N		Partial	1	89.6	89.6	Low	Bacteria(100);Firmicutes(100);Clostridia(100);Clostridiales(100);Ruminococcaceae(100);Ruminococcaceae_UCG-014(88.3);uncultured_bacterium(73.6);
N15.MGS-66_113_275-1784	0	N		Y		N		Partial	1	87.8	87.8	Low	Bacteria(100);Firmicutes(100);Clostridia(100);Clostridiales(100);Ruminococcaceae(93.9);[Eubacterium]_coprostanoligenes_group(91.4);uncultured_bacterium(90.9);
N15.MGS-8_14_104-1633	0	N		Y		N		Partial	1	95	95	Low	Bacteria(100);Firmicutes(100);Clostridia(100);Clostridiales(100);Lachnospiraceae(100);Blautia(96.3);uncultured_bacterium(63);
N15.MGS-87_124_1-1452	0	N		Y		N		Partial	1	92.5	92.5	Low	Bacteria(100);Firmicutes(100);Clostridia(100);Clostridiales(100);Lachnospiraceae(100);[Eubacterium]_oxidoreducens_group(36.1);uncultured_bacterium(35);
N15.MGS-87_131_232-1764	0	N		Y		N		Partial	1	93.1	93.1	Low	Bacteria(100);Firmicutes(100);Clostridia(100);Clostridiales(100);Lachnospiraceae(84.1);[Eubacterium]_oxidoreducens_group(84.1);uncultured_bacterium(56.2);
N54.MGS-323_19_170-1717	0	N		Y		N		Partial	1	89.5	89.8	Low	Bacteria(100);Firmicutes(100);Erysipelotrichia(100);Erysipelotrichales(100);Erysipelotrichaceae(100);Faecalitalea(99.9);Eubacterium_sp._3_1_31(99.9);
