# Supplementary material for: Capturing One of the Human Gut Microbiome’s Most Wanted: Reconstructing the Genome of a Novel Butyrate-Producing, Clostridial Scavenger from Metagenomic Sequence Data
Source: Front Microbiol. 2016 May 26;7:783. doi: 10.3389/fmicb.2016.00783 (PMC4880562; doi:10.3389/fmicb.2016.00783)
Supplement: Supplementary file 2 [file Table_2.XLSX]

## Sheet: K4410.MGS46
Genome	Genome ID	Accession	PATRIC ID	Feature ID	Annotation	Feature Type	Start	End	Length	Strand	FIGfam ID	PATRIC genus-specific families (PLfams)	PATRIC cross-genus families (PGfams)	Protein ID	AA Length	Gene Symbol	Product
K4410.MGS46.genome	580596.3	580596.3.con.0001	fig|580596.3.peg.1	PATRIC.580596.3.580596.3.con.0001.CDS.294.1127.fwd	PATRIC	CDS	294	1127	834	+					277		hypothetical protein
K4410.MGS46.genome	580596.3	580596.3.con.0001	fig|580596.3.peg.2	PATRIC.580596.3.580596.3.con.0001.CDS.1140.1976.fwd	PATRIC	CDS	1140	1976	837	+					278		hypothetical protein
K4410.MGS46.genome	580596.3	580596.3.con.0001	fig|580596.3.peg.3	PATRIC.580596.3.580596.3.con.0001.CDS.2097.3608.fwd	PATRIC	CDS	2097	3608	1512	+					503		hypothetical protein
K4410.MGS46.genome	580596.3	580596.3.con.0001	fig|580596.3.peg.4	PATRIC.580596.3.580596.3.con.0001.CDS.3605.3823.fwd	PATRIC	CDS	3605	3823	219	+					72		hypothetical protein
K4410.MGS46.genome	580596.3	580596.3.con.0001	fig|580596.3.peg.5	PATRIC.580596.3.580596.3.con.0001.CDS.3940.4977.fwd	PATRIC	CDS	3940	4977	1038	+	FIG00001530				345		Deblocking aminopeptidase (EC 3.4.11.-)
K4410.MGS46.genome	580596.3	580596.3.con.0001	fig|580596.3.peg.6	PATRIC.580596.3.580596.3.con.0001.CDS.4974.5996.fwd	PATRIC	CDS	4974	5996	1023	+	FIG00001530				340		Deblocking aminopeptidase (EC 3.4.11.-)
K4410.MGS46.genome	580596.3	580596.3.con.0001	fig|580596.3.peg.7	PATRIC.580596.3.580596.3.con.0001.CDS.5993.6997.fwd	PATRIC	CDS	5993	6997	1005	+	FIG00001530				334		Deblocking aminopeptidase (EC 3.4.11.-)
K4410.MGS46.genome	580596.3	580596.3.con.0001	fig|580596.3.peg.8	PATRIC.580596.3.580596.3.con.0001.CDS.7281.8105.fwd	PATRIC	CDS	7281	8105	825	+					274		hypothetical protein
K4410.MGS46.genome	580596.3	580596.3.con.0001	fig|580596.3.peg.9	PATRIC.580596.3.580596.3.con.0001.CDS.8119.8823.fwd	PATRIC	CDS	8119	8823	705	+	FIG00004014				234		RNA polymerase sporulation specific sigma factor SigE
K4410.MGS46.genome	580596.3	580596.3.con.0001	fig|580596.3.peg.10	PATRIC.580596.3.580596.3.con.0001.CDS.9805.10203.fwd	PATRIC	CDS	9805	10203	399	+	FIG00000153				132		SSU ribosomal protein S8p (S15Ae)
K4410.MGS46.genome	580596.3	580596.3.con.0001	fig|580596.3.peg.11	PATRIC.580596.3.580596.3.con.0001.CDS.10218.10763.fwd	PATRIC	CDS	10218	10763	546	+	FIG00001577				181		LSU ribosomal protein L6p (L9e)
K4410.MGS46.genome	580596.3	580596.3.con.0001	fig|580596.3.peg.12	PATRIC.580596.3.580596.3.con.0001.CDS.10785.11144.fwd	PATRIC	CDS	10785	11144	360	+	FIG00000200				119		LSU ribosomal protein L18p (L5e)
K4410.MGS46.genome	580596.3	580596.3.con.0001	fig|580596.3.peg.13	PATRIC.580596.3.580596.3.con.0001.CDS.11162.11665.fwd	PATRIC	CDS	11162	11665	504	+	FIG00000155				167		SSU ribosomal protein S5p (S2e)
K4410.MGS46.genome	580596.3	580596.3.con.0001	fig|580596.3.peg.14	PATRIC.580596.3.580596.3.con.0001.CDS.11683.11865.fwd	PATRIC	CDS	11683	11865	183	+					60		LSU ribosomal protein L30p (L7e)
K4410.MGS46.genome	580596.3	580596.3.con.0001	fig|580596.3.peg.15	PATRIC.580596.3.580596.3.con.0001.CDS.11869.12309.fwd	PATRIC	CDS	11869	12309	441	+	FIG00000166				146		LSU ribosomal protein L15p (L27Ae)
K4410.MGS46.genome	580596.3	580596.3.con.0001	fig|580596.3.peg.16	PATRIC.580596.3.580596.3.con.0001.CDS.12311.13612.fwd	PATRIC	CDS	12311	13612	1302	+	FIG00937056				433		Preprotein translocase secY subunit (TC 3.A.5.1.1)
K4410.MGS46.genome	580596.3	580596.3.con.0001	fig|580596.3.peg.17	PATRIC.580596.3.580596.3.con.0001.CDS.13632.14261.fwd	PATRIC	CDS	13632	14261	630	+	FIG00000089				209		Adenylate kinase (EC 2.7.4.3)
K4410.MGS46.genome	580596.3	580596.3.con.0001	fig|580596.3.peg.18	PATRIC.580596.3.580596.3.con.0001.CDS.14263.15027.fwd	PATRIC	CDS	14263	15027	765	+	FIG00000036				254		Methionine aminopeptidase (EC 3.4.11.18)
K4410.MGS46.genome	580596.3	580596.3.con.0001	fig|580596.3.peg.19	PATRIC.580596.3.580596.3.con.0001.CDS.15027.15305.fwd	PATRIC	CDS	15027	15305	279	+					92		hypothetical protein
K4410.MGS46.genome	580596.3	580596.3.con.0001	fig|580596.3.peg.20	PATRIC.580596.3.580596.3.con.0001.CDS.15325.15543.fwd	PATRIC	CDS	15325	15543	219	+	FIG00000143				72		Translation initiation factor 1
K4410.MGS46.genome	580596.3	580596.3.con.0001	fig|580596.3.peg.21	PATRIC.580596.3.580596.3.con.0001.CDS.15647.15760.fwd	PATRIC	CDS	15647	15760	114	+	FIG00000229				37		LSU ribosomal protein L36p @ LSU ribosomal protein L36p, zinc-dependent
K4410.MGS46.genome	580596.3	580596.3.con.0001	fig|580596.3.peg.22	PATRIC.580596.3.580596.3.con.0001.CDS.16078.16446.fwd	PATRIC	CDS	16078	16446	369	+	FIG00000160				122		SSU ribosomal protein S13p (S18e)
K4410.MGS46.genome	580596.3	580596.3.con.0001	fig|580596.3.peg.23	PATRIC.580596.3.580596.3.con.0001.CDS.16463.16867.fwd	PATRIC	CDS	16463	16867	405	+	FIG00055673				134		SSU ribosomal protein S11p (S14e)
K4410.MGS46.genome	580596.3	580596.3.con.0001	fig|580596.3.peg.24	PATRIC.580596.3.580596.3.con.0001.CDS.16886.17479.fwd	PATRIC	CDS	16886	17479	594	+	FIG00000148				197		SSU ribosomal protein S4p (S9e) @ SSU ribosomal protein S4p (S9e), zinc-independent
K4410.MGS46.genome	580596.3	580596.3.con.0001	fig|580596.3.peg.25	PATRIC.580596.3.580596.3.con.0001.CDS.17564.18511.fwd	PATRIC	CDS	17564	18511	948	+	FIG00000140				315		DNA-directed RNA polymerase alpha subunit (EC 2.7.7.6)
K4410.MGS46.genome	580596.3	580596.3.con.0001	fig|580596.3.peg.26	PATRIC.580596.3.580596.3.con.0001.CDS.18691.19035.fwd	PATRIC	CDS	18691	19035	345	+	FIG00000154				114		LSU ribosomal protein L17p
K4410.MGS46.genome	580596.3	580596.3.con.0001	fig|580596.3.peg.27	PATRIC.580596.3.580596.3.con.0001.CDS.19216.19599.fwd	PATRIC	CDS	19216	19599	384	+	FIG01440270				127		Conserved domain protein, histidine-rich
K4410.MGS46.genome	580596.3	580596.3.con.0001	fig|580596.3.peg.28	PATRIC.580596.3.580596.3.con.0001.CDS.19751.19930.fwd	PATRIC	CDS	19751	19930	180	+					59		hypothetical protein
K4410.MGS46.genome	580596.3	580596.3.con.0001	fig|580596.3.peg.29	PATRIC.580596.3.580596.3.con.0001.CDS.20054.20752.fwd	PATRIC	CDS	20054	20752	699	+	FIG00638284				232		hypothetical protein
K4410.MGS46.genome	580596.3	580596.3.con.0001	fig|580596.3.peg.30	PATRIC.580596.3.580596.3.con.0001.CDS.20787.20960.fwd	PATRIC	CDS	20787	20960	174	+					57		hypothetical protein
K4410.MGS46.genome	580596.3	580596.3.con.0001	fig|580596.3.peg.31	PATRIC.580596.3.580596.3.con.0001.CDS.20986.21105.rev	PATRIC	CDS	20986	21105	120	-					39		hypothetical protein
K4410.MGS46.genome	580596.3	580596.3.con.0001	fig|580596.3.peg.32	PATRIC.580596.3.580596.3.con.0001.CDS.21160.21624.fwd	PATRIC	CDS	21160	21624	465	+					154		FIG000325: clustered with transcription termination protein NusA
K4410.MGS46.genome	580596.3	580596.3.con.0001	fig|580596.3.peg.33	PATRIC.580596.3.580596.3.con.0001.CDS.21646.22710.fwd	PATRIC	CDS	21646	22710	1065	+	FIG00000168				354		Transcription termination protein NusA
K4410.MGS46.genome	580596.3	580596.3.con.0001	fig|580596.3.peg.34	PATRIC.580596.3.580596.3.con.0001.CDS.22733.23014.fwd	PATRIC	CDS	22733	23014	282	+	FIG00001133				93		COG2740: Predicted nucleic-acid-binding protein implicated in transcription termination
K4410.MGS46.genome	580596.3	580596.3.con.0001	fig|580596.3.peg.35	PATRIC.580596.3.580596.3.con.0001.CDS.23004.23816.fwd	PATRIC	CDS	23004	23816	813	+	FIG00638284				270		hypothetical protein
K4410.MGS46.genome	580596.3	580596.3.con.0001	fig|580596.3.peg.36	PATRIC.580596.3.580596.3.con.0001.CDS.24027.26336.fwd	PATRIC	CDS	24027	26336	2310	+	FIG00000102				769		Translation initiation factor 2
K4410.MGS46.genome	580596.3	580596.3.con.0001	fig|580596.3.peg.37	PATRIC.580596.3.580596.3.con.0001.CDS.26660.27031.fwd	PATRIC	CDS	26660	27031	372	+					123		Ribosome-binding factor A
K4410.MGS46.genome	580596.3	580596.3.con.0001	fig|580596.3.peg.38	PATRIC.580596.3.580596.3.con.0001.CDS.27028.27987.fwd	PATRIC	CDS	27028	27987	960	+	FIG00002194				319		FIG146085: 3'-to-5' oligoribonuclease A, Bacillus type
K4410.MGS46.genome	580596.3	580596.3.con.0001	fig|580596.3.peg.39	PATRIC.580596.3.580596.3.con.0001.CDS.27974.28891.fwd	PATRIC	CDS	27974	28891	918	+	FIG01016270				305		tRNA pseudouridine synthase B (EC 4.2.1.70)
K4410.MGS46.genome	580596.3	580596.3.con.0001	fig|580596.3.peg.40	PATRIC.580596.3.580596.3.con.0001.CDS.29043.29951.fwd	PATRIC	CDS	29043	29951	909	+	FIG00000220				302		Riboflavin kinase (EC 2.7.1.26) / FMN adenylyltransferase (EC 2.7.7.2)
K4410.MGS46.genome	580596.3	580596.3.con.0001	fig|580596.3.peg.41	PATRIC.580596.3.580596.3.con.0001.CDS.30082.30603.fwd	PATRIC	CDS	30082	30603	522	+					173		hypothetical protein
K4410.MGS46.genome	580596.3	580596.3.con.0001	fig|580596.3.peg.42	PATRIC.580596.3.580596.3.con.0001.CDS.31501.32433.fwd	PATRIC	CDS	31501	32433	933	+					310		hypothetical protein
K4410.MGS46.genome	580596.3	580596.3.con.0001	fig|580596.3.peg.43	PATRIC.580596.3.580596.3.con.0001.CDS.32609.33094.fwd	PATRIC	CDS	32609	33094	486	+	FIG00001105				161		tRNA (cytidine(34)-2'-O)-methyltransferase (EC 2.1.1.207)
K4410.MGS46.genome	580596.3	580596.3.con.0001	fig|580596.3.peg.44	PATRIC.580596.3.580596.3.con.0001.CDS.33106.33984.fwd	PATRIC	CDS	33106	33984	879	+					292		hypothetical protein
K4410.MGS46.genome	580596.3	580596.3.con.0001	fig|580596.3.peg.45	PATRIC.580596.3.580596.3.con.0001.CDS.34209.35399.fwd	PATRIC	CDS	34209	35399	1191	+	FIG00054459				396		Phosphoglycerate kinase (EC 2.7.2.3)
K4410.MGS46.genome	580596.3	580596.3.con.0001	fig|580596.3.peg.46	PATRIC.580596.3.580596.3.con.0001.CDS.35488.36282.fwd	PATRIC	CDS	35488	36282	795	+	FIG00000076				264		Triosephosphate isomerase (EC 5.3.1.1)
K4410.MGS46.genome	580596.3	580596.3.con.0001	fig|580596.3.peg.47	PATRIC.580596.3.580596.3.con.0001.CDS.36398.38146.fwd	PATRIC	CDS	36398	38146	1749	+	FIG00000624				582		2,3-bisphosphoglycerate-independent phosphoglycerate mutase (EC 5.4.2.12)
K4410.MGS46.genome	580596.3	580596.3.con.0001	fig|580596.3.peg.48	PATRIC.580596.3.580596.3.con.0001.CDS.38337.39656.fwd	PATRIC	CDS	38337	39656	1320	+	FIG00000118				439		Enolase (EC 4.2.1.11)
K4410.MGS46.genome	580596.3	580596.3.con.0001	fig|580596.3.peg.49	PATRIC.580596.3.580596.3.con.0001.CDS.39945.40991.rev	PATRIC	CDS	39945	40991	1047	-	FIG00638284				348		hypothetical protein
K4410.MGS46.genome	580596.3	580596.3.con.0001	fig|580596.3.peg.50	PATRIC.580596.3.580596.3.con.0001.CDS.41008.42828.rev	PATRIC	CDS	41008	42828	1821	-					606		hypothetical protein
K4410.MGS46.genome	580596.3	580596.3.con.0001	fig|580596.3.peg.51	PATRIC.580596.3.580596.3.con.0001.CDS.42828.43196.rev	PATRIC	CDS	42828	43196	369	-					122		hypothetical protein
K4410.MGS46.genome	580596.3	580596.3.con.0001	fig|580596.3.peg.52	PATRIC.580596.3.580596.3.con.0001.CDS.43549.44580.rev	PATRIC	CDS	43549	44580	1032	-					343		hypothetical protein
K4410.MGS46.genome	580596.3	580596.3.con.0001	fig|580596.3.peg.53	PATRIC.580596.3.580596.3.con.0001.CDS.44694.45185.rev	PATRIC	CDS	44694	45185	492	-					163		hypothetical protein
K4410.MGS46.genome	580596.3	580596.3.con.0001	fig|580596.3.peg.54	PATRIC.580596.3.580596.3.con.0001.CDS.45154.46719.rev	PATRIC	CDS	45154	46719	1566	-					521		hypothetical protein
K4410.MGS46.genome	580596.3	580596.3.con.0001	fig|580596.3.peg.55	PATRIC.580596.3.580596.3.con.0001.CDS.46709.46900.rev	PATRIC	CDS	46709	46900	192	-	FIG00638284				63		hypothetical protein
K4410.MGS46.genome	580596.3	580596.3.con.0001	fig|580596.3.peg.56	PATRIC.580596.3.580596.3.con.0001.CDS.46916.48190.rev	PATRIC	CDS	46916	48190	1275	-	FIG00792522				424		Phage terminase, large subunit
K4410.MGS46.genome	580596.3	580596.3.con.0001	fig|580596.3.peg.57	PATRIC.580596.3.580596.3.con.0001.CDS.48211.48423.rev	PATRIC	CDS	48211	48423	213	-					70		hypothetical protein
K4410.MGS46.genome	580596.3	580596.3.con.0001	fig|580596.3.peg.58	PATRIC.580596.3.580596.3.con.0001.CDS.48587.49408.fwd	PATRIC	CDS	48587	49408	822	+					273		hypothetical protein
K4410.MGS46.genome	580596.3	580596.3.con.0001	fig|580596.3.peg.59	PATRIC.580596.3.580596.3.con.0001.CDS.49559.52123.fwd	PATRIC	CDS	49559	52123	2565	+	FIG00000287				854		DNA translocase FtsK
K4410.MGS46.genome	580596.3	580596.3.con.0001	fig|580596.3.peg.60	PATRIC.580596.3.580596.3.con.0001.CDS.52220.52714.fwd	PATRIC	CDS	52220	52714	495	+					164		hypothetical protein
K4410.MGS46.genome	580596.3	580596.3.con.0001	fig|580596.3.peg.61	PATRIC.580596.3.580596.3.con.0001.CDS.52840.54474.fwd	PATRIC	CDS	52840	54474	1635	+	FIG00638284				544		hypothetical protein
K4410.MGS46.genome	580596.3	580596.3.con.0001	fig|580596.3.peg.62	PATRIC.580596.3.580596.3.con.0001.CDS.54777.57410.fwd	PATRIC	CDS	54777	57410	2634	+	FIG00001076				877		Pyruvate,phosphate dikinase (EC 2.7.9.1)
K4410.MGS46.genome	580596.3	580596.3.con.0001	fig|580596.3.peg.63	PATRIC.580596.3.580596.3.con.0001.CDS.57659.59413.rev	PATRIC	CDS	57659	59413	1755	-	FIG00000343				584		1-deoxy-D-xylulose 5-phosphate synthase (EC 2.2.1.7)
K4410.MGS46.genome	580596.3	580596.3.con.0001	fig|580596.3.peg.64	PATRIC.580596.3.580596.3.con.0001.CDS.59535.59999.rev	PATRIC	CDS	59535	59999	465	-	FIG00638284				154		hypothetical protein
K4410.MGS46.genome	580596.3	580596.3.con.0001	fig|580596.3.peg.65	PATRIC.580596.3.580596.3.con.0001.CDS.60333.61040.rev	PATRIC	CDS	60333	61040	708	-	FIG00004021				235		RNA polymerase sporulation specific sigma factor SigK
K4410.MGS46.genome	580596.3	580596.3.con.0001	fig|580596.3.peg.66	PATRIC.580596.3.580596.3.con.0001.CDS.61386.61739.fwd	PATRIC	CDS	61386	61739	354	+	FIG00051656				117		Preprotein translocase subunit YajC (TC 3.A.5.1.1)
K4410.MGS46.genome	580596.3	580596.3.con.0001	fig|580596.3.peg.67	PATRIC.580596.3.580596.3.con.0001.CDS.61800.62216.fwd	PATRIC	CDS	61800	62216	417	+					138		hypothetical protein
K4410.MGS46.genome	580596.3	580596.3.con.0001	fig|580596.3.peg.68	PATRIC.580596.3.580596.3.con.0001.CDS.62229.62372.fwd	PATRIC	CDS	62229	62372	144	+					47		Six-cysteine peptide SCIFF
K4410.MGS46.genome	580596.3	580596.3.con.0001	fig|580596.3.peg.69	PATRIC.580596.3.580596.3.con.0001.CDS.62443.63822.fwd	PATRIC	CDS	62443	63822	1380	+	FIG00514084				459		SCIFF radical SAM maturase
K4410.MGS46.genome	580596.3	580596.3.con.0001	fig|580596.3.peg.70	PATRIC.580596.3.580596.3.con.0001.CDS.63921.64415.fwd	PATRIC	CDS	63921	64415	495	+					164		hypothetical protein
K4410.MGS46.genome	580596.3	580596.3.con.0001	fig|580596.3.peg.71	PATRIC.580596.3.580596.3.con.0001.CDS.64487.65020.fwd	PATRIC	CDS	64487	65020	534	+	FIG00638284				177		hypothetical protein
K4410.MGS46.genome	580596.3	580596.3.con.0001	fig|580596.3.peg.72	PATRIC.580596.3.580596.3.con.0001.CDS.65461.65925.fwd	PATRIC	CDS	65461	65925	465	+	FIG00554610				154		Transcriptional regulator, MarR family
K4410.MGS46.genome	580596.3	580596.3.con.0001	fig|580596.3.peg.73	PATRIC.580596.3.580596.3.con.0001.CDS.65918.66868.fwd	PATRIC	CDS	65918	66868	951	+					316		Transporter
K4410.MGS46.genome	580596.3	580596.3.con.0001	fig|580596.3.peg.74	PATRIC.580596.3.580596.3.con.0001.CDS.67609.69012.fwd	PATRIC	CDS	67609	69012	1404	+	FIG00008736				467		Predicted transcriptional regulator of pyridoxine metabolism
K4410.MGS46.genome	580596.3	580596.3.con.0001	fig|580596.3.peg.75	PATRIC.580596.3.580596.3.con.0001.CDS.69241.69741.fwd	PATRIC	CDS	69241	69741	501	+					166		RNA polymerase sigma-70 factor, ECF subfamily
K4410.MGS46.genome	580596.3	580596.3.con.0001	fig|580596.3.peg.76	PATRIC.580596.3.580596.3.con.0001.CDS.69707.70747.fwd	PATRIC	CDS	69707	70747	1041	+					346		hypothetical protein
K4410.MGS46.genome	580596.3	580596.3.con.0001	fig|580596.3.peg.77	PATRIC.580596.3.580596.3.con.0001.CDS.70781.71986.rev	PATRIC	CDS	70781	71986	1206	-	FIG00023943				401		DNA polymerase IV (EC 2.7.7.7)
K4410.MGS46.genome	580596.3	580596.3.con.0001	fig|580596.3.peg.78	PATRIC.580596.3.580596.3.con.0001.CDS.72260.72454.fwd	PATRIC	CDS	72260	72454	195	+					64		hypothetical protein
K4410.MGS46.genome	580596.3	580596.3.con.0001	fig|580596.3.peg.79	PATRIC.580596.3.580596.3.con.0001.CDS.72646.73281.fwd	PATRIC	CDS	72646	73281	636	+	FIG00001002				211		Sulfur carrier protein adenylyltransferase ThiF
K4410.MGS46.genome	580596.3	580596.3.con.0001	fig|580596.3.peg.80	PATRIC.580596.3.580596.3.con.0001.CDS.73329.73742.rev	PATRIC	CDS	73329	73742	414	-	FIG00000518				137		Large-conductance mechanosensitive channel
K4410.MGS46.genome	580596.3	580596.3.con.0001	fig|580596.3.peg.81	PATRIC.580596.3.580596.3.con.0001.CDS.73821.74585.fwd	PATRIC	CDS	73821	74585	765	+	FIG00000563				254		Thiazole biosynthesis protein ThiG
K4410.MGS46.genome	580596.3	580596.3.con.0001	fig|580596.3.peg.82	PATRIC.580596.3.580596.3.con.0001.CDS.74635.75825.fwd	PATRIC	CDS	74635	75825	1191	+	FIG00001265				396		2-iminoacetate synthase (ThiH) (EC 4.1.99.19)
K4410.MGS46.genome	580596.3	580596.3.con.0001	fig|580596.3.peg.83	PATRIC.580596.3.580596.3.con.0001.CDS.76096.77418.fwd	PATRIC	CDS	76096	77418	1323	+	FIG01958823				440		Hydroxymethylpyrimidine phosphate synthase ThiC (EC 4.1.99.17)
K4410.MGS46.genome	580596.3	580596.3.con.0001	fig|580596.3.peg.84	PATRIC.580596.3.580596.3.con.0001.CDS.77880.78197.rev	PATRIC	CDS	77880	78197	318	-					105		hypothetical protein
K4410.MGS46.genome	580596.3	580596.3.con.0001	fig|580596.3.peg.85	PATRIC.580596.3.580596.3.con.0001.CDS.78175.78417.rev	PATRIC	CDS	78175	78417	243	-					80		hypothetical protein
K4410.MGS46.genome	580596.3	580596.3.con.0001	fig|580596.3.peg.86	PATRIC.580596.3.580596.3.con.0001.CDS.78573.79532.fwd	PATRIC	CDS	78573	79532	960	+	FIG00014027				319		Stage II sporulation protein D (SpoIID)
K4410.MGS46.genome	580596.3	580596.3.con.0001	fig|580596.3.peg.87	PATRIC.580596.3.580596.3.con.0001.CDS.79761.82208.rev	PATRIC	CDS	79761	82208	2448	-	FIG00000476				815		Glycogen phosphorylase (EC 2.4.1.1)
K4410.MGS46.genome	580596.3	580596.3.con.0001	fig|580596.3.peg.88	PATRIC.580596.3.580596.3.con.0001.CDS.82504.83940.rev	PATRIC	CDS	82504	83940	1437	-	FIG00134135				478		Glycogen synthase, ADP-glucose transglucosylase (EC 2.4.1.21)
K4410.MGS46.genome	580596.3	580596.3.con.0001	fig|580596.3.peg.89	PATRIC.580596.3.580596.3.con.0001.CDS.84133.85260.rev	PATRIC	CDS	84133	85260	1128	-					375		Glycogen biosynthesis protein GlgD, glucose-1-phosphate adenylyltransferase family
K4410.MGS46.genome	580596.3	580596.3.con.0001	fig|580596.3.peg.90	PATRIC.580596.3.580596.3.con.0001.CDS.85276.86484.rev	PATRIC	CDS	85276	86484	1209	-	FIG00000717				402		Glucose-1-phosphate adenylyltransferase (EC 2.7.7.27)
K4410.MGS46.genome	580596.3	580596.3.con.0001	fig|580596.3.peg.91	PATRIC.580596.3.580596.3.con.0001.CDS.86569.86730.fwd	PATRIC	CDS	86569	86730	162	+					53		hypothetical protein
K4410.MGS46.genome	580596.3	580596.3.con.0001	fig|580596.3.peg.92	PATRIC.580596.3.580596.3.con.0001.CDS.86764.88977.rev	PATRIC	CDS	86764	88977	2214	-	FIG00024930				737		1,4-alpha-glucan (glycogen) branching enzyme, GH-13-type (EC 2.4.1.18)
K4410.MGS46.genome	580596.3	580596.3.con.0001	fig|580596.3.peg.93	PATRIC.580596.3.580596.3.con.0001.CDS.89221.90450.rev	PATRIC	CDS	89221	90450	1230	-	FIG01304043				409		Competence/damage-inducible protein CinA
K4410.MGS46.genome	580596.3	580596.3.con.0001	fig|580596.3.peg.94	PATRIC.580596.3.580596.3.con.0001.CDS.90507.91676.rev	PATRIC	CDS	90507	91676	1170	-	FIG00142893				389		tRNA S(4)U 4-thiouridine synthase (former ThiI)
K4410.MGS46.genome	580596.3	580596.3.con.0001	fig|580596.3.peg.95	PATRIC.580596.3.580596.3.con.0001.CDS.91700.92086.rev	PATRIC	CDS	91700	92086	387	-					128		hypothetical protein
K4410.MGS46.genome	580596.3	580596.3.con.0001	fig|580596.3.peg.96	PATRIC.580596.3.580596.3.con.0001.CDS.92092.92778.rev	PATRIC	CDS	92092	92778	687	-					228		hypothetical protein
K4410.MGS46.genome	580596.3	580596.3.con.0001	fig|580596.3.peg.97	PATRIC.580596.3.580596.3.con.0001.CDS.92809.93936.rev	PATRIC	CDS	92809	93936	1128	-	FIG00000001				375		Cysteine desulfurase (EC 2.8.1.7)
K4410.MGS46.genome	580596.3	580596.3.con.0001	fig|580596.3.peg.98	PATRIC.580596.3.580596.3.con.0001.CDS.94159.95442.fwd	PATRIC	CDS	94159	95442	1284	+	FIG00000107				427		Adenylosuccinate synthetase (EC 6.3.4.4)
K4410.MGS46.genome	580596.3	580596.3.con.0001	fig|580596.3.peg.99	PATRIC.580596.3.580596.3.con.0001.CDS.95581.95694.fwd	PATRIC	CDS	95581	95694	114	+					37		hypothetical protein
K4410.MGS46.genome	580596.3	580596.3.con.0001	fig|580596.3.peg.100	PATRIC.580596.3.580596.3.con.0001.CDS.95863.96942.rev	PATRIC	CDS	95863	96942	1080	-	FIG00058830				359		6-phosphofructokinase (EC 2.7.1.11)
K4410.MGS46.genome	580596.3	580596.3.con.0001	fig|580596.3.peg.101	PATRIC.580596.3.580596.3.con.0001.CDS.97326.99554.fwd	PATRIC	CDS	97326	99554	2229	+	FIG00002541				742		Pyruvate formate-lyase (EC 2.3.1.54)
K4410.MGS46.genome	580596.3	580596.3.con.0001	fig|580596.3.peg.102	PATRIC.580596.3.580596.3.con.0001.CDS.99999.100697.fwd	PATRIC	CDS	99999	100697	699	+	FIG00000721				232		Pyruvate formate-lyase activating enzyme (EC 1.97.1.4)
K4410.MGS46.genome	580596.3	580596.3.con.0001	fig|580596.3.peg.103	PATRIC.580596.3.580596.3.con.0001.CDS.101787.102605.fwd	PATRIC	CDS	101787	102605	819	+	FIG00670023				272		nucleotide-binding protein
K4410.MGS46.genome	580596.3	580596.3.con.0001	fig|580596.3.peg.104	PATRIC.580596.3.580596.3.con.0001.CDS.102602.103042.fwd	PATRIC	CDS	102602	103042	441	+					146		hypothetical protein
K4410.MGS46.genome	580596.3	580596.3.con.0001	fig|580596.3.peg.105	PATRIC.580596.3.580596.3.con.0001.CDS.103075.103215.rev	PATRIC	CDS	103075	103215	141	-					46		hypothetical protein
K4410.MGS46.genome	580596.3	580596.3.con.0001	fig|580596.3.peg.106	PATRIC.580596.3.580596.3.con.0001.CDS.103240.104544.fwd	PATRIC	CDS	103240	104544	1305	+	FIG00000106				434		Dihydrofolate synthase (EC 6.3.2.12) @ Folylpolyglutamate synthase (EC 6.3.2.17)
K4410.MGS46.genome	580596.3	580596.3.con.0001	fig|580596.3.peg.107	PATRIC.580596.3.580596.3.con.0001.CDS.104702.105022.fwd	PATRIC	CDS	104702	105022	321	+					106		hypothetical protein
K4410.MGS46.genome	580596.3	580596.3.con.0001	fig|580596.3.peg.108	PATRIC.580596.3.580596.3.con.0001.CDS.105022.105240.fwd	PATRIC	CDS	105022	105240	219	+	FIG01031896				72		Anti-sigma F factor (EC 2.7.11.1)
K4410.MGS46.genome	580596.3	580596.3.con.0001	fig|580596.3.peg.109	PATRIC.580596.3.580596.3.con.0001.CDS.105207.105437.fwd	PATRIC	CDS	105207	105437	231	+					76		Anti-sigma F factor (EC 2.7.11.1)
K4410.MGS46.genome	580596.3	580596.3.con.0001	fig|580596.3.peg.110	PATRIC.580596.3.580596.3.con.0001.CDS.105434.106141.fwd	PATRIC	CDS	105434	106141	708	+	FIG00003596				235		RNA polymerase sporulation specific sigma factor SigF
K4410.MGS46.genome	580596.3	580596.3.con.0001	fig|580596.3.peg.111	PATRIC.580596.3.580596.3.con.0001.CDS.106412.107002.fwd	PATRIC	CDS	106412	107002	591	+					196		hypothetical protein
K4410.MGS46.genome	580596.3	580596.3.con.0001	fig|580596.3.peg.112	PATRIC.580596.3.580596.3.con.0001.CDS.107045.109459.rev	PATRIC	CDS	107045	109459	2415	-	FIG00000372				804		ATP-dependent DNA helicase UvrD/PcrA
K4410.MGS46.genome	580596.3	580596.3.con.0001	fig|580596.3.peg.113	PATRIC.580596.3.580596.3.con.0001.CDS.109598.109972.fwd	PATRIC	CDS	109598	109972	375	+	FIG00638284				124		hypothetical protein
K4410.MGS46.genome	580596.3	580596.3.con.0001	fig|580596.3.peg.114	PATRIC.580596.3.580596.3.con.0001.CDS.110823.111347.fwd	PATRIC	CDS	110823	111347	525	+	FIG00000277				174		Adenine phosphoribosyltransferase (EC 2.4.2.7)
K4410.MGS46.genome	580596.3	580596.3.con.0001	fig|580596.3.peg.115	PATRIC.580596.3.580596.3.con.0001.CDS.111466.112827.fwd	PATRIC	CDS	111466	112827	1362	+	FIG00016110				453		Xanthine/uracil/thiamine/ascorbate permease family protein
K4410.MGS46.genome	580596.3	580596.3.con.0001	fig|580596.3.peg.116	PATRIC.580596.3.580596.3.con.0001.CDS.113055.122405.fwd	PATRIC	CDS	113055	122405	9351	+	FIG00638284				3116		hypothetical protein
K4410.MGS46.genome	580596.3	580596.3.con.0001	fig|580596.3.peg.117	PATRIC.580596.3.580596.3.con.0001.CDS.122427.123281.fwd	PATRIC	CDS	122427	123281	855	+					284		hypothetical protein
K4410.MGS46.genome	580596.3	580596.3.con.0001	fig|580596.3.peg.118	PATRIC.580596.3.580596.3.con.0001.CDS.123274.123636.fwd	PATRIC	CDS	123274	123636	363	+					120		hypothetical protein
K4410.MGS46.genome	580596.3	580596.3.con.0001	fig|580596.3.peg.119	PATRIC.580596.3.580596.3.con.0001.CDS.123641.124336.fwd	PATRIC	CDS	123641	124336	696	+	FIG00638284				231		hypothetical protein
K4410.MGS46.genome	580596.3	580596.3.con.0001	fig|580596.3.peg.120	PATRIC.580596.3.580596.3.con.0001.CDS.124423.124872.fwd	PATRIC	CDS	124423	124872	450	+					149		hypothetical protein
K4410.MGS46.genome	580596.3	580596.3.con.0001	fig|580596.3.peg.121	PATRIC.580596.3.580596.3.con.0001.CDS.125133.125900.fwd	PATRIC	CDS	125133	125900	768	+	FIG00001257				255		Leader peptidase (Prepilin peptidase) (EC 3.4.23.43) / N-methyltransferase (EC 2.1.1.-)
K4410.MGS46.genome	580596.3	580596.3.con.0001	fig|580596.3.peg.122	PATRIC.580596.3.580596.3.con.0001.CDS.125922.127178.fwd	PATRIC	CDS	125922	127178	1257	+	FIG00001244				418		Type IV fimbrial assembly protein PilC
K4410.MGS46.genome	580596.3	580596.3.con.0001	fig|580596.3.peg.123	PATRIC.580596.3.580596.3.con.0001.CDS.127220.128659.fwd	PATRIC	CDS	127220	128659	1440	+	FIG00638284				479		hypothetical protein
K4410.MGS46.genome	580596.3	580596.3.con.0001	fig|580596.3.peg.124	PATRIC.580596.3.580596.3.con.0001.CDS.128656.129360.fwd	PATRIC	CDS	128656	129360	705	+					234		hypothetical protein
K4410.MGS46.genome	580596.3	580596.3.con.0001	fig|580596.3.peg.125	PATRIC.580596.3.580596.3.con.0001.CDS.129357.131039.fwd	PATRIC	CDS	129357	131039	1683	+	FIG00001326				560		Type IV fimbrial assembly, ATPase PilB
K4410.MGS46.genome	580596.3	580596.3.con.0001	fig|580596.3.peg.126	PATRIC.580596.3.580596.3.con.0001.CDS.131313.132179.fwd	PATRIC	CDS	131313	132179	867	+					288		hypothetical protein
K4410.MGS46.genome	580596.3	580596.3.con.0001	fig|580596.3.peg.127	PATRIC.580596.3.580596.3.con.0001.CDS.132176.133021.fwd	PATRIC	CDS	132176	133021	846	+	FIG00000364				281		3-methyl-2-oxobutanoate hydroxymethyltransferase (EC 2.1.2.11)
K4410.MGS46.genome	580596.3	580596.3.con.0001	fig|580596.3.peg.128	PATRIC.580596.3.580596.3.con.0001.CDS.133042.133890.fwd	PATRIC	CDS	133042	133890	849	+	FIG00000440				282		Pantoate--beta-alanine ligase (EC 6.3.2.1)
K4410.MGS46.genome	580596.3	580596.3.con.0001	fig|580596.3.peg.129	PATRIC.580596.3.580596.3.con.0001.CDS.133894.134289.fwd	PATRIC	CDS	133894	134289	396	+	FIG00008304				131		Aspartate 1-decarboxylase (EC 4.1.1.11)
K4410.MGS46.genome	580596.3	580596.3.con.0001	fig|580596.3.peg.130	PATRIC.580596.3.580596.3.con.0001.CDS.134859.135359.rev	PATRIC	CDS	134859	135359	501	-					166		hypothetical protein
K4410.MGS46.genome	580596.3	580596.3.con.0001	fig|580596.3.peg.131	PATRIC.580596.3.580596.3.con.0001.CDS.135627.138170.fwd	PATRIC	CDS	135627	138170	2544	+	FIG00658111				847		Lead, cadmium, zinc and mercury transporting ATPase (EC 3.6.3.3) (EC 3.6.3.5); Copper-translocating P-type ATPase (EC 3.6.3.4)
K4410.MGS46.genome	580596.3	580596.3.con.0001	fig|580596.3.peg.132	PATRIC.580596.3.580596.3.con.0001.CDS.138167.138433.fwd	PATRIC	CDS	138167	138433	267	+	FIG00638284				88		hypothetical protein
K4410.MGS46.genome	580596.3	580596.3.con.0001	fig|580596.3.peg.133	PATRIC.580596.3.580596.3.con.0001.CDS.138577.138693.rev	PATRIC	CDS	138577	138693	117	-					38		hypothetical protein
K4410.MGS46.genome	580596.3	580596.3.con.0001	fig|580596.3.peg.134	PATRIC.580596.3.580596.3.con.0001.CDS.138849.140921.fwd	PATRIC	CDS	138849	140921	2073	+	FIG00638284				690		hypothetical protein
K4410.MGS46.genome	580596.3	580596.3.con.0001	fig|580596.3.peg.135	PATRIC.580596.3.580596.3.con.0001.CDS.140950.141543.fwd	PATRIC	CDS	140950	141543	594	+	FIG00638284				197		hypothetical protein
K4410.MGS46.genome	580596.3	580596.3.con.0001	fig|580596.3.peg.136	PATRIC.580596.3.580596.3.con.0001.CDS.143119.143817.fwd	PATRIC	CDS	143119	143817	699	+	FIG00638284				232		hypothetical protein
K4410.MGS46.genome	580596.3	580596.3.con.0001	fig|580596.3.peg.137	PATRIC.580596.3.580596.3.con.0001.CDS.143801.145453.fwd	PATRIC	CDS	143801	145453	1653	+	FIG00638284				550		hypothetical protein
K4410.MGS46.genome	580596.3	580596.3.con.0001	fig|580596.3.peg.138	PATRIC.580596.3.580596.3.con.0001.CDS.145488.145742.rev	PATRIC	CDS	145488	145742	255	-					84		hypothetical protein
K4410.MGS46.genome	580596.3	580596.3.con.0001	fig|580596.3.peg.139	PATRIC.580596.3.580596.3.con.0001.CDS.145954.148236.rev	PATRIC	CDS	145954	148236	2283	-	FIG00025216				760		ClpB protein
K4410.MGS46.genome	580596.3	580596.3.con.0001	fig|580596.3.peg.140	PATRIC.580596.3.580596.3.con.0001.CDS.148294.148920.rev	PATRIC	CDS	148294	148920	627	-					208		hypothetical protein
K4410.MGS46.genome	580596.3	580596.3.con.0001	fig|580596.3.peg.141	PATRIC.580596.3.580596.3.con.0001.CDS.148907.150160.rev	PATRIC	CDS	148907	150160	1254	-					417		hypothetical protein
K4410.MGS46.genome	580596.3	580596.3.con.0001	fig|580596.3.peg.142	PATRIC.580596.3.580596.3.con.0001.CDS.150421.151194.rev	PATRIC	CDS	150421	151194	774	-	FIG00000093				257		tRNA pseudouridine synthase A (EC 4.2.1.70)
K4410.MGS46.genome	580596.3	580596.3.con.0001	fig|580596.3.peg.143	PATRIC.580596.3.580596.3.con.0001.CDS.151342.152145.rev	PATRIC	CDS	151342	152145	804	-	FIG00024851				267		Transmembrane component of general energizing module of ECF transporters
K4410.MGS46.genome	580596.3	580596.3.con.0001	fig|580596.3.peg.144	PATRIC.580596.3.580596.3.con.0001.CDS.152139.153014.rev	PATRIC	CDS	152139	153014	876	-	FIG00013638				291		ATPase component of general energizing module of ECF transporters
K4410.MGS46.genome	580596.3	580596.3.con.0001	fig|580596.3.peg.145	PATRIC.580596.3.580596.3.con.0001.CDS.153034.153885.rev	PATRIC	CDS	153034	153885	852	-	FIG00013638				283		ATPase component of general energizing module of ECF transporters
K4410.MGS46.genome	580596.3	580596.3.con.0001	fig|580596.3.peg.146	PATRIC.580596.3.580596.3.con.0001.CDS.153915.154781.rev	PATRIC	CDS	153915	154781	867	-	FIG00483402				288		SAM dependent methyltransferase
K4410.MGS46.genome	580596.3	580596.3.con.0001	fig|580596.3.peg.147	PATRIC.580596.3.580596.3.con.0001.CDS.154968.155192.rev	PATRIC	CDS	154968	155192	225	-					74		hypothetical protein
K4410.MGS46.genome	580596.3	580596.3.con.0001	fig|580596.3.peg.148	PATRIC.580596.3.580596.3.con.0001.CDS.155376.157010.fwd	PATRIC	CDS	155376	157010	1635	+	FIG00004538				544		RNA methyltransferase, TrmA family
K4410.MGS46.genome	580596.3	580596.3.con.0001	fig|580596.3.peg.149	PATRIC.580596.3.580596.3.con.0001.CDS.157035.157283.fwd	PATRIC	CDS	157035	157283	249	+	FIG00638284				82		FIG00647055: hypothetical protein
K4410.MGS46.genome	580596.3	580596.3.con.0001	fig|580596.3.peg.150	PATRIC.580596.3.580596.3.con.0001.CDS.157417.157788.fwd	PATRIC	CDS	157417	157788	372	+	FIG00007997				123		Beta-lactamase repressor BlaI
K4410.MGS46.genome	580596.3	580596.3.con.0001	fig|580596.3.peg.151	PATRIC.580596.3.580596.3.con.0001.CDS.157785.160364.fwd	PATRIC	CDS	157785	160364	2580	+	FIG00638284				859		Regulatory sensor-transducer, BlaR1/MecR1 family
K4410.MGS46.genome	580596.3	580596.3.con.0001	fig|580596.3.peg.152	PATRIC.580596.3.580596.3.con.0001.CDS.161078.161245.fwd	PATRIC	CDS	161078	161245	168	+	FIG01306568				55		IS605/IS200-like transposase
K4410.MGS46.genome	580596.3	580596.3.con.0001	fig|580596.3.peg.153	PATRIC.580596.3.580596.3.con.0001.CDS.161807.162217.fwd	PATRIC	CDS	161807	162217	411	+	FIG01318575				136		Phage integrase (Site-specific recombinase)
K4410.MGS46.genome	580596.3	580596.3.con.0001	fig|580596.3.peg.154	PATRIC.580596.3.580596.3.con.0001.CDS.162325.162507.rev	PATRIC	CDS	162325	162507	183	-					60		hypothetical protein
K4410.MGS46.genome	580596.3	580596.3.con.0001	fig|580596.3.peg.155	PATRIC.580596.3.580596.3.con.0001.CDS.162623.165007.fwd	PATRIC	CDS	162623	165007	2385	+	FIG00014199				794		Ferrous iron transport protein B
K4410.MGS46.genome	580596.3	580596.3.con.0001	fig|580596.3.peg.156	PATRIC.580596.3.580596.3.con.0001.CDS.165021.165164.fwd	PATRIC	CDS	165021	165164	144	+					47		hypothetical protein
K4410.MGS46.genome	580596.3	580596.3.con.0001	fig|580596.3.peg.157	PATRIC.580596.3.580596.3.con.0001.CDS.165263.165808.rev	PATRIC	CDS	165263	165808	546	-	FIG00001067				181		Rubrerythrin
K4410.MGS46.genome	580596.3	580596.3.con.0001	fig|580596.3.peg.158	PATRIC.580596.3.580596.3.con.0001.CDS.165839.166249.rev	PATRIC	CDS	165839	166249	411	-					136		Rrf2 family transcriptional regulator
K4410.MGS46.genome	580596.3	580596.3.con.0001	fig|580596.3.peg.159	PATRIC.580596.3.580596.3.con.0001.CDS.166809.167291.fwd	PATRIC	CDS	166809	167291	483	+					160		hypothetical protein
K4410.MGS46.genome	580596.3	580596.3.con.0001	fig|580596.3.peg.160	PATRIC.580596.3.580596.3.con.0001.CDS.167288.168307.fwd	PATRIC	CDS	167288	168307	1020	+	FIG00638284				339		hypothetical protein
K4410.MGS46.genome	580596.3	580596.3.con.0001	fig|580596.3.peg.161	PATRIC.580596.3.580596.3.con.0001.CDS.168606.169151.rev	PATRIC	CDS	168606	169151	546	-	FIG00638284				181		hypothetical protein
K4410.MGS46.genome	580596.3	580596.3.con.0001	fig|580596.3.peg.162	PATRIC.580596.3.580596.3.con.0001.CDS.169304.170581.rev	PATRIC	CDS	169304	170581	1278	-	FIG00012814				425		Spore cortex-lytic enzyme, N-acetylglucosaminidase SleL (EC 3.2.1.-)
K4410.MGS46.genome	580596.3	580596.3.con.0001	fig|580596.3.peg.163	PATRIC.580596.3.580596.3.con.0001.CDS.170749.171441.rev	PATRIC	CDS	170749	171441	693	-	FIG00000822				230		LrgA-associated membrane protein LrgB
K4410.MGS46.genome	580596.3	580596.3.con.0001	fig|580596.3.peg.164	PATRIC.580596.3.580596.3.con.0001.CDS.171434.171811.rev	PATRIC	CDS	171434	171811	378	-					125		hypothetical protein
K4410.MGS46.genome	580596.3	580596.3.con.0001	fig|580596.3.peg.165	PATRIC.580596.3.580596.3.con.0001.CDS.171808.172362.rev	PATRIC	CDS	171808	172362	555	-					184		hypothetical protein
K4410.MGS46.genome	580596.3	580596.3.con.0001	fig|580596.3.peg.166	PATRIC.580596.3.580596.3.con.0001.CDS.172623.173222.fwd	PATRIC	CDS	172623	173222	600	+					199		Phosphinothricin N-acetyltransferase
K4410.MGS46.genome	580596.3	580596.3.con.0001	fig|580596.3.peg.167	PATRIC.580596.3.580596.3.con.0001.CDS.173366.174070.fwd	PATRIC	CDS	173366	174070	705	+	FIG00037431				234		DNA repair protein RadC
K4410.MGS46.genome	580596.3	580596.3.con.0001	fig|580596.3.peg.168	PATRIC.580596.3.580596.3.con.0001.CDS.174242.176197.fwd	PATRIC	CDS	174242	176197	1956	+	FIG00000146				651		Excinuclease ABC subunit B
K4410.MGS46.genome	580596.3	580596.3.con.0001	fig|580596.3.peg.169	PATRIC.580596.3.580596.3.con.0001.CDS.176190.176324.fwd	PATRIC	CDS	176190	176324	135	+					44		hypothetical protein
K4410.MGS46.genome	580596.3	580596.3.con.0001	fig|580596.3.peg.170	PATRIC.580596.3.580596.3.con.0001.CDS.176343.179189.fwd	PATRIC	CDS	176343	179189	2847	+	FIG00000147				948		Excinuclease ABC subunit A
K4410.MGS46.genome	580596.3	580596.3.con.0001	fig|580596.3.peg.171	PATRIC.580596.3.580596.3.con.0001.CDS.179370.181445.fwd	PATRIC	CDS	179370	181445	2076	+	FIG00060517				691		Single-stranded-DNA-specific exonuclease RecJ (EC 3.1.-.-)
K4410.MGS46.genome	580596.3	580596.3.con.0001	fig|580596.3.peg.172	PATRIC.580596.3.580596.3.con.0001.CDS.181466.183652.fwd	PATRIC	CDS	181466	183652	2187	+	FIG00047414				728		GTP pyrophosphokinase (EC 2.7.6.5), (p)ppGpp synthetase I
K4410.MGS46.genome	580596.3	580596.3.con.0001	fig|580596.3.peg.173	PATRIC.580596.3.580596.3.con.0001.CDS.184117.184569.fwd	PATRIC	CDS	184117	184569	453	+	FIG00000473				150		D-tyrosyl-tRNA(Tyr) deacylase (EC 3.6.1.n1)
K4410.MGS46.genome	580596.3	580596.3.con.0001	fig|580596.3.peg.174	PATRIC.580596.3.580596.3.con.0001.CDS.184746.185378.fwd	PATRIC	CDS	184746	185378	633	+	FIG00000013				210		Hydroxyacylglutathione hydrolase (EC 3.1.2.6)
K4410.MGS46.genome	580596.3	580596.3.con.0001	fig|580596.3.peg.175	PATRIC.580596.3.580596.3.con.0001.CDS.185375.186844.fwd	PATRIC	CDS	185375	186844	1470	+	FIG00105365				489		Hypothetical radical SAM family enzyme, NOT coproporphyrinogen III oxidase, oxygen-independent
K4410.MGS46.genome	580596.3	580596.3.con.0001	fig|580596.3.peg.176	PATRIC.580596.3.580596.3.con.0001.CDS.186891.187814.fwd	PATRIC	CDS	186891	187814	924	+					307		hypothetical protein
K4410.MGS46.genome	580596.3	580596.3.con.0001	fig|580596.3.peg.177	PATRIC.580596.3.580596.3.con.0001.CDS.187985.188377.fwd	PATRIC	CDS	187985	188377	393	+					130		hypothetical protein
K4410.MGS46.genome	580596.3	580596.3.con.0001	fig|580596.3.peg.178	PATRIC.580596.3.580596.3.con.0001.CDS.188426.190087.fwd	PATRIC	CDS	188426	190087	1662	+	FIG00638284				553		hypothetical protein
K4410.MGS46.genome	580596.3	580596.3.con.0001	fig|580596.3.peg.179	PATRIC.580596.3.580596.3.con.0001.CDS.190103.190900.fwd	PATRIC	CDS	190103	190900	798	+	FIG00002974				265		Nucleoside triphosphate pyrophosphohydrolase MazG (EC 3.6.1.8)
K4410.MGS46.genome	580596.3	580596.3.con.0001	fig|580596.3.peg.180	PATRIC.580596.3.580596.3.con.0001.CDS.190912.191193.fwd	PATRIC	CDS	190912	191193	282	+					93		hypothetical protein
K4410.MGS46.genome	580596.3	580596.3.con.0001	fig|580596.3.peg.181	PATRIC.580596.3.580596.3.con.0001.CDS.191190.191429.fwd	PATRIC	CDS	191190	191429	240	+	FIG00001497				79		Ribosome-associated heat shock protein implicated in the recycling of the 50S subunit (S4 paralog)
K4410.MGS46.genome	580596.3	580596.3.con.0001	fig|580596.3.peg.182	PATRIC.580596.3.580596.3.con.0001.CDS.191504.191788.fwd	PATRIC	CDS	191504	191788	285	+					94		hypothetical protein
K4410.MGS46.genome	580596.3	580596.3.con.0001	fig|580596.3.peg.183	PATRIC.580596.3.580596.3.con.0001.CDS.191795.192253.fwd	PATRIC	CDS	191795	192253	459	+					152		hypothetical protein
K4410.MGS46.genome	580596.3	580596.3.con.0001	fig|580596.3.peg.184	PATRIC.580596.3.580596.3.con.0001.CDS.192300.192581.fwd	PATRIC	CDS	192300	192581	282	+					93		hypothetical protein
K4410.MGS46.genome	580596.3	580596.3.con.0001	fig|580596.3.peg.185	PATRIC.580596.3.580596.3.con.0001.CDS.192614.193078.fwd	PATRIC	CDS	192614	193078	465	+	FIG00006700				154		RNA binding protein, contains ribosomal protein S1 domain
K4410.MGS46.genome	580596.3	580596.3.con.0001	fig|580596.3.peg.186	PATRIC.580596.3.580596.3.con.0001.CDS.193112.193297.rev	PATRIC	CDS	193112	193297	186	-					61		hypothetical protein
K4410.MGS46.genome	580596.3	580596.3.con.0001	fig|580596.3.peg.187	PATRIC.580596.3.580596.3.con.0001.CDS.193639.193776.rev	PATRIC	CDS	193639	193776	138	-					45		hypothetical protein
K4410.MGS46.genome	580596.3	580596.3.con.0001	fig|580596.3.peg.188	PATRIC.580596.3.580596.3.con.0001.CDS.193914.194240.rev	PATRIC	CDS	193914	194240	327	-					108		hypothetical protein
K4410.MGS46.genome	580596.3	580596.3.con.0001	fig|580596.3.peg.189	PATRIC.580596.3.580596.3.con.0001.CDS.194232.195404.fwd	PATRIC	CDS	194232	195404	1173	+	FIG00638284				390		hypothetical protein
K4410.MGS46.genome	580596.3	580596.3.con.0001	fig|580596.3.peg.190	PATRIC.580596.3.580596.3.con.0001.CDS.195401.196243.fwd	PATRIC	CDS	195401	196243	843	+	FIG00133861				280		Fumarate hydratase class I, aerobic (EC 4.2.1.2); L(+)-tartrate dehydratase alpha subunit (EC 4.2.1.32)
K4410.MGS46.genome	580596.3	580596.3.con.0001	fig|580596.3.peg.191	PATRIC.580596.3.580596.3.con.0001.CDS.196439.196966.fwd	PATRIC	CDS	196439	196966	528	+	FIG00001306				175		Ribosomal subunit interface protein
K4410.MGS46.genome	580596.3	580596.3.con.0001	fig|580596.3.peg.192	PATRIC.580596.3.580596.3.con.0001.CDS.197054.197917.fwd	PATRIC	CDS	197054	197917	864	+	FIG00000225				287		SSU rRNA (adenine(1518)-N(6)/adenine(1519)-N(6))-dimethyltransferase (EC 2.1.1.182)
K4410.MGS46.genome	580596.3	580596.3.con.0001	fig|580596.3.peg.193	PATRIC.580596.3.580596.3.con.0001.CDS.198134.198565.rev	PATRIC	CDS	198134	198565	432	-					143		Transcriptional regulator, AsnC family
K4410.MGS46.genome	580596.3	580596.3.con.0001	fig|580596.3.peg.194	PATRIC.580596.3.580596.3.con.0001.CDS.198705.199358.rev	PATRIC	CDS	198705	199358	654	-					217		hypothetical protein
K4410.MGS46.genome	580596.3	580596.3.con.0002	fig|580596.3.peg.195	PATRIC.580596.3.580596.3.con.0002.CDS.1.168.rev	PATRIC	CDS	1	168	168	-					56		hypothetical protein
K4410.MGS46.genome	580596.3	580596.3.con.0002	fig|580596.3.peg.196	PATRIC.580596.3.580596.3.con.0002.CDS.508.1245.rev	PATRIC	CDS	508	1245	738	-					245		hypothetical protein
K4410.MGS46.genome	580596.3	580596.3.con.0002	fig|580596.3.peg.197	PATRIC.580596.3.580596.3.con.0002.CDS.1249.1560.rev	PATRIC	CDS	1249	1560	312	-					103		hypothetical protein
K4410.MGS46.genome	580596.3	580596.3.con.0002	fig|580596.3.peg.198	PATRIC.580596.3.580596.3.con.0002.CDS.1557.1763.rev	PATRIC	CDS	1557	1763	207	-					68		hypothetical protein
K4410.MGS46.genome	580596.3	580596.3.con.0002	fig|580596.3.peg.199	PATRIC.580596.3.580596.3.con.0002.CDS.1750.1929.rev	PATRIC	CDS	1750	1929	180	-					59		hypothetical protein
K4410.MGS46.genome	580596.3	580596.3.con.0002	fig|580596.3.peg.200	PATRIC.580596.3.580596.3.con.0002.CDS.1926.2213.rev	PATRIC	CDS	1926	2213	288	-					95		hypothetical protein
K4410.MGS46.genome	580596.3	580596.3.con.0002	fig|580596.3.peg.201	PATRIC.580596.3.580596.3.con.0002.CDS.2218.2595.rev	PATRIC	CDS	2218	2595	378	-					125		hypothetical protein
K4410.MGS46.genome	580596.3	580596.3.con.0002	fig|580596.3.peg.202	PATRIC.580596.3.580596.3.con.0002.CDS.2592.2816.rev	PATRIC	CDS	2592	2816	225	-					74		hypothetical protein
K4410.MGS46.genome	580596.3	580596.3.con.0002	fig|580596.3.peg.203	PATRIC.580596.3.580596.3.con.0002.CDS.2830.3081.rev	PATRIC	CDS	2830	3081	252	-					83		hypothetical protein
K4410.MGS46.genome	580596.3	580596.3.con.0002	fig|580596.3.peg.204	PATRIC.580596.3.580596.3.con.0002.CDS.3111.3524.rev	PATRIC	CDS	3111	3524	414	-					137		hypothetical protein
K4410.MGS46.genome	580596.3	580596.3.con.0002	fig|580596.3.peg.205	PATRIC.580596.3.580596.3.con.0002.CDS.3578.4408.rev	PATRIC	CDS	3578	4408	831	-					276		hypothetical protein
K4410.MGS46.genome	580596.3	580596.3.con.0002	fig|580596.3.peg.206	PATRIC.580596.3.580596.3.con.0002.CDS.4686.5003.fwd	PATRIC	CDS	4686	5003	318	+					105		hypothetical protein
K4410.MGS46.genome	580596.3	580596.3.con.0002	fig|580596.3.peg.207	PATRIC.580596.3.580596.3.con.0002.CDS.5081.5953.fwd	PATRIC	CDS	5081	5953	873	+	FIG01367377				290		Oxygen-independent coproporphyrinogen III oxidase, Fe-S oxidoreductase
K4410.MGS46.genome	580596.3	580596.3.con.0002	fig|580596.3.peg.208	PATRIC.580596.3.580596.3.con.0002.CDS.6172.6771.fwd	PATRIC	CDS	6172	6771	600	+					199		hypothetical protein
K4410.MGS46.genome	580596.3	580596.3.con.0002	fig|580596.3.peg.209	PATRIC.580596.3.580596.3.con.0002.CDS.6853.9426.rev	PATRIC	CDS	6853	9426	2574	-	FIG00000080				857		DNA gyrase subunit A (EC 5.99.1.3)
K4410.MGS46.genome	580596.3	580596.3.con.0002	fig|580596.3.peg.210	PATRIC.580596.3.580596.3.con.0002.CDS.9485.10507.rev	PATRIC	CDS	9485	10507	1023	-	FIG00000679				340		Low-specificity L-threonine aldolase (EC 4.1.2.48)
K4410.MGS46.genome	580596.3	580596.3.con.0002	fig|580596.3.peg.211	PATRIC.580596.3.580596.3.con.0002.CDS.10519.12459.rev	PATRIC	CDS	10519	12459	1941	-	FIG00028203				646		DNA gyrase subunit B (EC 5.99.1.3)
K4410.MGS46.genome	580596.3	580596.3.con.0002	fig|580596.3.peg.212	PATRIC.580596.3.580596.3.con.0002.CDS.12695.12955.rev	PATRIC	CDS	12695	12955	261	-					86		hypothetical protein
K4410.MGS46.genome	580596.3	580596.3.con.0002	fig|580596.3.peg.213	PATRIC.580596.3.580596.3.con.0002.CDS.13225.14337.rev	PATRIC	CDS	13225	14337	1113	-	FIG00000412				370		DNA recombination and repair protein RecF
K4410.MGS46.genome	580596.3	580596.3.con.0002	fig|580596.3.peg.214	PATRIC.580596.3.580596.3.con.0002.CDS.14414.14620.rev	PATRIC	CDS	14414	14620	207	-	FIG00002958				68		FIG002958: hypothetical protein
K4410.MGS46.genome	580596.3	580596.3.con.0002	fig|580596.3.peg.215	PATRIC.580596.3.580596.3.con.0002.CDS.14613.15722.rev	PATRIC	CDS	14613	15722	1110	-	FIG00066425				369		DNA polymerase III beta subunit (EC 2.7.7.7)
K4410.MGS46.genome	580596.3	580596.3.con.0002	fig|580596.3.peg.216	PATRIC.580596.3.580596.3.con.0002.CDS.16149.17426.rev	PATRIC	CDS	16149	17426	1278	-	FIG00000441				425		Chromosomal replication initiator protein DnaA
K4410.MGS46.genome	580596.3	580596.3.con.0002	fig|580596.3.peg.217	PATRIC.580596.3.580596.3.con.0002.CDS.17598.17759.rev	PATRIC	CDS	17598	17759	162	-					53		hypothetical protein
K4410.MGS46.genome	580596.3	580596.3.con.0002	fig|580596.3.peg.218	PATRIC.580596.3.580596.3.con.0002.CDS.17974.18108.fwd	PATRIC	CDS	17974	18108	135	+	FIG00000471				44		LSU ribosomal protein L34p
K4410.MGS46.genome	580596.3	580596.3.con.0002	fig|580596.3.peg.219	PATRIC.580596.3.580596.3.con.0002.CDS.18415.18759.fwd	PATRIC	CDS	18415	18759	345	+					114		Ribonuclease P protein component (EC 3.1.26.5)
K4410.MGS46.genome	580596.3	580596.3.con.0002	fig|580596.3.peg.220	PATRIC.580596.3.580596.3.con.0002.CDS.18756.18968.fwd	PATRIC	CDS	18756	18968	213	+	FIG00004843				70		Protein YidD
K4410.MGS46.genome	580596.3	580596.3.con.0002	fig|580596.3.peg.221	PATRIC.580596.3.580596.3.con.0002.CDS.19226.20233.fwd	PATRIC	CDS	19226	20233	1008	+					335		Inner membrane protein translocase component YidC, long form
K4410.MGS46.genome	580596.3	580596.3.con.0002	fig|580596.3.peg.222	PATRIC.580596.3.580596.3.con.0002.CDS.20237.21277.fwd	PATRIC	CDS	20237	21277	1041	+	FIG00001656				346		RNA-binding protein Jag
K4410.MGS46.genome	580596.3	580596.3.con.0002	fig|580596.3.peg.223	PATRIC.580596.3.580596.3.con.0002.CDS.21293.22654.fwd	PATRIC	CDS	21293	22654	1362	+	FIG00000279				453		GTPase and tRNA-U34 5-formylation enzyme TrmE
K4410.MGS46.genome	580596.3	580596.3.con.0002	fig|580596.3.peg.224	PATRIC.580596.3.580596.3.con.0002.CDS.23029.24915.fwd	PATRIC	CDS	23029	24915	1887	+	FIG00000576				628		tRNA uridine 5-carboxymethylaminomethyl modification enzyme GidA
K4410.MGS46.genome	580596.3	580596.3.con.0002	fig|580596.3.peg.225	PATRIC.580596.3.580596.3.con.0002.CDS.24912.25616.fwd	PATRIC	CDS	24912	25616	705	+	FIG00000521				234		rRNA small subunit 7-methylguanosine (m7G) methyltransferase GidB
K4410.MGS46.genome	580596.3	580596.3.con.0002	fig|580596.3.peg.226	PATRIC.580596.3.580596.3.con.0002.CDS.25879.26712.fwd	PATRIC	CDS	25879	26712	834	+	FIG00021843				277		Chromosome (plasmid) partitioning protein ParB
K4410.MGS46.genome	580596.3	580596.3.con.0002	fig|580596.3.peg.227	PATRIC.580596.3.580596.3.con.0002.CDS.27368.28144.fwd	PATRIC	CDS	27368	28144	777	+	FIG00006461				258		Chromosome (plasmid) partitioning protein ParA
K4410.MGS46.genome	580596.3	580596.3.con.0002	fig|580596.3.peg.228	PATRIC.580596.3.580596.3.con.0002.CDS.28144.29019.fwd	PATRIC	CDS	28144	29019	876	+	FIG00021843				291		Chromosome (plasmid) partitioning protein ParB
K4410.MGS46.genome	580596.3	580596.3.con.0002	fig|580596.3.peg.229	PATRIC.580596.3.580596.3.con.0002.CDS.29032.29601.fwd	PATRIC	CDS	29032	29601	570	+	FIG00638284				189		hypothetical protein
K4410.MGS46.genome	580596.3	580596.3.con.0002	fig|580596.3.peg.230	PATRIC.580596.3.580596.3.con.0002.CDS.29635.30927.fwd	PATRIC	CDS	29635	30927	1293	+	FIG00000121				430		Seryl-tRNA synthetase (EC 6.1.1.11)
K4410.MGS46.genome	580596.3	580596.3.con.0002	fig|580596.3.peg.231	PATRIC.580596.3.580596.3.con.0002.CDS.30961.31353.fwd	PATRIC	CDS	30961	31353	393	+	FIG00638284				130		hypothetical protein
K4410.MGS46.genome	580596.3	580596.3.con.0002	fig|580596.3.peg.232	PATRIC.580596.3.580596.3.con.0002.CDS.31871.31981.rev	PATRIC	CDS	31871	31981	111	-					36		hypothetical protein
K4410.MGS46.genome	580596.3	580596.3.con.0002	fig|580596.3.peg.233	PATRIC.580596.3.580596.3.con.0002.CDS.32096.32353.fwd	PATRIC	CDS	32096	32353	258	+	FIG00638284				85		hypothetical protein
K4410.MGS46.genome	580596.3	580596.3.con.0002	fig|580596.3.peg.234	PATRIC.580596.3.580596.3.con.0002.CDS.32449.33339.fwd	PATRIC	CDS	32449	33339	891	+	FIG00638284				296		hypothetical protein
K4410.MGS46.genome	580596.3	580596.3.con.0002	fig|580596.3.peg.235	PATRIC.580596.3.580596.3.con.0002.CDS.33455.33571.fwd	PATRIC	CDS	33455	33571	117	+					38		hypothetical protein
K4410.MGS46.genome	580596.3	580596.3.con.0002	fig|580596.3.peg.236	PATRIC.580596.3.580596.3.con.0002.CDS.33603.33914.fwd	PATRIC	CDS	33603	33914	312	+					103		hypothetical protein
K4410.MGS46.genome	580596.3	580596.3.con.0002	fig|580596.3.peg.237	PATRIC.580596.3.580596.3.con.0002.CDS.34022.36130.fwd	PATRIC	CDS	34022	36130	2109	+	FIG00658111				702		Lead, cadmium, zinc and mercury transporting ATPase (EC 3.6.3.3) (EC 3.6.3.5); Copper-translocating P-type ATPase (EC 3.6.3.4)
K4410.MGS46.genome	580596.3	580596.3.con.0002	fig|580596.3.peg.238	PATRIC.580596.3.580596.3.con.0002.CDS.36530.37276.rev	PATRIC	CDS	36530	37276	747	-					248		hypothetical protein
K4410.MGS46.genome	580596.3	580596.3.con.0002	fig|580596.3.peg.239	PATRIC.580596.3.580596.3.con.0002.CDS.37301.37711.rev	PATRIC	CDS	37301	37711	411	-					136		hypothetical protein
K4410.MGS46.genome	580596.3	580596.3.con.0002	fig|580596.3.peg.240	PATRIC.580596.3.580596.3.con.0002.CDS.37870.39222.fwd	PATRIC	CDS	37870	39222	1353	+	FIG00000402				450		Multi antimicrobial extrusion protein (Na(+)/drug antiporter), MATE family of MDR efflux pumps
K4410.MGS46.genome	580596.3	580596.3.con.0002	fig|580596.3.peg.241	PATRIC.580596.3.580596.3.con.0002.CDS.39840.40853.fwd	PATRIC	CDS	39840	40853	1014	+	FIG00002414				337		Sirohydrochlorin cobaltochelatase CbiK (EC 4.99.1.3) / Sirohydrochlorin ferrochelatase (EC 4.99.1.4)
K4410.MGS46.genome	580596.3	580596.3.con.0002	fig|580596.3.peg.242	PATRIC.580596.3.580596.3.con.0002.CDS.41405.42301.fwd	PATRIC	CDS	41405	42301	897	+					298		hypothetical protein
K4410.MGS46.genome	580596.3	580596.3.con.0002	fig|580596.3.peg.243	PATRIC.580596.3.580596.3.con.0002.CDS.42298.43443.fwd	PATRIC	CDS	42298	43443	1146	+	FIG00016684				381		Vitamin B12 ABC transporter, B12-binding component BtuF
K4410.MGS46.genome	580596.3	580596.3.con.0002	fig|580596.3.peg.244	PATRIC.580596.3.580596.3.con.0002.CDS.43460.44473.fwd	PATRIC	CDS	43460	44473	1014	+	FIG00003124				337		Vitamin B12 ABC transporter, permease component BtuC
K4410.MGS46.genome	580596.3	580596.3.con.0002	fig|580596.3.peg.245	PATRIC.580596.3.580596.3.con.0002.CDS.45191.46312.fwd	PATRIC	CDS	45191	46312	1122	+	FIG00004481				373		Vitamin B12 ABC transporter, ATPase component BtuD
K4410.MGS46.genome	580596.3	580596.3.con.0002	fig|580596.3.peg.246	PATRIC.580596.3.580596.3.con.0002.CDS.46439.47242.fwd	PATRIC	CDS	46439	47242	804	+	FIG01226436				267		lipoprotein, NLP/P60 family
K4410.MGS46.genome	580596.3	580596.3.con.0002	fig|580596.3.peg.247	PATRIC.580596.3.580596.3.con.0002.CDS.47530.48549.fwd	PATRIC	CDS	47530	48549	1020	+	FIG00006151				339		Methionine ABC transporter ATP-binding protein
K4410.MGS46.genome	580596.3	580596.3.con.0002	fig|580596.3.peg.248	PATRIC.580596.3.580596.3.con.0002.CDS.48536.49189.fwd	PATRIC	CDS	48536	49189	654	+	FIG00045144				217		Methionine ABC transporter permease protein
K4410.MGS46.genome	580596.3	580596.3.con.0002	fig|580596.3.peg.249	PATRIC.580596.3.580596.3.con.0002.CDS.49260.50111.fwd	PATRIC	CDS	49260	50111	852	+	FIG00047509				283		Methionine ABC transporter substrate-binding protein
K4410.MGS46.genome	580596.3	580596.3.con.0002	fig|580596.3.peg.250	PATRIC.580596.3.580596.3.con.0002.CDS.50434.50700.rev	PATRIC	CDS	50434	50700	267	-					88		hypothetical protein
K4410.MGS46.genome	580596.3	580596.3.con.0002	fig|580596.3.peg.251	PATRIC.580596.3.580596.3.con.0002.CDS.50735.51208.rev	PATRIC	CDS	50735	51208	474	-					157		hypothetical protein
K4410.MGS46.genome	580596.3	580596.3.con.0002	fig|580596.3.peg.252	PATRIC.580596.3.580596.3.con.0002.CDS.51215.51652.rev	PATRIC	CDS	51215	51652	438	-					145		hypothetical protein
K4410.MGS46.genome	580596.3	580596.3.con.0002	fig|580596.3.peg.253	PATRIC.580596.3.580596.3.con.0002.CDS.52591.53778.rev	PATRIC	CDS	52591	53778	1188	-	FIG00000329				395		S-adenosylmethionine synthetase (EC 2.5.1.6)
K4410.MGS46.genome	580596.3	580596.3.con.0002	fig|580596.3.peg.254	PATRIC.580596.3.580596.3.con.0002.CDS.54382.57342.fwd	PATRIC	CDS	54382	57342	2961	+	FIG00630330				986		Activator of (R)-2-hydroxyglutaryl-CoA dehydratase
K4410.MGS46.genome	580596.3	580596.3.con.0002	fig|580596.3.peg.255	PATRIC.580596.3.580596.3.con.0002.CDS.57320.58588.fwd	PATRIC	CDS	57320	58588	1269	+					422		Activator of (R)-2-hydroxyglutaryl-CoA dehydratase
K4410.MGS46.genome	580596.3	580596.3.con.0002	fig|580596.3.peg.256	PATRIC.580596.3.580596.3.con.0002.CDS.58642.59523.rev	PATRIC	CDS	58642	59523	882	-	FIG00638284				293		hypothetical protein
K4410.MGS46.genome	580596.3	580596.3.con.0002	fig|580596.3.peg.257	PATRIC.580596.3.580596.3.con.0002.CDS.60098.60445.rev	PATRIC	CDS	60098	60445	348	-					115		hypothetical protein
K4410.MGS46.genome	580596.3	580596.3.con.0002	fig|580596.3.peg.258	PATRIC.580596.3.580596.3.con.0002.CDS.60460.62841.rev	PATRIC	CDS	60460	62841	2382	-	FIG00638284				793		hypothetical protein
K4410.MGS46.genome	580596.3	580596.3.con.0002	fig|580596.3.peg.259	PATRIC.580596.3.580596.3.con.0002.CDS.63108.64955.rev	PATRIC	CDS	63108	64955	1848	-	FIG00014199				615		Ferrous iron transport protein B
K4410.MGS46.genome	580596.3	580596.3.con.0002	fig|580596.3.peg.260	PATRIC.580596.3.580596.3.con.0002.CDS.64952.65191.rev	PATRIC	CDS	64952	65191	240	-					79		hypothetical protein
K4410.MGS46.genome	580596.3	580596.3.con.0002	fig|580596.3.peg.261	PATRIC.580596.3.580596.3.con.0002.CDS.65311.66249.fwd	PATRIC	CDS	65311	66249	939	+	FIG00000210				312		SSU ribosomal protein S1p
K4410.MGS46.genome	580596.3	580596.3.con.0002	fig|580596.3.peg.262	PATRIC.580596.3.580596.3.con.0002.CDS.66300.67550.rev	PATRIC	CDS	66300	67550	1251	-	FIG01360707				416		ATPase, AAA family
K4410.MGS46.genome	580596.3	580596.3.con.0002	fig|580596.3.peg.263	PATRIC.580596.3.580596.3.con.0002.CDS.67799.68854.fwd	PATRIC	CDS	67799	68854	1056	+	FIG00000474				351		Histidinol-phosphate aminotransferase (EC 2.6.1.9)
K4410.MGS46.genome	580596.3	580596.3.con.0002	fig|580596.3.peg.264	PATRIC.580596.3.580596.3.con.0002.CDS.69169.69435.rev	PATRIC	CDS	69169	69435	267	-					88		hypothetical protein
K4410.MGS46.genome	580596.3	580596.3.con.0002	fig|580596.3.peg.265	PATRIC.580596.3.580596.3.con.0002.CDS.69432.69677.rev	PATRIC	CDS	69432	69677	246	-					81		hypothetical protein
K4410.MGS46.genome	580596.3	580596.3.con.0002	fig|580596.3.peg.266	PATRIC.580596.3.580596.3.con.0002.CDS.69977.70567.rev	PATRIC	CDS	69977	70567	591	-					196		hypothetical protein
K4410.MGS46.genome	580596.3	580596.3.con.0002	fig|580596.3.peg.267	PATRIC.580596.3.580596.3.con.0002.CDS.70626.71081.rev	PATRIC	CDS	70626	71081	456	-	FIG00000382				151		Ribonucleotide reductase transcriptional regulator NrdR
K4410.MGS46.genome	580596.3	580596.3.con.0002	fig|580596.3.peg.268	PATRIC.580596.3.580596.3.con.0002.CDS.71161.71718.rev	PATRIC	CDS	71161	71718	558	-	FIG00638284				185		hypothetical protein
K4410.MGS46.genome	580596.3	580596.3.con.0002	fig|580596.3.peg.269	PATRIC.580596.3.580596.3.con.0002.CDS.72219.74435.rev	PATRIC	CDS	72219	74435	2217	-	FIG00000080				738		Topoisomerase IV subunit A (EC 5.99.1.-)
K4410.MGS46.genome	580596.3	580596.3.con.0002	fig|580596.3.peg.270	PATRIC.580596.3.580596.3.con.0002.CDS.74435.75442.rev	PATRIC	CDS	74435	75442	1008	-					335		hypothetical protein
K4410.MGS46.genome	580596.3	580596.3.con.0002	fig|580596.3.peg.271	PATRIC.580596.3.580596.3.con.0002.CDS.75466.77460.rev	PATRIC	CDS	75466	77460	1995	-					664		DNA gyrase subunit B (EC 5.99.1.3)
K4410.MGS46.genome	580596.3	580596.3.con.0002	fig|580596.3.peg.272	PATRIC.580596.3.580596.3.con.0002.CDS.78122.78652.rev	PATRIC	CDS	78122	78652	531	-					176		Lysine decarboxylase family
K4410.MGS46.genome	580596.3	580596.3.con.0002	fig|580596.3.peg.273	PATRIC.580596.3.580596.3.con.0002.CDS.79723.79905.rev	PATRIC	CDS	79723	79905	183	-	FIG00000178				60		SSU ribosomal protein S21p
K4410.MGS46.genome	580596.3	580596.3.con.0002	fig|580596.3.peg.274	PATRIC.580596.3.580596.3.con.0002.CDS.80076.82484.rev	PATRIC	CDS	80076	82484	2409	-	FIG00000114				802		Leucyl-tRNA synthetase (EC 6.1.1.4)
K4410.MGS46.genome	580596.3	580596.3.con.0002	fig|580596.3.peg.275	PATRIC.580596.3.580596.3.con.0002.CDS.82569.82934.rev	PATRIC	CDS	82569	82934	366	-					121		Ribosomal silencing factor RsfA
K4410.MGS46.genome	580596.3	580596.3.con.0002	fig|580596.3.peg.276	PATRIC.580596.3.580596.3.con.0002.CDS.83002.84486.rev	PATRIC	CDS	83002	84486	1485	-					494		Cell envelope-associated transcriptional attenuator LytR-CpsA-Psr, subfamily M (as in PMID19099556)
K4410.MGS46.genome	580596.3	580596.3.con.0002	fig|580596.3.peg.277	PATRIC.580596.3.580596.3.con.0002.CDS.84505.85086.rev	PATRIC	CDS	84505	85086	582	-	FIG00014849				193		Hydrolase (HAD superfamily), YqeK
K4410.MGS46.genome	580596.3	580596.3.con.0002	fig|580596.3.peg.278	PATRIC.580596.3.580596.3.con.0002.CDS.85239.85832.rev	PATRIC	CDS	85239	85832	594	-	FIG01956071				197		Nicotinate-nucleotide adenylyltransferase (EC 2.7.7.18)
K4410.MGS46.genome	580596.3	580596.3.con.0002	fig|580596.3.peg.279	PATRIC.580596.3.580596.3.con.0002.CDS.85829.86128.rev	PATRIC	CDS	85829	86128	300	-					99		FIG004454: RNA binding protein
K4410.MGS46.genome	580596.3	580596.3.con.0002	fig|580596.3.peg.280	PATRIC.580596.3.580596.3.con.0002.CDS.86259.86834.rev	PATRIC	CDS	86259	86834	576	-	FIG00000584				191		Nucleoside 5-triphosphatase RdgB (dHAPTP, dITP, XTP-specific) (EC 3.6.1.15)
K4410.MGS46.genome	580596.3	580596.3.con.0002	fig|580596.3.peg.281	PATRIC.580596.3.580596.3.con.0002.CDS.86834.87559.rev	PATRIC	CDS	86834	87559	726	-	FIG00135600				241		Ribonuclease PH (EC 2.7.7.56)
K4410.MGS46.genome	580596.3	580596.3.con.0002	fig|580596.3.peg.282	PATRIC.580596.3.580596.3.con.0002.CDS.87546.88514.rev	PATRIC	CDS	87546	88514	969	-	FIG00000095				322		Signal recognition particle receptor protein FtsY (=alpha subunit) (TC 3.A.5.1.1)
K4410.MGS46.genome	580596.3	580596.3.con.0002	fig|580596.3.peg.283	PATRIC.580596.3.580596.3.con.0002.CDS.88556.88759.rev	PATRIC	CDS	88556	88759	204	-					67		hypothetical protein
K4410.MGS46.genome	580596.3	580596.3.con.0002	fig|580596.3.peg.284	PATRIC.580596.3.580596.3.con.0002.CDS.88796.92371.rev	PATRIC	CDS	88796	92371	3576	-	FIG00026918				1191		Chromosome partition protein smc
K4410.MGS46.genome	580596.3	580596.3.con.0002	fig|580596.3.peg.285	PATRIC.580596.3.580596.3.con.0002.CDS.92512.93180.rev	PATRIC	CDS	92512	93180	669	-	FIG00000208				222		Ribonuclease III (EC 3.1.26.3)
K4410.MGS46.genome	580596.3	580596.3.con.0002	fig|580596.3.peg.286	PATRIC.580596.3.580596.3.con.0002.CDS.93203.94219.rev	PATRIC	CDS	93203	94219	1017	-	FIG00000446				338		Phosphate:acyl-ACP acyltransferase PlsX
K4410.MGS46.genome	580596.3	580596.3.con.0002	fig|580596.3.peg.287	PATRIC.580596.3.580596.3.con.0002.CDS.94221.95525.rev	PATRIC	CDS	94221	95525	1305	-	FIG00138239				434		tRNA:m(5)U-54 MTase gid
K4410.MGS46.genome	580596.3	580596.3.con.0002	fig|580596.3.peg.288	PATRIC.580596.3.580596.3.con.0002.CDS.95522.98008.rev	PATRIC	CDS	95522	98008	2487	-	FIG00000204				828		DNA topoisomerase I (EC 5.99.1.2)
K4410.MGS46.genome	580596.3	580596.3.con.0002	fig|580596.3.peg.289	PATRIC.580596.3.580596.3.con.0002.CDS.98244.99491.rev	PATRIC	CDS	98244	99491	1248	-	FIG00035268				415		Rossmann fold nucleotide-binding protein Smf possibly involved in DNA uptake
K4410.MGS46.genome	580596.3	580596.3.con.0002	fig|580596.3.peg.290	PATRIC.580596.3.580596.3.con.0002.CDS.99505.100272.rev	PATRIC	CDS	99505	100272	768	-					255		FIG011178: rRNA methylase
K4410.MGS46.genome	580596.3	580596.3.con.0002	fig|580596.3.peg.291	PATRIC.580596.3.580596.3.con.0002.CDS.100269.100925.rev	PATRIC	CDS	100269	100925	657	-					218		Trk system potassium uptake protein TrkA
K4410.MGS46.genome	580596.3	580596.3.con.0002	fig|580596.3.peg.292	PATRIC.580596.3.580596.3.con.0002.CDS.101017.102387.rev	PATRIC	CDS	101017	102387	1371	-	FIG00615415				456		Potassium uptake protein TrkH
K4410.MGS46.genome	580596.3	580596.3.con.0002	fig|580596.3.peg.293	PATRIC.580596.3.580596.3.con.0002.CDS.102768.102884.rev	PATRIC	CDS	102768	102884	117	-					38		hypothetical protein
K4410.MGS46.genome	580596.3	580596.3.con.0002	fig|580596.3.peg.294	PATRIC.580596.3.580596.3.con.0002.CDS.103129.104502.rev	PATRIC	CDS	103129	104502	1374	-					457		TRAP dicarboxylate transporter, DctM subunit, unknown substrate 6
K4410.MGS46.genome	580596.3	580596.3.con.0002	fig|580596.3.peg.295	PATRIC.580596.3.580596.3.con.0002.CDS.104499.105041.rev	PATRIC	CDS	104499	105041	543	-					180		hypothetical protein
K4410.MGS46.genome	580596.3	580596.3.con.0002	fig|580596.3.peg.296	PATRIC.580596.3.580596.3.con.0002.CDS.105104.106255.rev	PATRIC	CDS	105104	106255	1152	-					383		hypothetical protein
K4410.MGS46.genome	580596.3	580596.3.con.0002	fig|580596.3.peg.297	PATRIC.580596.3.580596.3.con.0002.CDS.106349.107350.rev	PATRIC	CDS	106349	107350	1002	-					333		hypothetical protein
K4410.MGS46.genome	580596.3	580596.3.con.0002	fig|580596.3.peg.298	PATRIC.580596.3.580596.3.con.0002.CDS.107533.108258.rev	PATRIC	CDS	107533	108258	726	-					241		hypothetical protein
K4410.MGS46.genome	580596.3	580596.3.con.0002	fig|580596.3.peg.299	PATRIC.580596.3.580596.3.con.0002.CDS.108252.109724.rev	PATRIC	CDS	108252	109724	1473	-					490		hypothetical protein
K4410.MGS46.genome	580596.3	580596.3.con.0002	fig|580596.3.peg.300	PATRIC.580596.3.580596.3.con.0002.CDS.109929.112499.rev	PATRIC	CDS	109929	112499	2571	-	FIG00638284				856		Phytochrome, two-component sensor histidine kinase (EC 2.7.3.-)
K4410.MGS46.genome	580596.3	580596.3.con.0002	fig|580596.3.peg.301	PATRIC.580596.3.580596.3.con.0002.CDS.112489.113256.rev	PATRIC	CDS	112489	113256	768	-					255		Amino acid ABC transporter, amino acid-binding protein
K4410.MGS46.genome	580596.3	580596.3.con.0002	fig|580596.3.peg.302	PATRIC.580596.3.580596.3.con.0002.CDS.113290.113421.fwd	PATRIC	CDS	113290	113421	132	+					43		hypothetical protein
K4410.MGS46.genome	580596.3	580596.3.con.0002	fig|580596.3.peg.303	PATRIC.580596.3.580596.3.con.0002.CDS.113546.115915.fwd	PATRIC	CDS	113546	115915	2370	+	FIG00638284				789		hypothetical protein
K4410.MGS46.genome	580596.3	580596.3.con.0002	fig|580596.3.peg.304	PATRIC.580596.3.580596.3.con.0002.CDS.116057.116434.rev	PATRIC	CDS	116057	116434	378	-					125		hypothetical protein
K4410.MGS46.genome	580596.3	580596.3.con.0002	fig|580596.3.peg.305	PATRIC.580596.3.580596.3.con.0002.CDS.116564.118477.rev	PATRIC	CDS	116564	118477	1914	-	FIG00008639				637		Heme-regulated cyclic AMP phosphodiesterase (EC 3.1.4.-)
K4410.MGS46.genome	580596.3	580596.3.con.0002	fig|580596.3.peg.306	PATRIC.580596.3.580596.3.con.0002.CDS.118474.120153.rev	PATRIC	CDS	118474	120153	1680	-	FIG00638284				559		hypothetical protein
K4410.MGS46.genome	580596.3	580596.3.con.0002	fig|580596.3.peg.307	PATRIC.580596.3.580596.3.con.0002.CDS.120150.122024.rev	PATRIC	CDS	120150	122024	1875	-	FIG00638284				624		hypothetical protein
K4410.MGS46.genome	580596.3	580596.3.con.0002	fig|580596.3.peg.308	PATRIC.580596.3.580596.3.con.0002.CDS.122242.125190.rev	PATRIC	CDS	122242	125190	2949	-	FIG00638284				982		Sensory box histidine kinase/response regulator
K4410.MGS46.genome	580596.3	580596.3.con.0002	fig|580596.3.peg.309	PATRIC.580596.3.580596.3.con.0002.CDS.125197.127053.rev	PATRIC	CDS	125197	127053	1857	-	FIG00638284				618		hypothetical protein
K4410.MGS46.genome	580596.3	580596.3.con.0002	fig|580596.3.peg.310	PATRIC.580596.3.580596.3.con.0002.CDS.127473.128147.rev	PATRIC	CDS	127473	128147	675	-					224		hypothetical protein
K4410.MGS46.genome	580596.3	580596.3.con.0002	fig|580596.3.peg.311	PATRIC.580596.3.580596.3.con.0002.CDS.128160.129782.rev	PATRIC	CDS	128160	129782	1623	-	FIG00638284				540		hypothetical protein
K4410.MGS46.genome	580596.3	580596.3.con.0002	fig|580596.3.peg.312	PATRIC.580596.3.580596.3.con.0002.CDS.129980.130666.fwd	PATRIC	CDS	129980	130666	687	+	FIG00000138				228		ATP synthase F0 sector subunit a (EC 3.6.3.14)
K4410.MGS46.genome	580596.3	580596.3.con.0002	fig|580596.3.peg.313	PATRIC.580596.3.580596.3.con.0002.CDS.130699.130914.fwd	PATRIC	CDS	130699	130914	216	+	FIG00017607				71		ATP synthase F0 sector subunit c (EC 3.6.3.14)
K4410.MGS46.genome	580596.3	580596.3.con.0002	fig|580596.3.peg.314	PATRIC.580596.3.580596.3.con.0002.CDS.130930.131421.fwd	PATRIC	CDS	130930	131421	492	+	FIG00638284				163		hypothetical protein
K4410.MGS46.genome	580596.3	580596.3.con.0002	fig|580596.3.peg.315	PATRIC.580596.3.580596.3.con.0002.CDS.131418.131924.fwd	PATRIC	CDS	131418	131924	507	+	FIG00638284				168		hypothetical protein
K4410.MGS46.genome	580596.3	580596.3.con.0002	fig|580596.3.peg.316	PATRIC.580596.3.580596.3.con.0002.CDS.131939.133447.fwd	PATRIC	CDS	131939	133447	1509	+	FIG00000082				502		ATP synthase alpha chain (EC 3.6.3.14)
K4410.MGS46.genome	580596.3	580596.3.con.0002	fig|580596.3.peg.317	PATRIC.580596.3.580596.3.con.0002.CDS.133435.134388.fwd	PATRIC	CDS	133435	134388	954	+	FIG00023994				317		ATP synthase gamma chain (EC 3.6.3.14)
K4410.MGS46.genome	580596.3	580596.3.con.0002	fig|580596.3.peg.318	PATRIC.580596.3.580596.3.con.0002.CDS.134406.135803.fwd	PATRIC	CDS	134406	135803	1398	+	FIG00040241				465		ATP synthase beta chain (EC 3.6.3.14)
K4410.MGS46.genome	580596.3	580596.3.con.0002	fig|580596.3.peg.319	PATRIC.580596.3.580596.3.con.0002.CDS.135803.136201.fwd	PATRIC	CDS	135803	136201	399	+	FIG00000249				132		ATP synthase epsilon chain (EC 3.6.3.14)
K4410.MGS46.genome	580596.3	580596.3.con.0002	fig|580596.3.peg.320	PATRIC.580596.3.580596.3.con.0002.CDS.136228.136554.fwd	PATRIC	CDS	136228	136554	327	+	FIG01956050				108		Integral membrane protein
K4410.MGS46.genome	580596.3	580596.3.con.0002	fig|580596.3.peg.321	PATRIC.580596.3.580596.3.con.0002.CDS.136621.137421.rev	PATRIC	CDS	136621	137421	801	-					266		hypothetical protein
K4410.MGS46.genome	580596.3	580596.3.con.0002	fig|580596.3.peg.322	PATRIC.580596.3.580596.3.con.0002.CDS.137527.137931.rev	PATRIC	CDS	137527	137931	405	-	FIG00638284				134		Fic domain protein, BT_4222 type
K4410.MGS46.genome	580596.3	580596.3.con.0002	fig|580596.3.peg.323	PATRIC.580596.3.580596.3.con.0002.CDS.137936.139195.rev	PATRIC	CDS	137936	139195	1260	-					419		hypothetical protein
K4410.MGS46.genome	580596.3	580596.3.con.0002	fig|580596.3.peg.324	PATRIC.580596.3.580596.3.con.0002.CDS.139205.139672.rev	PATRIC	CDS	139205	139672	468	-					155		hypothetical protein
K4410.MGS46.genome	580596.3	580596.3.con.0002	fig|580596.3.peg.325	PATRIC.580596.3.580596.3.con.0002.CDS.139669.140310.rev	PATRIC	CDS	139669	140310	642	-					213		hypothetical protein
K4410.MGS46.genome	580596.3	580596.3.con.0003	fig|580596.3.peg.326	PATRIC.580596.3.580596.3.con.0003.CDS.1778.2674.rev	PATRIC	CDS	1778	2674	897	-	FIG00846773				298		Permease of the drug/metabolite transporter (DMT) superfamily
K4410.MGS46.genome	580596.3	580596.3.con.0003	fig|580596.3.peg.327	PATRIC.580596.3.580596.3.con.0003.CDS.2705.4573.rev	PATRIC	CDS	2705	4573	1869	-	FIG00638284				622		hypothetical protein
K4410.MGS46.genome	580596.3	580596.3.con.0003	fig|580596.3.peg.328	PATRIC.580596.3.580596.3.con.0003.CDS.4591.5391.rev	PATRIC	CDS	4591	5391	801	-					266		hypothetical protein
K4410.MGS46.genome	580596.3	580596.3.con.0003	fig|580596.3.peg.329	PATRIC.580596.3.580596.3.con.0003.CDS.5899.7443.fwd	PATRIC	CDS	5899	7443	1545	+	FIG00002344				514		FIG002344: Hydrolase (HAD superfamily)
K4410.MGS46.genome	580596.3	580596.3.con.0003	fig|580596.3.peg.330	PATRIC.580596.3.580596.3.con.0003.CDS.7504.9231.rev	PATRIC	CDS	7504	9231	1728	-	FIG00638284				575		hypothetical protein
K4410.MGS46.genome	580596.3	580596.3.con.0003	fig|580596.3.peg.331	PATRIC.580596.3.580596.3.con.0003.CDS.9228.9905.rev	PATRIC	CDS	9228	9905	678	-					225		Phosphate regulon transcriptional regulatory protein PhoB (SphR)
K4410.MGS46.genome	580596.3	580596.3.con.0003	fig|580596.3.peg.332	PATRIC.580596.3.580596.3.con.0003.CDS.10051.10842.rev	PATRIC	CDS	10051	10842	792	-	FIG01423642				263		Hypothetical NagD-like phosphatase, Actinobacterial subfamily
K4410.MGS46.genome	580596.3	580596.3.con.0003	fig|580596.3.peg.333	PATRIC.580596.3.580596.3.con.0003.CDS.11440.12765.rev	PATRIC	CDS	11440	12765	1326	-	FIG00000656				441		Aspartyl-tRNA synthetase (EC 6.1.1.12) @ Aspartyl-tRNA(Asn) synthetase (EC 6.1.1.23)
K4410.MGS46.genome	580596.3	580596.3.con.0003	fig|580596.3.peg.334	PATRIC.580596.3.580596.3.con.0003.CDS.12874.14319.rev	PATRIC	CDS	12874	14319	1446	-	FIG00638284				481		hypothetical protein
K4410.MGS46.genome	580596.3	580596.3.con.0003	fig|580596.3.peg.335	PATRIC.580596.3.580596.3.con.0003.CDS.14603.16834.fwd	PATRIC	CDS	14603	16834	2232	+					743		hypothetical protein
K4410.MGS46.genome	580596.3	580596.3.con.0003	fig|580596.3.peg.336	PATRIC.580596.3.580596.3.con.0003.CDS.16897.18084.fwd	PATRIC	CDS	16897	18084	1188	+					395		UDP-galactopyranose mutase (EC 5.4.99.9)
K4410.MGS46.genome	580596.3	580596.3.con.0003	fig|580596.3.peg.337	PATRIC.580596.3.580596.3.con.0003.CDS.18362.18853.fwd	PATRIC	CDS	18362	18853	492	+	FIG00000227				163		Phosphoribosylaminoimidazole carboxylase catalytic subunit (EC 4.1.1.21)
K4410.MGS46.genome	580596.3	580596.3.con.0003	fig|580596.3.peg.338	PATRIC.580596.3.580596.3.con.0003.CDS.19188.19898.fwd	PATRIC	CDS	19188	19898	711	+	FIG00000195				236		Phosphoribosylaminoimidazole-succinocarboxamide synthase (EC 6.3.2.6)
K4410.MGS46.genome	580596.3	580596.3.con.0003	fig|580596.3.peg.339	PATRIC.580596.3.580596.3.con.0003.CDS.19941.21413.fwd	PATRIC	CDS	19941	21413	1473	+	FIG00000179				490		Amidophosphoribosyltransferase (EC 2.4.2.14)
K4410.MGS46.genome	580596.3	580596.3.con.0003	fig|580596.3.peg.340	PATRIC.580596.3.580596.3.con.0003.CDS.21575.22615.fwd	PATRIC	CDS	21575	22615	1041	+	FIG00000222				346		Phosphoribosylformylglycinamidine cyclo-ligase (EC 6.3.3.1)
K4410.MGS46.genome	580596.3	580596.3.con.0003	fig|580596.3.peg.341	PATRIC.580596.3.580596.3.con.0003.CDS.22762.23385.fwd	PATRIC	CDS	22762	23385	624	+	FIG00000253				207		Phosphoribosylglycinamide formyltransferase (EC 2.1.2.2)
K4410.MGS46.genome	580596.3	580596.3.con.0003	fig|580596.3.peg.342	PATRIC.580596.3.580596.3.con.0003.CDS.23403.24116.fwd	PATRIC	CDS	23403	24116	714	+	FIG00647011				237		FIG00647012: hypothetical protein
K4410.MGS46.genome	580596.3	580596.3.con.0003	fig|580596.3.peg.343	PATRIC.580596.3.580596.3.con.0003.CDS.24147.25322.fwd	PATRIC	CDS	24147	25322	1176	+	FIG00000275				391		IMP cyclohydrolase (EC 3.5.4.10) / Phosphoribosylaminoimidazolecarboxamide formyltransferase (EC 2.1.2.3)
K4410.MGS46.genome	580596.3	580596.3.con.0003	fig|580596.3.peg.344	PATRIC.580596.3.580596.3.con.0003.CDS.25322.25855.fwd	PATRIC	CDS	25322	25855	534	+					177		hypothetical protein
K4410.MGS46.genome	580596.3	580596.3.con.0003	fig|580596.3.peg.345	PATRIC.580596.3.580596.3.con.0003.CDS.25855.27105.fwd	PATRIC	CDS	25855	27105	1251	+	FIG00000235				416		Phosphoribosylamine--glycine ligase (EC 6.3.4.13)
K4410.MGS46.genome	580596.3	580596.3.con.0003	fig|580596.3.peg.346	PATRIC.580596.3.580596.3.con.0003.CDS.27250.27774.fwd	PATRIC	CDS	27250	27774	525	+					174		hypothetical protein
K4410.MGS46.genome	580596.3	580596.3.con.0003	fig|580596.3.peg.347	PATRIC.580596.3.580596.3.con.0003.CDS.28095.29426.rev	PATRIC	CDS	28095	29426	1332	-	FIG00000595				443		DNA recombination protein RmuC
K4410.MGS46.genome	580596.3	580596.3.con.0003	fig|580596.3.peg.348	PATRIC.580596.3.580596.3.con.0003.CDS.29438.30103.rev	PATRIC	CDS	29438	30103	666	-	FIG00005237				221		GTP pyrophosphokinase (EC 2.7.6.5)
K4410.MGS46.genome	580596.3	580596.3.con.0003	fig|580596.3.peg.349	PATRIC.580596.3.580596.3.con.0003.CDS.30302.31015.fwd	PATRIC	CDS	30302	31015	714	+					237		hypothetical protein
K4410.MGS46.genome	580596.3	580596.3.con.0003	fig|580596.3.peg.350	PATRIC.580596.3.580596.3.con.0003.CDS.32088.32750.rev	PATRIC	CDS	32088	32750	663	-					220		hypothetical protein
K4410.MGS46.genome	580596.3	580596.3.con.0003	fig|580596.3.peg.351	PATRIC.580596.3.580596.3.con.0003.CDS.32940.34004.rev	PATRIC	CDS	32940	34004	1065	-	FIG00135469				354		Aminopeptidase YpdF (MP-, MA-, MS-, AP-, NP- specific)
K4410.MGS46.genome	580596.3	580596.3.con.0003	fig|580596.3.peg.352	PATRIC.580596.3.580596.3.con.0003.CDS.34024.34458.rev	PATRIC	CDS	34024	34458	435	-	FIG00000430				144		3-dehydroquinate dehydratase II (EC 4.2.1.10)
K4410.MGS46.genome	580596.3	580596.3.con.0003	fig|580596.3.peg.353	PATRIC.580596.3.580596.3.con.0003.CDS.34520.35380.rev	PATRIC	CDS	34520	35380	861	-	FIG00000899				286		Endonuclease IV (EC 3.1.21.2)
K4410.MGS46.genome	580596.3	580596.3.con.0003	fig|580596.3.peg.354	PATRIC.580596.3.580596.3.con.0003.CDS.35373.35885.rev	PATRIC	CDS	35373	35885	513	-					170		FIG001553: Hydrolase, HAD subfamily IIIA
K4410.MGS46.genome	580596.3	580596.3.con.0003	fig|580596.3.peg.355	PATRIC.580596.3.580596.3.con.0003.CDS.36002.36775.fwd	PATRIC	CDS	36002	36775	774	+	FIG00638284				257		hypothetical protein
K4410.MGS46.genome	580596.3	580596.3.con.0003	fig|580596.3.peg.356	PATRIC.580596.3.580596.3.con.0003.CDS.36971.37450.rev	PATRIC	CDS	36971	37450	480	-	FIG00003050				159		Cys-tRNA(Pro) deacylase YbaK
K4410.MGS46.genome	580596.3	580596.3.con.0003	fig|580596.3.peg.357	PATRIC.580596.3.580596.3.con.0003.CDS.37794.40904.rev	PATRIC	CDS	37794	40904	3111	-	FIG00638284				1036		RND multidrug efflux transporter; Acriflavin resistance protein
K4410.MGS46.genome	580596.3	580596.3.con.0003	fig|580596.3.peg.358	PATRIC.580596.3.580596.3.con.0003.CDS.40911.42089.rev	PATRIC	CDS	40911	42089	1179	-	FIG00638284				392		hypothetical protein
K4410.MGS46.genome	580596.3	580596.3.con.0003	fig|580596.3.peg.359	PATRIC.580596.3.580596.3.con.0003.CDS.42146.43411.rev	PATRIC	CDS	42146	43411	1266	-	FIG00638284				421		hypothetical protein
K4410.MGS46.genome	580596.3	580596.3.con.0003	fig|580596.3.peg.360	PATRIC.580596.3.580596.3.con.0003.CDS.43430.44707.rev	PATRIC	CDS	43430	44707	1278	-	FIG00638284				425		hypothetical protein
K4410.MGS46.genome	580596.3	580596.3.con.0003	fig|580596.3.peg.361	PATRIC.580596.3.580596.3.con.0003.CDS.44721.45743.rev	PATRIC	CDS	44721	45743	1023	-	FIG00638284				340		hypothetical protein
K4410.MGS46.genome	580596.3	580596.3.con.0003	fig|580596.3.peg.362	PATRIC.580596.3.580596.3.con.0003.CDS.46083.47108.fwd	PATRIC	CDS	46083	47108	1026	+	FIG00043259				341		Myo-inositol 2-dehydrogenase 1 (EC 1.1.1.18)
K4410.MGS46.genome	580596.3	580596.3.con.0003	fig|580596.3.peg.363	PATRIC.580596.3.580596.3.con.0003.CDS.47629.48015.fwd	PATRIC	CDS	47629	48015	387	+	FIG00003460				128		Transcriptional regulator, MerR family
K4410.MGS46.genome	580596.3	580596.3.con.0003	fig|580596.3.peg.364	PATRIC.580596.3.580596.3.con.0003.CDS.48413.49555.fwd	PATRIC	CDS	48413	49555	1143	+	FIG00009149				380		Butyryl-CoA dehydrogenase (EC 1.3.8.1)
K4410.MGS46.genome	580596.3	580596.3.con.0003	fig|580596.3.peg.365	PATRIC.580596.3.580596.3.con.0003.CDS.49577.50377.fwd	PATRIC	CDS	49577	50377	801	+	FIG01304886				266		Electron transfer flavoprotein, beta subunit
K4410.MGS46.genome	580596.3	580596.3.con.0003	fig|580596.3.peg.366	PATRIC.580596.3.580596.3.con.0003.CDS.50399.51514.fwd	PATRIC	CDS	50399	51514	1116	+	FIG00136866				371		Electron transfer flavoprotein, alpha subunit
K4410.MGS46.genome	580596.3	580596.3.con.0003	fig|580596.3.peg.367	PATRIC.580596.3.580596.3.con.0003.CDS.51515.51682.rev	PATRIC	CDS	51515	51682	168	-					55		hypothetical protein
K4410.MGS46.genome	580596.3	580596.3.con.0003	fig|580596.3.peg.368	PATRIC.580596.3.580596.3.con.0003.CDS.51725.51964.rev	PATRIC	CDS	51725	51964	240	-					79		hypothetical protein
K4410.MGS46.genome	580596.3	580596.3.con.0003	fig|580596.3.peg.369	PATRIC.580596.3.580596.3.con.0003.CDS.52033.52152.rev	PATRIC	CDS	52033	52152	120	-					39		hypothetical protein
K4410.MGS46.genome	580596.3	580596.3.con.0003	fig|580596.3.peg.370	PATRIC.580596.3.580596.3.con.0003.CDS.52892.53158.fwd	PATRIC	CDS	52892	53158	267	+	FIG00000144				88		SSU ribosomal protein S15p (S13e)
K4410.MGS46.genome	580596.3	580596.3.con.0003	fig|580596.3.peg.371	PATRIC.580596.3.580596.3.con.0003.CDS.53405.55528.fwd	PATRIC	CDS	53405	55528	2124	+	FIG00000391				707		Polyribonucleotide nucleotidyltransferase (EC 2.7.7.8)
K4410.MGS46.genome	580596.3	580596.3.con.0003	fig|580596.3.peg.372	PATRIC.580596.3.580596.3.con.0003.CDS.55585.55788.rev	PATRIC	CDS	55585	55788	204	-					67		hypothetical protein
K4410.MGS46.genome	580596.3	580596.3.con.0003	fig|580596.3.peg.373	PATRIC.580596.3.580596.3.con.0003.CDS.55875.56075.fwd	PATRIC	CDS	55875	56075	201	+					66		hypothetical protein
K4410.MGS46.genome	580596.3	580596.3.con.0003	fig|580596.3.peg.374	PATRIC.580596.3.580596.3.con.0003.CDS.56486.57427.fwd	PATRIC	CDS	56486	57427	942	+	FIG00638284				313		hypothetical protein
K4410.MGS46.genome	580596.3	580596.3.con.0003	fig|580596.3.peg.375	PATRIC.580596.3.580596.3.con.0003.CDS.57431.58426.fwd	PATRIC	CDS	57431	58426	996	+	FIG00638284				331		hypothetical protein
K4410.MGS46.genome	580596.3	580596.3.con.0003	fig|580596.3.peg.376	PATRIC.580596.3.580596.3.con.0003.CDS.58620.59282.rev	PATRIC	CDS	58620	59282	663	-					220		hypothetical protein
K4410.MGS46.genome	580596.3	580596.3.con.0003	fig|580596.3.peg.377	PATRIC.580596.3.580596.3.con.0003.CDS.59300.59716.rev	PATRIC	CDS	59300	59716	417	-	FIG00554610				138		Transcriptional regulator, MarR family
K4410.MGS46.genome	580596.3	580596.3.con.0003	fig|580596.3.peg.378	PATRIC.580596.3.580596.3.con.0003.CDS.59931.60050.fwd	PATRIC	CDS	59931	60050	120	+					39		hypothetical protein
K4410.MGS46.genome	580596.3	580596.3.con.0003	fig|580596.3.peg.379	PATRIC.580596.3.580596.3.con.0003.CDS.60127.61149.rev	PATRIC	CDS	60127	61149	1023	-					340		hypothetical protein
K4410.MGS46.genome	580596.3	580596.3.con.0003	fig|580596.3.peg.380	PATRIC.580596.3.580596.3.con.0003.CDS.61457.63118.fwd	PATRIC	CDS	61457	63118	1662	+	FIG00122755				553		putative solute:Na symporter
K4410.MGS46.genome	580596.3	580596.3.con.0003	fig|580596.3.peg.381	PATRIC.580596.3.580596.3.con.0003.CDS.63173.64048.fwd	PATRIC	CDS	63173	64048	876	+	FIG00001893				291		Inosose isomerase (EC 5.3.99.-)
K4410.MGS46.genome	580596.3	580596.3.con.0003	fig|580596.3.peg.382	PATRIC.580596.3.580596.3.con.0003.CDS.64116.65147.fwd	PATRIC	CDS	64116	65147	1032	+					343		D-ribose-binding periplasmic protein
K4410.MGS46.genome	580596.3	580596.3.con.0003	fig|580596.3.peg.383	PATRIC.580596.3.580596.3.con.0003.CDS.65231.66256.fwd	PATRIC	CDS	65231	66256	1026	+	FIG00043259				341		Myo-inositol 2-dehydrogenase 1 (EC 1.1.1.18)
K4410.MGS46.genome	580596.3	580596.3.con.0003	fig|580596.3.peg.384	PATRIC.580596.3.580596.3.con.0003.CDS.66539.67873.rev	PATRIC	CDS	66539	67873	1335	-	FIG00000402				444		Multi antimicrobial extrusion protein (Na(+)/drug antiporter), MATE family of MDR efflux pumps
K4410.MGS46.genome	580596.3	580596.3.con.0003	fig|580596.3.peg.385	PATRIC.580596.3.580596.3.con.0003.CDS.67860.68297.rev	PATRIC	CDS	67860	68297	438	-					145		hypothetical protein
K4410.MGS46.genome	580596.3	580596.3.con.0003	fig|580596.3.peg.386	PATRIC.580596.3.580596.3.con.0003.CDS.68401.69096.rev	PATRIC	CDS	68401	69096	696	-	FIG00627984				231		Hypothetical integral membrane protein
K4410.MGS46.genome	580596.3	580596.3.con.0003	fig|580596.3.peg.387	PATRIC.580596.3.580596.3.con.0003.CDS.69216.72530.rev	PATRIC	CDS	69216	72530	3315	-	FIG00638284				1104		hypothetical protein
K4410.MGS46.genome	580596.3	580596.3.con.0003	fig|580596.3.peg.388	PATRIC.580596.3.580596.3.con.0003.CDS.72943.73320.fwd	PATRIC	CDS	72943	73320	378	+					125		hypothetical protein
K4410.MGS46.genome	580596.3	580596.3.con.0003	fig|580596.3.peg.389	PATRIC.580596.3.580596.3.con.0003.CDS.73395.74372.rev	PATRIC	CDS	73395	74372	978	-	FIG00031250				325		D-3-phosphoglycerate dehydrogenase (EC 1.1.1.95)
K4410.MGS46.genome	580596.3	580596.3.con.0003	fig|580596.3.peg.390	PATRIC.580596.3.580596.3.con.0003.CDS.74487.74762.rev	PATRIC	CDS	74487	74762	276	-					91		hypothetical protein
K4410.MGS46.genome	580596.3	580596.3.con.0003	fig|580596.3.peg.391	PATRIC.580596.3.580596.3.con.0003.CDS.74909.75775.fwd	PATRIC	CDS	74909	75775	867	+					288		hypothetical protein
K4410.MGS46.genome	580596.3	580596.3.con.0003	fig|580596.3.peg.392	PATRIC.580596.3.580596.3.con.0003.CDS.75827.77089.rev	PATRIC	CDS	75827	77089	1263	-	FIG00003251				420		Uracil permease
K4410.MGS46.genome	580596.3	580596.3.con.0003	fig|580596.3.peg.393	PATRIC.580596.3.580596.3.con.0003.CDS.77135.77977.rev	PATRIC	CDS	77135	77977	843	-					280		hypothetical protein
K4410.MGS46.genome	580596.3	580596.3.con.0003	fig|580596.3.peg.394	PATRIC.580596.3.580596.3.con.0003.CDS.78157.78852.rev	PATRIC	CDS	78157	78852	696	-	FIG00000264				231		LSU ribosomal protein L1p (L10Ae)
K4410.MGS46.genome	580596.3	580596.3.con.0003	fig|580596.3.peg.395	PATRIC.580596.3.580596.3.con.0003.CDS.78951.79376.rev	PATRIC	CDS	78951	79376	426	-	FIG00000182				141		LSU ribosomal protein L11p (L12e)
K4410.MGS46.genome	580596.3	580596.3.con.0003	fig|580596.3.peg.396	PATRIC.580596.3.580596.3.con.0003.CDS.79481.80017.rev	PATRIC	CDS	79481	80017	537	-	FIG00000269				178		Transcription antitermination protein NusG
K4410.MGS46.genome	580596.3	580596.3.con.0003	fig|580596.3.peg.397	PATRIC.580596.3.580596.3.con.0003.CDS.80035.80265.rev	PATRIC	CDS	80035	80265	231	-					76		hypothetical protein
K4410.MGS46.genome	580596.3	580596.3.con.0003	fig|580596.3.peg.398	PATRIC.580596.3.580596.3.con.0003.CDS.80284.80433.rev	PATRIC	CDS	80284	80433	150	-					49		LSU ribosomal protein L33p @ LSU ribosomal protein L33p, zinc-dependent
K4410.MGS46.genome	580596.3	580596.3.con.0003	fig|580596.3.peg.399	PATRIC.580596.3.580596.3.con.0003.CDS.80728.81144.fwd	PATRIC	CDS	80728	81144	417	+	FIG00010099				138		Putative Holliday junction resolvase YqgF
K4410.MGS46.genome	580596.3	580596.3.con.0003	fig|580596.3.peg.400	PATRIC.580596.3.580596.3.con.0003.CDS.81341.82681.fwd	PATRIC	CDS	81341	82681	1341	+	FIG00622714				446		Histidine permease YuiF
K4410.MGS46.genome	580596.3	580596.3.con.0003	fig|580596.3.peg.401	PATRIC.580596.3.580596.3.con.0003.CDS.82886.83254.rev	PATRIC	CDS	82886	83254	369	-					122		hypothetical protein
K4410.MGS46.genome	580596.3	580596.3.con.0003	fig|580596.3.peg.402	PATRIC.580596.3.580596.3.con.0003.CDS.83430.84728.fwd	PATRIC	CDS	83430	84728	1299	+					432		hypothetical protein
K4410.MGS46.genome	580596.3	580596.3.con.0003	fig|580596.3.peg.403	PATRIC.580596.3.580596.3.con.0003.CDS.84960.85382.rev	PATRIC	CDS	84960	85382	423	-	FIG00638284				140		hypothetical protein
K4410.MGS46.genome	580596.3	580596.3.con.0003	fig|580596.3.peg.404	PATRIC.580596.3.580596.3.con.0003.CDS.85508.86152.fwd	PATRIC	CDS	85508	86152	645	+					214		hypothetical protein
K4410.MGS46.genome	580596.3	580596.3.con.0003	fig|580596.3.peg.405	PATRIC.580596.3.580596.3.con.0003.CDS.86198.86632.rev	PATRIC	CDS	86198	86632	435	-	FIG00638284				144		hypothetical protein
K4410.MGS46.genome	580596.3	580596.3.con.0003	fig|580596.3.peg.406	PATRIC.580596.3.580596.3.con.0003.CDS.86650.87732.rev	PATRIC	CDS	86650	87732	1083	-					360		hypothetical protein
K4410.MGS46.genome	580596.3	580596.3.con.0003	fig|580596.3.peg.407	PATRIC.580596.3.580596.3.con.0003.CDS.87937.89442.rev	PATRIC	CDS	87937	89442	1506	-	FIG00527450				501		FIG00527456: hypothetical protein
K4410.MGS46.genome	580596.3	580596.3.con.0003	fig|580596.3.peg.408	PATRIC.580596.3.580596.3.con.0003.CDS.89463.89819.rev	PATRIC	CDS	89463	89819	357	-					118		hypothetical protein
K4410.MGS46.genome	580596.3	580596.3.con.0003	fig|580596.3.peg.409	PATRIC.580596.3.580596.3.con.0003.CDS.89969.90580.fwd	PATRIC	CDS	89969	90580	612	+	FIG00628860				203		Hypothetical protein Cj1505c
K4410.MGS46.genome	580596.3	580596.3.con.0003	fig|580596.3.peg.410	PATRIC.580596.3.580596.3.con.0003.CDS.90580.90822.fwd	PATRIC	CDS	90580	90822	243	+					80		hypothetical protein
K4410.MGS46.genome	580596.3	580596.3.con.0003	fig|580596.3.peg.411	PATRIC.580596.3.580596.3.con.0003.CDS.90834.91967.fwd	PATRIC	CDS	90834	91967	1134	+	FIG00000001				377		Cysteine desulfurase (EC 2.8.1.7)
K4410.MGS46.genome	580596.3	580596.3.con.0003	fig|580596.3.peg.412	PATRIC.580596.3.580596.3.con.0003.CDS.91998.92558.fwd	PATRIC	CDS	91998	92558	561	+	FIG00638284				186		hypothetical protein
K4410.MGS46.genome	580596.3	580596.3.con.0003	fig|580596.3.peg.413	PATRIC.580596.3.580596.3.con.0003.CDS.92628.94148.fwd	PATRIC	CDS	92628	94148	1521	+					506		Long-chain-fatty-acid--CoA ligase (EC 6.2.1.3)
K4410.MGS46.genome	580596.3	580596.3.con.0003	fig|580596.3.peg.414	PATRIC.580596.3.580596.3.con.0003.CDS.94135.94911.fwd	PATRIC	CDS	94135	94911	777	+					258		hypothetical protein
K4410.MGS46.genome	580596.3	580596.3.con.0003	fig|580596.3.peg.415	PATRIC.580596.3.580596.3.con.0003.CDS.94926.95153.fwd	PATRIC	CDS	94926	95153	228	+					75		hypothetical protein
K4410.MGS46.genome	580596.3	580596.3.con.0003	fig|580596.3.peg.416	PATRIC.580596.3.580596.3.con.0003.CDS.95153.96694.fwd	PATRIC	CDS	95153	96694	1542	+	FIG00002470				513		Probable poly(beta-D-mannuronate) O-acetylase (EC 2.3.1.-)
K4410.MGS46.genome	580596.3	580596.3.con.0003	fig|580596.3.peg.417	PATRIC.580596.3.580596.3.con.0003.CDS.96706.98559.fwd	PATRIC	CDS	96706	98559	1854	+	FIG00004655				617		Polysaccharide deacetylase
K4410.MGS46.genome	580596.3	580596.3.con.0003	fig|580596.3.peg.418	PATRIC.580596.3.580596.3.con.0003.CDS.98631.99500.rev	PATRIC	CDS	98631	99500	870	-	FIG00001378				289		N-carbamoylputrescine amidase (EC 3.5.1.53)
K4410.MGS46.genome	580596.3	580596.3.con.0003	fig|580596.3.peg.419	PATRIC.580596.3.580596.3.con.0003.CDS.99579.101849.rev	PATRIC	CDS	99579	101849	2271	-	FIG00000308				756		3'-to-5' exoribonuclease RNase R
K4410.MGS46.genome	580596.3	580596.3.con.0003	fig|580596.3.peg.420	PATRIC.580596.3.580596.3.con.0003.CDS.102083.102838.fwd	PATRIC	CDS	102083	102838	756	+	FIG00621114				251		3-oxoacyl-[acyl-carrier protein] reductase (EC 1.1.1.100)
K4410.MGS46.genome	580596.3	580596.3.con.0003	fig|580596.3.peg.421	PATRIC.580596.3.580596.3.con.0003.CDS.102835.103635.fwd	PATRIC	CDS	102835	103635	801	+	FIG00138938				266		tRNA(Cytosine32)-2-thiocytidine synthetase
K4410.MGS46.genome	580596.3	580596.3.con.0003	fig|580596.3.peg.422	PATRIC.580596.3.580596.3.con.0003.CDS.103650.105143.fwd	PATRIC	CDS	103650	105143	1494	+	FIG01364621				497		FIG00262664: hypothetical protein
K4410.MGS46.genome	580596.3	580596.3.con.0003	fig|580596.3.peg.423	PATRIC.580596.3.580596.3.con.0003.CDS.105391.106368.rev	PATRIC	CDS	105391	106368	978	-	FIG00638284				325		hypothetical protein
K4410.MGS46.genome	580596.3	580596.3.con.0003	fig|580596.3.peg.424	PATRIC.580596.3.580596.3.con.0003.CDS.106564.106905.rev	PATRIC	CDS	106564	106905	342	-					113		hypothetical protein
K4410.MGS46.genome	580596.3	580596.3.con.0003	fig|580596.3.peg.425	PATRIC.580596.3.580596.3.con.0003.CDS.106928.108076.fwd	PATRIC	CDS	106928	108076	1149	+	FIG00638284				382		Nitric oxide reductase activation protein NorD
K4410.MGS46.genome	580596.3	580596.3.con.0003	fig|580596.3.peg.426	PATRIC.580596.3.580596.3.con.0003.CDS.108402.109445.fwd	PATRIC	CDS	108402	109445	1044	+	FIG00004221				347		COG2110, Macro domain, possibly ADP-ribose binding module
K4410.MGS46.genome	580596.3	580596.3.con.0003	fig|580596.3.peg.427	PATRIC.580596.3.580596.3.con.0003.CDS.109613.110167.fwd	PATRIC	CDS	109613	110167	555	+	FIG00529496				184		FIG00529500: hypothetical protein
K4410.MGS46.genome	580596.3	580596.3.con.0003	fig|580596.3.peg.428	PATRIC.580596.3.580596.3.con.0003.CDS.110173.110976.fwd	PATRIC	CDS	110173	110976	804	+	FIG01312115				267		hydrolase, putative
K4410.MGS46.genome	580596.3	580596.3.con.0003	fig|580596.3.peg.429	PATRIC.580596.3.580596.3.con.0003.CDS.111394.111996.rev	PATRIC	CDS	111394	111996	603	-	FIG00001630				200		Alpha-aspartyl dipeptidase Peptidase E (EC 3.4.13.21)
K4410.MGS46.genome	580596.3	580596.3.con.0003	fig|580596.3.peg.430	PATRIC.580596.3.580596.3.con.0003.CDS.112023.112910.rev	PATRIC	CDS	112023	112910	888	-					295		Protein-N(5)-glutamine methyltransferase PrmC, methylates polypeptide chain release factors RF1 and RF2
K4410.MGS46.genome	580596.3	580596.3.con.0003	fig|580596.3.peg.431	PATRIC.580596.3.580596.3.con.0003.CDS.112930.113895.rev	PATRIC	CDS	112930	113895	966	-	FIG00000580				321		tRNA dihydrouridine synthase B (EC 1.-.-.-)
K4410.MGS46.genome	580596.3	580596.3.con.0003	fig|580596.3.peg.432	PATRIC.580596.3.580596.3.con.0003.CDS.113901.114836.rev	PATRIC	CDS	113901	114836	936	-	FIG00069887				311		FIG069887: hypothetical protein
K4410.MGS46.genome	580596.3	580596.3.con.0003	fig|580596.3.peg.433	PATRIC.580596.3.580596.3.con.0003.CDS.114833.116383.rev	PATRIC	CDS	114833	116383	1551	-	FIG00000846				516		Osmosensitive K+ channel histidine kinase KdpD (EC 2.7.3.-)
K4410.MGS46.genome	580596.3	580596.3.con.0003	fig|580596.3.peg.434	PATRIC.580596.3.580596.3.con.0003.CDS.116926.117615.rev	PATRIC	CDS	116926	117615	690	-	FIG01956054				229		Phosphate regulon transcriptional regulatory protein PhoB (SphR)
K4410.MGS46.genome	580596.3	580596.3.con.0003	fig|580596.3.peg.435	PATRIC.580596.3.580596.3.con.0003.CDS.117683.119017.rev	PATRIC	CDS	117683	119017	1335	-					444		hypothetical protein
K4410.MGS46.genome	580596.3	580596.3.con.0003	fig|580596.3.peg.436	PATRIC.580596.3.580596.3.con.0003.CDS.119451.120185.rev	PATRIC	CDS	119451	120185	735	-					244		hypothetical protein
K4410.MGS46.genome	580596.3	580596.3.con.0003	fig|580596.3.peg.437	PATRIC.580596.3.580596.3.con.0003.CDS.120205.120723.rev	PATRIC	CDS	120205	120723	519	-	FIG01955868				172		Peptidyl-prolyl cis-trans isomerase (EC 5.2.1.8)
K4410.MGS46.genome	580596.3	580596.3.con.0003	fig|580596.3.peg.438	PATRIC.580596.3.580596.3.con.0003.CDS.121226.121435.rev	PATRIC	CDS	121226	121435	210	-					69		hypothetical protein
K4410.MGS46.genome	580596.3	580596.3.con.0003	fig|580596.3.peg.439	PATRIC.580596.3.580596.3.con.0003.CDS.121759.122457.fwd	PATRIC	CDS	121759	122457	699	+	FIG01031938				232		Translocation-enhancing protein TepA
K4410.MGS46.genome	580596.3	580596.3.con.0003	fig|580596.3.peg.440	PATRIC.580596.3.580596.3.con.0003.CDS.122482.123384.rev	PATRIC	CDS	122482	123384	903	-	FIG00846773				300		Permease of the drug/metabolite transporter (DMT) superfamily
K4410.MGS46.genome	580596.3	580596.3.con.0003	fig|580596.3.peg.441	PATRIC.580596.3.580596.3.con.0003.CDS.123854.125119.rev	PATRIC	CDS	123854	125119	1266	-	FIG00000032				421		Dihydroorotase (EC 3.5.2.3)
K4410.MGS46.genome	580596.3	580596.3.con.0003	fig|580596.3.peg.442	PATRIC.580596.3.580596.3.con.0003.CDS.125144.126538.rev	PATRIC	CDS	125144	126538	1395	-					464		Probable M18-family aminopeptidase 1 (EC 3.4.11.-)
K4410.MGS46.genome	580596.3	580596.3.con.0003	fig|580596.3.peg.443	PATRIC.580596.3.580596.3.con.0003.CDS.126565.127149.rev	PATRIC	CDS	126565	127149	585	-	FIG00000267				194		Dephospho-CoA kinase (EC 2.7.1.24)
K4410.MGS46.genome	580596.3	580596.3.con.0003	fig|580596.3.peg.444	PATRIC.580596.3.580596.3.con.0003.CDS.127789.128814.rev	PATRIC	CDS	127789	128814	1026	-	FIG00012971				341		TsaC protein (YrdC-Sua5 domains) required for threonylcarbamoyladenosine t(6)A37 modification in tRNA
K4410.MGS46.genome	580596.3	580596.3.con.0003	fig|580596.3.peg.445	PATRIC.580596.3.580596.3.con.0003.CDS.128949.129341.fwd	PATRIC	CDS	128949	129341	393	+					130		hypothetical protein
K4410.MGS46.genome	580596.3	580596.3.con.0003	fig|580596.3.peg.446	PATRIC.580596.3.580596.3.con.0003.CDS.129344.130408.rev	PATRIC	CDS	129344	130408	1065	-	FIG00000188				354		Peptide chain release factor 1
K4410.MGS46.genome	580596.3	580596.3.con.0003	fig|580596.3.peg.447	PATRIC.580596.3.580596.3.con.0003.CDS.130458.131213.rev	PATRIC	CDS	130458	131213	756	-					251		hypothetical protein
K4410.MGS46.genome	580596.3	580596.3.con.0003	fig|580596.3.peg.448	PATRIC.580596.3.580596.3.con.0003.CDS.131210.133138.rev	PATRIC	CDS	131210	133138	1929	-	FIG00005836				642		COG0488: ATPase components of ABC transporters with duplicated ATPase domains
K4410.MGS46.genome	580596.3	580596.3.con.0003	fig|580596.3.peg.449	PATRIC.580596.3.580596.3.con.0003.CDS.133298.133942.rev	PATRIC	CDS	133298	133942	645	-	FIG00003555				214		Phosphoglycolate phosphatase (EC 3.1.3.18)
K4410.MGS46.genome	580596.3	580596.3.con.0004	fig|580596.3.peg.450	PATRIC.580596.3.580596.3.con.0004.CDS.3.518.fwd	PATRIC	CDS	3	518	516	+	FIG00043259				171		Myo-inositol 2-dehydrogenase 1 (EC 1.1.1.18)
K4410.MGS46.genome	580596.3	580596.3.con.0004	fig|580596.3.peg.451	PATRIC.580596.3.580596.3.con.0004.CDS.612.1556.fwd	PATRIC	CDS	612	1556	945	+	FIG00001893				314		Inosose isomerase (EC 5.3.99.-)
K4410.MGS46.genome	580596.3	580596.3.con.0004	fig|580596.3.peg.452	PATRIC.580596.3.580596.3.con.0004.CDS.1634.2650.fwd	PATRIC	CDS	1634	2650	1017	+	FIG00638284				338		hypothetical protein
K4410.MGS46.genome	580596.3	580596.3.con.0004	fig|580596.3.peg.453	PATRIC.580596.3.580596.3.con.0004.CDS.2776.2895.fwd	PATRIC	CDS	2776	2895	120	+					39		hypothetical protein
K4410.MGS46.genome	580596.3	580596.3.con.0004	fig|580596.3.peg.454	PATRIC.580596.3.580596.3.con.0004.CDS.2930.3460.rev	PATRIC	CDS	2930	3460	531	-	FIG00638284				176		hypothetical protein
K4410.MGS46.genome	580596.3	580596.3.con.0004	fig|580596.3.peg.455	PATRIC.580596.3.580596.3.con.0004.CDS.3495.3662.rev	PATRIC	CDS	3495	3662	168	-					55		hypothetical protein
K4410.MGS46.genome	580596.3	580596.3.con.0004	fig|580596.3.peg.456	PATRIC.580596.3.580596.3.con.0004.CDS.3826.5250.fwd	PATRIC	CDS	3826	5250	1425	+	FIG00002130				474		Glycerol-3-phosphate ABC transporter, periplasmic glycerol-3-phosphate-binding protein (TC 3.A.1.1.3)
K4410.MGS46.genome	580596.3	580596.3.con.0004	fig|580596.3.peg.457	PATRIC.580596.3.580596.3.con.0004.CDS.5293.8286.fwd	PATRIC	CDS	5293	8286	2994	+	FIG00561534				997		diguanylate cyclase/phosphodiesterase (GGDEF & EAL domains) with PAS/PAC sensor(s)
K4410.MGS46.genome	580596.3	580596.3.con.0004	fig|580596.3.peg.458	PATRIC.580596.3.580596.3.con.0004.CDS.8468.8839.fwd	PATRIC	CDS	8468	8839	372	+	FIG00001470				123		Signal recognition particle associated protein
K4410.MGS46.genome	580596.3	580596.3.con.0004	fig|580596.3.peg.459	PATRIC.580596.3.580596.3.con.0004.CDS.8841.10199.fwd	PATRIC	CDS	8841	10199	1359	+	FIG00000113				452		Signal recognition particle, subunit Ffh SRP54 (TC 3.A.5.1.1)
K4410.MGS46.genome	580596.3	580596.3.con.0004	fig|580596.3.peg.460	PATRIC.580596.3.580596.3.con.0004.CDS.10264.10506.fwd	PATRIC	CDS	10264	10506	243	+	FIG00000193				80		SSU ribosomal protein S16p
K4410.MGS46.genome	580596.3	580596.3.con.0004	fig|580596.3.peg.461	PATRIC.580596.3.580596.3.con.0004.CDS.10521.10751.fwd	PATRIC	CDS	10521	10751	231	+	FIG00005628				76		KH domain RNA binding protein YlqC
K4410.MGS46.genome	580596.3	580596.3.con.0004	fig|580596.3.peg.462	PATRIC.580596.3.580596.3.con.0004.CDS.11381.11887.fwd	PATRIC	CDS	11381	11887	507	+					168		16S rRNA processing protein RimM
K4410.MGS46.genome	580596.3	580596.3.con.0004	fig|580596.3.peg.463	PATRIC.580596.3.580596.3.con.0004.CDS.11884.12618.fwd	PATRIC	CDS	11884	12618	735	+	FIG00000230				244		tRNA (Guanine37-N1) -methyltransferase (EC 2.1.1.31)
K4410.MGS46.genome	580596.3	580596.3.con.0004	fig|580596.3.peg.464	PATRIC.580596.3.580596.3.con.0004.CDS.12711.13160.rev	PATRIC	CDS	12711	13160	450	-					149		hypothetical protein
K4410.MGS46.genome	580596.3	580596.3.con.0004	fig|580596.3.peg.465	PATRIC.580596.3.580596.3.con.0004.CDS.13201.13410.rev	PATRIC	CDS	13201	13410	210	-	FIG01463062				69		PspC domain protein
K4410.MGS46.genome	580596.3	580596.3.con.0004	fig|580596.3.peg.466	PATRIC.580596.3.580596.3.con.0004.CDS.13457.14386.rev	PATRIC	CDS	13457	14386	930	-	FIG00638284				309		hypothetical protein
K4410.MGS46.genome	580596.3	580596.3.con.0004	fig|580596.3.peg.467	PATRIC.580596.3.580596.3.con.0004.CDS.14383.15042.rev	PATRIC	CDS	14383	15042	660	-					219		hypothetical protein
K4410.MGS46.genome	580596.3	580596.3.con.0004	fig|580596.3.peg.468	PATRIC.580596.3.580596.3.con.0004.CDS.15039.15356.rev	PATRIC	CDS	15039	15356	318	-	FIG00002474				105		Transcriptional regulator, PadR family
K4410.MGS46.genome	580596.3	580596.3.con.0004	fig|580596.3.peg.469	PATRIC.580596.3.580596.3.con.0004.CDS.15458.15577.fwd	PATRIC	CDS	15458	15577	120	+					39		hypothetical protein
K4410.MGS46.genome	580596.3	580596.3.con.0004	fig|580596.3.peg.470	PATRIC.580596.3.580596.3.con.0004.CDS.15574.16644.fwd	PATRIC	CDS	15574	16644	1071	+	FIG00000350				356		D-alanine--D-alanine ligase (EC 6.3.2.4)
K4410.MGS46.genome	580596.3	580596.3.con.0004	fig|580596.3.peg.471	PATRIC.580596.3.580596.3.con.0004.CDS.16637.17434.fwd	PATRIC	CDS	16637	17434	798	+	FIG00000397				265		Glutamate racemase (EC 5.1.1.3)
K4410.MGS46.genome	580596.3	580596.3.con.0004	fig|580596.3.peg.472	PATRIC.580596.3.580596.3.con.0004.CDS.17465.17908.fwd	PATRIC	CDS	17465	17908	444	+					147		hypothetical protein
K4410.MGS46.genome	580596.3	580596.3.con.0004	fig|580596.3.peg.473	PATRIC.580596.3.580596.3.con.0004.CDS.17949.19646.fwd	PATRIC	CDS	17949	19646	1698	+	FIG00000088				565		Arginyl-tRNA synthetase (EC 6.1.1.19)
K4410.MGS46.genome	580596.3	580596.3.con.0004	fig|580596.3.peg.474	PATRIC.580596.3.580596.3.con.0004.CDS.19694.21178.fwd	PATRIC	CDS	19694	21178	1485	+					494		hypothetical protein
K4410.MGS46.genome	580596.3	580596.3.con.0004	fig|580596.3.peg.475	PATRIC.580596.3.580596.3.con.0004.CDS.21233.22264.fwd	PATRIC	CDS	21233	22264	1032	+					343		hypothetical protein
K4410.MGS46.genome	580596.3	580596.3.con.0004	fig|580596.3.peg.476	PATRIC.580596.3.580596.3.con.0004.CDS.22606.23568.fwd	PATRIC	CDS	22606	23568	963	+	FIG00000346				320		Ribosomal protein L11 methyltransferase (EC 2.1.1.-)
K4410.MGS46.genome	580596.3	580596.3.con.0004	fig|580596.3.peg.477	PATRIC.580596.3.580596.3.con.0004.CDS.23638.24372.fwd	PATRIC	CDS	23638	24372	735	+	FIG00000248				244		Ribosomal RNA small subunit methyltransferase E (EC 2.1.1.-)
K4410.MGS46.genome	580596.3	580596.3.con.0004	fig|580596.3.peg.478	PATRIC.580596.3.580596.3.con.0004.CDS.24398.25180.fwd	PATRIC	CDS	24398	25180	783	+					260		hypothetical protein
K4410.MGS46.genome	580596.3	580596.3.con.0004	fig|580596.3.peg.479	PATRIC.580596.3.580596.3.con.0004.CDS.25276.26052.fwd	PATRIC	CDS	25276	26052	777	+					258		hypothetical protein
K4410.MGS46.genome	580596.3	580596.3.con.0004	fig|580596.3.peg.480	PATRIC.580596.3.580596.3.con.0004.CDS.27096.28235.rev	PATRIC	CDS	27096	28235	1140	-	FIG00624891				379		Peptide chain release factor 2; programmed frameshift-containing
K4410.MGS46.genome	580596.3	580596.3.con.0004	fig|580596.3.peg.481	PATRIC.580596.3.580596.3.con.0004.CDS.28819.29769.fwd	PATRIC	CDS	28819	29769	951	+					316		Inner membrane protein YrbG, predicted calcium/sodium:proton antiporter
K4410.MGS46.genome	580596.3	580596.3.con.0004	fig|580596.3.peg.482	PATRIC.580596.3.580596.3.con.0004.CDS.29957.31306.rev	PATRIC	CDS	29957	31306	1350	-	FIG00638284				449		Multi antimicrobial extrusion protein (Na(+)/drug antiporter), MATE family of MDR efflux pumps
K4410.MGS46.genome	580596.3	580596.3.con.0004	fig|580596.3.peg.483	PATRIC.580596.3.580596.3.con.0004.CDS.31322.31435.fwd	PATRIC	CDS	31322	31435	114	+					37		hypothetical protein
K4410.MGS46.genome	580596.3	580596.3.con.0004	fig|580596.3.peg.484	PATRIC.580596.3.580596.3.con.0004.CDS.31492.32889.fwd	PATRIC	CDS	31492	32889	1398	+	FIG00638284				465		hypothetical protein
K4410.MGS46.genome	580596.3	580596.3.con.0004	fig|580596.3.peg.485	PATRIC.580596.3.580596.3.con.0004.CDS.32886.33518.fwd	PATRIC	CDS	32886	33518	633	+	FIG01331372				210		CBSS-293826.4.peg.2064: hypothetical protein
K4410.MGS46.genome	580596.3	580596.3.con.0004	fig|580596.3.peg.486	PATRIC.580596.3.580596.3.con.0004.CDS.33487.36834.fwd	PATRIC	CDS	33487	36834	3348	+	FIG00076288				1115		FIG050275: Chromosome partition protein smc
K4410.MGS46.genome	580596.3	580596.3.con.0004	fig|580596.3.peg.487	PATRIC.580596.3.580596.3.con.0004.CDS.36930.37838.rev	PATRIC	CDS	36930	37838	909	-	FIG00000376				302		L-asparaginase (EC 3.5.1.1)
K4410.MGS46.genome	580596.3	580596.3.con.0004	fig|580596.3.peg.488	PATRIC.580596.3.580596.3.con.0004.CDS.37881.38222.rev	PATRIC	CDS	37881	38222	342	-	FIG00906075				113		Transcriptional regulator, HxlR family
K4410.MGS46.genome	580596.3	580596.3.con.0004	fig|580596.3.peg.489	PATRIC.580596.3.580596.3.con.0004.CDS.38392.38787.fwd	PATRIC	CDS	38392	38787	396	+	FIG01031837				131		FIG01031838: hypothetical protein
K4410.MGS46.genome	580596.3	580596.3.con.0004	fig|580596.3.peg.490	PATRIC.580596.3.580596.3.con.0004.CDS.38902.39927.fwd	PATRIC	CDS	38902	39927	1026	+	FIG00004373				341		Putative membrane protein YeiH
K4410.MGS46.genome	580596.3	580596.3.con.0004	fig|580596.3.peg.491	PATRIC.580596.3.580596.3.con.0004.CDS.39950.40366.rev	PATRIC	CDS	39950	40366	417	-	FIG00638284				138		Uncharacterized protein DUF2992, B. subtilis YjdF ortholog
K4410.MGS46.genome	580596.3	580596.3.con.0004	fig|580596.3.peg.492	PATRIC.580596.3.580596.3.con.0004.CDS.40401.40583.fwd	PATRIC	CDS	40401	40583	183	+					60		hypothetical protein
K4410.MGS46.genome	580596.3	580596.3.con.0004	fig|580596.3.peg.493	PATRIC.580596.3.580596.3.con.0004.CDS.40632.41420.rev	PATRIC	CDS	40632	41420	789	-	FIG00137389				262		Hydroxypyruvate isomerase (EC 5.3.1.22)
K4410.MGS46.genome	580596.3	580596.3.con.0004	fig|580596.3.peg.494	PATRIC.580596.3.580596.3.con.0004.CDS.41518.43179.rev	PATRIC	CDS	41518	43179	1662	-	FIG00638284				553		putative solute:Na symporter
K4410.MGS46.genome	580596.3	580596.3.con.0004	fig|580596.3.peg.495	PATRIC.580596.3.580596.3.con.0004.CDS.43293.44303.rev	PATRIC	CDS	43293	44303	1011	-	FIG00043259				336		Myo-inositol 2-dehydrogenase 1 (EC 1.1.1.18)
K4410.MGS46.genome	580596.3	580596.3.con.0004	fig|580596.3.peg.496	PATRIC.580596.3.580596.3.con.0004.CDS.44422.44562.rev	PATRIC	CDS	44422	44562	141	-					46		hypothetical protein
K4410.MGS46.genome	580596.3	580596.3.con.0004	fig|580596.3.peg.497	PATRIC.580596.3.580596.3.con.0004.CDS.44572.45579.rev	PATRIC	CDS	44572	45579	1008	-					335		hypothetical protein
K4410.MGS46.genome	580596.3	580596.3.con.0004	fig|580596.3.peg.498	PATRIC.580596.3.580596.3.con.0004.CDS.46104.47150.fwd	PATRIC	CDS	46104	47150	1047	+	FIG00638284				348		hypothetical protein
K4410.MGS46.genome	580596.3	580596.3.con.0004	fig|580596.3.peg.499	PATRIC.580596.3.580596.3.con.0004.CDS.47904.49664.rev	PATRIC	CDS	47904	49664	1761	-	FIG00049433				586		Periplasmic [Fe] hydrogenase large subunit (EC 1.12.7.2)
K4410.MGS46.genome	580596.3	580596.3.con.0004	fig|580596.3.peg.500	PATRIC.580596.3.580596.3.con.0004.CDS.49658.51490.rev	PATRIC	CDS	49658	51490	1833	-	FIG00011659				610		Formate dehydrogenase-O, major subunit (EC 1.2.1.2)
K4410.MGS46.genome	580596.3	580596.3.con.0004	fig|580596.3.peg.501	PATRIC.580596.3.580596.3.con.0004.CDS.51662.52564.fwd	PATRIC	CDS	51662	52564	903	+	FIG00028476				300		Ribokinase (EC 2.7.1.15)
K4410.MGS46.genome	580596.3	580596.3.con.0004	fig|580596.3.peg.502	PATRIC.580596.3.580596.3.con.0004.CDS.52612.52800.fwd	PATRIC	CDS	52612	52800	189	+					62		hypothetical protein
K4410.MGS46.genome	580596.3	580596.3.con.0004	fig|580596.3.peg.503	PATRIC.580596.3.580596.3.con.0004.CDS.53027.54046.fwd	PATRIC	CDS	53027	54046	1020	+					339		Myo-inositol 2-dehydrogenase (EC 1.1.1.18)
K4410.MGS46.genome	580596.3	580596.3.con.0004	fig|580596.3.peg.504	PATRIC.580596.3.580596.3.con.0004.CDS.54179.54328.fwd	PATRIC	CDS	54179	54328	150	+					49		hypothetical protein
K4410.MGS46.genome	580596.3	580596.3.con.0004	fig|580596.3.peg.505	PATRIC.580596.3.580596.3.con.0004.CDS.54358.55209.fwd	PATRIC	CDS	54358	55209	852	+					283		hypothetical protein
K4410.MGS46.genome	580596.3	580596.3.con.0004	fig|580596.3.peg.506	PATRIC.580596.3.580596.3.con.0004.CDS.55407.58325.rev	PATRIC	CDS	55407	58325	2919	-	FIG00658111				972		Lead, cadmium, zinc and mercury transporting ATPase (EC 3.6.3.3) (EC 3.6.3.5); Copper-translocating P-type ATPase (EC 3.6.3.4)
K4410.MGS46.genome	580596.3	580596.3.con.0004	fig|580596.3.peg.507	PATRIC.580596.3.580596.3.con.0004.CDS.58474.58617.fwd	PATRIC	CDS	58474	58617	144	+					47		hypothetical protein
K4410.MGS46.genome	580596.3	580596.3.con.0004	fig|580596.3.peg.508	PATRIC.580596.3.580596.3.con.0004.CDS.58823.60235.fwd	PATRIC	CDS	58823	60235	1413	+	FIG00018536				470		Electron transport complex protein RnfC
K4410.MGS46.genome	580596.3	580596.3.con.0004	fig|580596.3.peg.509	PATRIC.580596.3.580596.3.con.0004.CDS.60250.61263.fwd	PATRIC	CDS	60250	61263	1014	+	FIG00022976				337		Electron transport complex protein RnfD
K4410.MGS46.genome	580596.3	580596.3.con.0004	fig|580596.3.peg.510	PATRIC.580596.3.580596.3.con.0004.CDS.61267.61875.fwd	PATRIC	CDS	61267	61875	609	+	FIG00002689				202		Electron transport complex protein RnfG
K4410.MGS46.genome	580596.3	580596.3.con.0004	fig|580596.3.peg.511	PATRIC.580596.3.580596.3.con.0004.CDS.61890.62513.fwd	PATRIC	CDS	61890	62513	624	+	FIG00134060				207		Electron transport complex protein RnfE
K4410.MGS46.genome	580596.3	580596.3.con.0004	fig|580596.3.peg.512	PATRIC.580596.3.580596.3.con.0004.CDS.62514.63125.fwd	PATRIC	CDS	62514	63125	612	+	FIG00001505				203		Electron transport complex protein RnfA
K4410.MGS46.genome	580596.3	580596.3.con.0004	fig|580596.3.peg.513	PATRIC.580596.3.580596.3.con.0004.CDS.63141.64049.fwd	PATRIC	CDS	63141	64049	909	+	FIG00133292				302		Electron transport complex protein RnfB
K4410.MGS46.genome	580596.3	580596.3.con.0004	fig|580596.3.peg.514	PATRIC.580596.3.580596.3.con.0004.CDS.64049.64462.fwd	PATRIC	CDS	64049	64462	414	+	FIG00001298				137		COG1939: Ribonuclease III family protein
K4410.MGS46.genome	580596.3	580596.3.con.0004	fig|580596.3.peg.515	PATRIC.580596.3.580596.3.con.0004.CDS.65030.66238.fwd	PATRIC	CDS	65030	66238	1209	+					402		hypothetical protein
K4410.MGS46.genome	580596.3	580596.3.con.0004	fig|580596.3.peg.516	PATRIC.580596.3.580596.3.con.0004.CDS.66297.66848.rev	PATRIC	CDS	66297	66848	552	-					183		hypothetical protein
K4410.MGS46.genome	580596.3	580596.3.con.0004	fig|580596.3.peg.517	PATRIC.580596.3.580596.3.con.0004.CDS.67076.68473.fwd	PATRIC	CDS	67076	68473	1398	+	FIG00007058				465		Sodium/glycine symporter GlyP
K4410.MGS46.genome	580596.3	580596.3.con.0004	fig|580596.3.peg.518	PATRIC.580596.3.580596.3.con.0004.CDS.69055.70980.fwd	PATRIC	CDS	69055	70980	1926	+	FIG00000914				641		NAD synthetase (EC 6.3.1.5) / Glutamine amidotransferase chain of NAD synthetase
K4410.MGS46.genome	580596.3	580596.3.con.0004	fig|580596.3.peg.519	PATRIC.580596.3.580596.3.con.0004.CDS.71047.71700.fwd	PATRIC	CDS	71047	71700	654	+					217		hypothetical protein
K4410.MGS46.genome	580596.3	580596.3.con.0004	fig|580596.3.peg.520	PATRIC.580596.3.580596.3.con.0004.CDS.71881.72717.fwd	PATRIC	CDS	71881	72717	837	+	FIG00132820				278		Arogenate dehydrogenase (EC 1.3.1.43)
K4410.MGS46.genome	580596.3	580596.3.con.0004	fig|580596.3.peg.521	PATRIC.580596.3.580596.3.con.0004.CDS.72981.74381.fwd	PATRIC	CDS	72981	74381	1401	+	FIG01304590				466		Uracil-xanthine permease
K4410.MGS46.genome	580596.3	580596.3.con.0004	fig|580596.3.peg.522	PATRIC.580596.3.580596.3.con.0004.CDS.74608.75198.rev	PATRIC	CDS	74608	75198	591	-					196		FIG00647306: hypothetical protein
K4410.MGS46.genome	580596.3	580596.3.con.0004	fig|580596.3.peg.523	PATRIC.580596.3.580596.3.con.0004.CDS.75215.75556.rev	PATRIC	CDS	75215	75556	342	-					113		hypothetical protein
K4410.MGS46.genome	580596.3	580596.3.con.0004	fig|580596.3.peg.524	PATRIC.580596.3.580596.3.con.0004.CDS.75695.76459.fwd	PATRIC	CDS	75695	76459	765	+					254		Xanthine dehydrogenase, FAD binding subunit (EC 1.17.1.4)
K4410.MGS46.genome	580596.3	580596.3.con.0004	fig|580596.3.peg.525	PATRIC.580596.3.580596.3.con.0004.CDS.76472.76945.fwd	PATRIC	CDS	76472	76945	474	+	FIG00149566				157		Xanthine dehydrogenase iron-sulfur subunit (EC 1.17.1.4)
K4410.MGS46.genome	580596.3	580596.3.con.0004	fig|580596.3.peg.526	PATRIC.580596.3.580596.3.con.0004.CDS.76942.79236.fwd	PATRIC	CDS	76942	79236	2295	+	FIG01271998				764		Possible hypoxanthine oxidase XdhD (EC 1.-.-.-)
K4410.MGS46.genome	580596.3	580596.3.con.0004	fig|580596.3.peg.527	PATRIC.580596.3.580596.3.con.0004.CDS.79337.80044.rev	PATRIC	CDS	79337	80044	708	-					235		hypothetical protein
K4410.MGS46.genome	580596.3	580596.3.con.0004	fig|580596.3.peg.528	PATRIC.580596.3.580596.3.con.0004.CDS.80661.81353.rev	PATRIC	CDS	80661	81353	693	-					230		Mg(2+)-transport-ATPase-associated protein MgtC
K4410.MGS46.genome	580596.3	580596.3.con.0004	fig|580596.3.peg.529	PATRIC.580596.3.580596.3.con.0004.CDS.81367.82092.rev	PATRIC	CDS	81367	82092	726	-	FIG00436510				241		Mg(2+)-transport-ATPase-associated protein MgtC
K4410.MGS46.genome	580596.3	580596.3.con.0004	fig|580596.3.peg.530	PATRIC.580596.3.580596.3.con.0004.CDS.82182.83225.rev	PATRIC	CDS	82182	83225	1044	-	FIG00638284				347		hypothetical protein
K4410.MGS46.genome	580596.3	580596.3.con.0004	fig|580596.3.peg.531	PATRIC.580596.3.580596.3.con.0004.CDS.83373.84782.rev	PATRIC	CDS	83373	84782	1410	-	FIG00079740				469		Xyloside transporter XynT
K4410.MGS46.genome	580596.3	580596.3.con.0004	fig|580596.3.peg.532	PATRIC.580596.3.580596.3.con.0004.CDS.84822.84947.fwd	PATRIC	CDS	84822	84947	126	+					41		hypothetical protein
K4410.MGS46.genome	580596.3	580596.3.con.0004	fig|580596.3.peg.533	PATRIC.580596.3.580596.3.con.0004.CDS.85093.85929.fwd	PATRIC	CDS	85093	85929	837	+					278		hypothetical protein
K4410.MGS46.genome	580596.3	580596.3.con.0004	fig|580596.3.peg.534	PATRIC.580596.3.580596.3.con.0004.CDS.86570.86791.rev	PATRIC	CDS	86570	86791	222	-					73		hypothetical protein
K4410.MGS46.genome	580596.3	580596.3.con.0004	fig|580596.3.peg.535	PATRIC.580596.3.580596.3.con.0004.CDS.87162.88199.rev	PATRIC	CDS	87162	88199	1038	-	FIG00005022				345		ABC transporter, periplasmic spermidine putrescine-binding protein PotD (TC 3.A.1.11.1)
K4410.MGS46.genome	580596.3	580596.3.con.0004	fig|580596.3.peg.536	PATRIC.580596.3.580596.3.con.0004.CDS.88196.89005.rev	PATRIC	CDS	88196	89005	810	-	FIG00003894				269		Spermidine Putrescine ABC transporter permease component potC (TC_3.A.1.11.1)
K4410.MGS46.genome	580596.3	580596.3.con.0004	fig|580596.3.peg.537	PATRIC.580596.3.580596.3.con.0004.CDS.89002.89853.rev	PATRIC	CDS	89002	89853	852	-	FIG00004037				283		Spermidine Putrescine ABC transporter permease component PotB (TC 3.A.1.11.1)
K4410.MGS46.genome	580596.3	580596.3.con.0004	fig|580596.3.peg.538	PATRIC.580596.3.580596.3.con.0004.CDS.89850.90845.rev	PATRIC	CDS	89850	90845	996	-	FIG00007514				331		Putrescine transport ATP-binding protein PotA (TC 3.A.1.11.1)
K4410.MGS46.genome	580596.3	580596.3.con.0004	fig|580596.3.peg.539	PATRIC.580596.3.580596.3.con.0004.CDS.91337.91441.fwd	PATRIC	CDS	91337	91441	105	+					34		hypothetical protein
K4410.MGS46.genome	580596.3	580596.3.con.0004	fig|580596.3.peg.540	PATRIC.580596.3.580596.3.con.0004.CDS.91591.92511.fwd	PATRIC	CDS	91591	92511	921	+					306		hypothetical protein
K4410.MGS46.genome	580596.3	580596.3.con.0004	fig|580596.3.peg.541	PATRIC.580596.3.580596.3.con.0004.CDS.92892.93170.rev	PATRIC	CDS	92892	93170	279	-					92		hypothetical protein
K4410.MGS46.genome	580596.3	580596.3.con.0004	fig|580596.3.peg.542	PATRIC.580596.3.580596.3.con.0004.CDS.93207.94622.fwd	PATRIC	CDS	93207	94622	1416	+	FIG00000086				471		Cysteinyl-tRNA synthetase (EC 6.1.1.16)
K4410.MGS46.genome	580596.3	580596.3.con.0004	fig|580596.3.peg.543	PATRIC.580596.3.580596.3.con.0004.CDS.94739.94882.rev	PATRIC	CDS	94739	94882	144	-					47		hypothetical protein
K4410.MGS46.genome	580596.3	580596.3.con.0004	fig|580596.3.peg.544	PATRIC.580596.3.580596.3.con.0004.CDS.94965.96350.fwd	PATRIC	CDS	94965	96350	1386	+	FIG00130344				461		Citrate synthase (si) (EC 2.3.3.1)
K4410.MGS46.genome	580596.3	580596.3.con.0004	fig|580596.3.peg.545	PATRIC.580596.3.580596.3.con.0004.CDS.96581.97150.fwd	PATRIC	CDS	96581	97150	570	+	FIG00000159				189		LSU ribosomal protein L10p (P0)
K4410.MGS46.genome	580596.3	580596.3.con.0004	fig|580596.3.peg.546	PATRIC.580596.3.580596.3.con.0004.CDS.97229.97600.fwd	PATRIC	CDS	97229	97600	372	+	FIG00000141				123		LSU ribosomal protein L7/L12 (P1/P2)
K4410.MGS46.genome	580596.3	580596.3.con.0004	fig|580596.3.peg.547	PATRIC.580596.3.580596.3.con.0004.CDS.97767.99101.fwd	PATRIC	CDS	97767	99101	1335	+	FIG01266244				444		Ribosomal protein S12p Asp88 (E. coli) methylthiotransferase
K4410.MGS46.genome	580596.3	580596.3.con.0004	fig|580596.3.peg.548	PATRIC.580596.3.580596.3.con.0004.CDS.99108.99770.fwd	PATRIC	CDS	99108	99770	663	+	FIG00001550				220		CDP-diacylglycerol--glycerol-3-phosphate 3-phosphatidyltransferase (EC 2.7.8.5)
K4410.MGS46.genome	580596.3	580596.3.con.0004	fig|580596.3.peg.549	PATRIC.580596.3.580596.3.con.0004.CDS.100038.100160.rev	PATRIC	CDS	100038	100160	123	-					40		hypothetical protein
K4410.MGS46.genome	580596.3	580596.3.con.0004	fig|580596.3.peg.550	PATRIC.580596.3.580596.3.con.0004.CDS.100388.101515.fwd	PATRIC	CDS	100388	101515	1128	+	FIG01583289				375		Myo-inositol 2-dehydrogenase (EC 1.1.1.18)
K4410.MGS46.genome	580596.3	580596.3.con.0004	fig|580596.3.peg.551	PATRIC.580596.3.580596.3.con.0004.CDS.101632.102525.fwd	PATRIC	CDS	101632	102525	894	+					297		Inosose dehydratase (EC 4.2.1.44)
K4410.MGS46.genome	580596.3	580596.3.con.0004	fig|580596.3.peg.552	PATRIC.580596.3.580596.3.con.0004.CDS.102734.103753.fwd	PATRIC	CDS	102734	103753	1020	+	FIG01437339				339		hypothetical protein
K4410.MGS46.genome	580596.3	580596.3.con.0004	fig|580596.3.peg.553	PATRIC.580596.3.580596.3.con.0004.CDS.103960.104091.fwd	PATRIC	CDS	103960	104091	132	+					43		hypothetical protein
K4410.MGS46.genome	580596.3	580596.3.con.0004	fig|580596.3.peg.554	PATRIC.580596.3.580596.3.con.0004.CDS.104096.105691.fwd	PATRIC	CDS	104096	105691	1596	+					531		Sodium/myo-inositol cotransporter
K4410.MGS46.genome	580596.3	580596.3.con.0004	fig|580596.3.peg.555	PATRIC.580596.3.580596.3.con.0004.CDS.106514.107365.rev	PATRIC	CDS	106514	107365	852	-					283		hypothetical protein
K4410.MGS46.genome	580596.3	580596.3.con.0004	fig|580596.3.peg.556	PATRIC.580596.3.580596.3.con.0004.CDS.107617.108795.rev	PATRIC	CDS	107617	108795	1179	-	FIG01304636				392		NADH-dependent butanol dehydrogenase A (EC 1.1.1.-)
K4410.MGS46.genome	580596.3	580596.3.con.0004	fig|580596.3.peg.557	PATRIC.580596.3.580596.3.con.0004.CDS.108916.109911.fwd	PATRIC	CDS	108916	109911	996	+					331		hypothetical protein
K4410.MGS46.genome	580596.3	580596.3.con.0004	fig|580596.3.peg.558	PATRIC.580596.3.580596.3.con.0004.CDS.110142.111383.fwd	PATRIC	CDS	110142	111383	1242	+	FIG00000001				413		Cysteine desulfurase (EC 2.8.1.7)
K4410.MGS46.genome	580596.3	580596.3.con.0004	fig|580596.3.peg.559	PATRIC.580596.3.580596.3.con.0004.CDS.111501.111935.fwd	PATRIC	CDS	111501	111935	435	+	FIG00149470				144		Iron-sulfur cluster assembly scaffold protein IscU/NifU-like
K4410.MGS46.genome	580596.3	580596.3.con.0004	fig|580596.3.peg.560	PATRIC.580596.3.580596.3.con.0004.CDS.112153.115617.fwd	PATRIC	CDS	112153	115617	3465	+	FIG00067681				1154		Transcription-repair coupling factor
K4410.MGS46.genome	580596.3	580596.3.con.0004	fig|580596.3.peg.561	PATRIC.580596.3.580596.3.con.0004.CDS.115811.116992.rev	PATRIC	CDS	115811	116992	1182	-					393		phage integrase
K4410.MGS46.genome	580596.3	580596.3.con.0004	fig|580596.3.peg.562	PATRIC.580596.3.580596.3.con.0004.CDS.117075.117266.rev	PATRIC	CDS	117075	117266	192	-					63		hypothetical protein
K4410.MGS46.genome	580596.3	580596.3.con.0004	fig|580596.3.peg.563	PATRIC.580596.3.580596.3.con.0004.CDS.118273.120270.fwd	PATRIC	CDS	118273	120270	1998	+	FIG00638284				665		FIG00468194: hypothetical protein
K4410.MGS46.genome	580596.3	580596.3.con.0004	fig|580596.3.peg.564	PATRIC.580596.3.580596.3.con.0004.CDS.120320.122623.fwd	PATRIC	CDS	120320	122623	2304	+	FIG00638284				768		hypothetical protein
K4410.MGS46.genome	580596.3	580596.3.con.0005	fig|580596.3.peg.565	PATRIC.580596.3.580596.3.con.0005.CDS.609.1172.fwd	PATRIC	CDS	609	1172	564	+	FIG00000177				187		Translation elongation factor P
K4410.MGS46.genome	580596.3	580596.3.con.0005	fig|580596.3.peg.566	PATRIC.580596.3.580596.3.con.0005.CDS.1428.2576.rev	PATRIC	CDS	1428	2576	1149	-	FIG00638284				382		hypothetical protein
K4410.MGS46.genome	580596.3	580596.3.con.0005	fig|580596.3.peg.567	PATRIC.580596.3.580596.3.con.0005.CDS.2578.3000.rev	PATRIC	CDS	2578	3000	423	-					140		hypothetical protein
K4410.MGS46.genome	580596.3	580596.3.con.0005	fig|580596.3.peg.568	PATRIC.580596.3.580596.3.con.0005.CDS.3194.3583.rev	PATRIC	CDS	3194	3583	390	-					129		hypothetical protein
K4410.MGS46.genome	580596.3	580596.3.con.0005	fig|580596.3.peg.569	PATRIC.580596.3.580596.3.con.0005.CDS.3580.4149.rev	PATRIC	CDS	3580	4149	570	-	FIG00012067				189		Substrate-specific component BioY of biotin ECF transporter
K4410.MGS46.genome	580596.3	580596.3.con.0005	fig|580596.3.peg.570	PATRIC.580596.3.580596.3.con.0005.CDS.4290.5339.rev	PATRIC	CDS	4290	5339	1050	-					349		FIG00617369: hypothetical protein
K4410.MGS46.genome	580596.3	580596.3.con.0005	fig|580596.3.peg.571	PATRIC.580596.3.580596.3.con.0005.CDS.5417.6340.rev	PATRIC	CDS	5417	6340	924	-	FIG00510130				307		Transcriptional regulator, AraC family
K4410.MGS46.genome	580596.3	580596.3.con.0005	fig|580596.3.peg.572	PATRIC.580596.3.580596.3.con.0005.CDS.6443.7156.rev	PATRIC	CDS	6443	7156	714	-					237		TETRATRICOPEPTIDE REPEAT FAMILY PROTEIN
K4410.MGS46.genome	580596.3	580596.3.con.0005	fig|580596.3.peg.573	PATRIC.580596.3.580596.3.con.0005.CDS.7415.8674.fwd	PATRIC	CDS	7415	8674	1260	+	FIG00638284				419		hypothetical protein
K4410.MGS46.genome	580596.3	580596.3.con.0005	fig|580596.3.peg.574	PATRIC.580596.3.580596.3.con.0005.CDS.8852.9958.fwd	PATRIC	CDS	8852	9958	1107	+					368		Primosomal protein N' (replication factor Y) - superfamily II helicase
K4410.MGS46.genome	580596.3	580596.3.con.0005	fig|580596.3.peg.575	PATRIC.580596.3.580596.3.con.0005.CDS.9972.10949.fwd	PATRIC	CDS	9972	10949	978	+					325		hypothetical protein
K4410.MGS46.genome	580596.3	580596.3.con.0005	fig|580596.3.peg.576	PATRIC.580596.3.580596.3.con.0005.CDS.11033.11890.rev	PATRIC	CDS	11033	11890	858	-	FIG00638284				285		hypothetical protein
K4410.MGS46.genome	580596.3	580596.3.con.0005	fig|580596.3.peg.577	PATRIC.580596.3.580596.3.con.0005.CDS.11890.12363.rev	PATRIC	CDS	11890	12363	474	-					157		hypothetical protein
K4410.MGS46.genome	580596.3	580596.3.con.0005	fig|580596.3.peg.578	PATRIC.580596.3.580596.3.con.0005.CDS.12700.13764.fwd	PATRIC	CDS	12700	13764	1065	+	FIG00638284				354		hypothetical protein
K4410.MGS46.genome	580596.3	580596.3.con.0005	fig|580596.3.peg.579	PATRIC.580596.3.580596.3.con.0005.CDS.13863.14285.fwd	PATRIC	CDS	13863	14285	423	+					140		conserved hypothetical protein
K4410.MGS46.genome	580596.3	580596.3.con.0005	fig|580596.3.peg.580	PATRIC.580596.3.580596.3.con.0005.CDS.14427.15476.fwd	PATRIC	CDS	14427	15476	1050	+	FIG00132666				349		Hypothetical similar to thiamin biosynthesis lipoprotein ApbE
K4410.MGS46.genome	580596.3	580596.3.con.0005	fig|580596.3.peg.581	PATRIC.580596.3.580596.3.con.0005.CDS.15466.15837.fwd	PATRIC	CDS	15466	15837	372	+					123		hypothetical protein
K4410.MGS46.genome	580596.3	580596.3.con.0005	fig|580596.3.peg.582	PATRIC.580596.3.580596.3.con.0005.CDS.15850.16365.fwd	PATRIC	CDS	15850	16365	516	+	FIG00004229				171		Heptaprenyl diphosphate synthase component I (EC 2.5.1.30)
K4410.MGS46.genome	580596.3	580596.3.con.0005	fig|580596.3.peg.583	PATRIC.580596.3.580596.3.con.0005.CDS.16416.16748.fwd	PATRIC	CDS	16416	16748	333	+					110		hypothetical protein
K4410.MGS46.genome	580596.3	580596.3.con.0005	fig|580596.3.peg.584	PATRIC.580596.3.580596.3.con.0005.CDS.17736.19370.fwd	PATRIC	CDS	17736	19370	1635	+	FIG00000773				544		Glutamyl-tRNA synthetase (EC 6.1.1.17)
K4410.MGS46.genome	580596.3	580596.3.con.0005	fig|580596.3.peg.585	PATRIC.580596.3.580596.3.con.0005.CDS.19374.19502.fwd	PATRIC	CDS	19374	19502	129	+					42		hypothetical protein
K4410.MGS46.genome	580596.3	580596.3.con.0005	fig|580596.3.peg.586	PATRIC.580596.3.580596.3.con.0005.CDS.19506.21167.fwd	PATRIC	CDS	19506	21167	1662	+	FIG00000825				553		Glutaminyl-tRNA synthetase (EC 6.1.1.18)
K4410.MGS46.genome	580596.3	580596.3.con.0005	fig|580596.3.peg.587	PATRIC.580596.3.580596.3.con.0005.CDS.21345.22004.rev	PATRIC	CDS	21345	22004	660	-					219		hypothetical protein
K4410.MGS46.genome	580596.3	580596.3.con.0005	fig|580596.3.peg.588	PATRIC.580596.3.580596.3.con.0005.CDS.22022.22702.rev	PATRIC	CDS	22022	22702	681	-	FIG00638284				226		hypothetical protein
K4410.MGS46.genome	580596.3	580596.3.con.0005	fig|580596.3.peg.589	PATRIC.580596.3.580596.3.con.0005.CDS.22803.24044.rev	PATRIC	CDS	22803	24044	1242	-	FIG00058830				413		6-phosphofructokinase (EC 2.7.1.11)
K4410.MGS46.genome	580596.3	580596.3.con.0005	fig|580596.3.peg.590	PATRIC.580596.3.580596.3.con.0005.CDS.24305.25273.fwd	PATRIC	CDS	24305	25273	969	+	FIG00000370				322		Fructose-bisphosphate aldolase class II (EC 4.1.2.13)
K4410.MGS46.genome	580596.3	580596.3.con.0005	fig|580596.3.peg.591	PATRIC.580596.3.580596.3.con.0005.CDS.25689.28022.fwd	PATRIC	CDS	25689	28022	2334	+	FIG00044622				777		Ribonucleotide reductase of class III (anaerobic), large subunit (EC 1.17.4.2)
K4410.MGS46.genome	580596.3	580596.3.con.0005	fig|580596.3.peg.592	PATRIC.580596.3.580596.3.con.0005.CDS.28044.28238.fwd	PATRIC	CDS	28044	28238	195	+	FIG00044622				64		Ribonucleotide reductase of class III (anaerobic), large subunit (EC 1.17.4.2)
K4410.MGS46.genome	580596.3	580596.3.con.0005	fig|580596.3.peg.593	PATRIC.580596.3.580596.3.con.0005.CDS.28238.28747.fwd	PATRIC	CDS	28238	28747	510	+	FIG00000897				169		Ribonucleotide reductase of class III (anaerobic), activating protein (EC 1.97.1.4)
K4410.MGS46.genome	580596.3	580596.3.con.0005	fig|580596.3.peg.594	PATRIC.580596.3.580596.3.con.0005.CDS.29158.29742.rev	PATRIC	CDS	29158	29742	585	-					194		hypothetical protein
K4410.MGS46.genome	580596.3	580596.3.con.0005	fig|580596.3.peg.595	PATRIC.580596.3.580596.3.con.0005.CDS.29814.30179.rev	PATRIC	CDS	29814	30179	366	-					121		hypothetical protein
K4410.MGS46.genome	580596.3	580596.3.con.0005	fig|580596.3.peg.596	PATRIC.580596.3.580596.3.con.0005.CDS.30255.30884.rev	PATRIC	CDS	30255	30884	630	-	FIG00000396				209		Uracil phosphoribosyltransferase (EC 2.4.2.9)
K4410.MGS46.genome	580596.3	580596.3.con.0005	fig|580596.3.peg.597	PATRIC.580596.3.580596.3.con.0005.CDS.31064.31786.rev	PATRIC	CDS	31064	31786	723	-	FIG00000247				240		TsaB protein, required for threonylcarbamoyladenosine (t(6)A) formation in tRNA
K4410.MGS46.genome	580596.3	580596.3.con.0005	fig|580596.3.peg.598	PATRIC.580596.3.580596.3.con.0005.CDS.31783.32208.rev	PATRIC	CDS	31783	32208	426	-	FIG00000228				141		TsaE protein, required for threonylcarbamoyladenosine t(6)A37 formation in tRNA
K4410.MGS46.genome	580596.3	580596.3.con.0005	fig|580596.3.peg.599	PATRIC.580596.3.580596.3.con.0005.CDS.32404.33243.fwd	PATRIC	CDS	32404	33243	840	+	FIG00000555				279		Undecaprenyl-diphosphatase (EC 3.6.1.27)
K4410.MGS46.genome	580596.3	580596.3.con.0005	fig|580596.3.peg.600	PATRIC.580596.3.580596.3.con.0005.CDS.33550.34887.rev	PATRIC	CDS	33550	34887	1338	-	FIG00000402				445		Multi antimicrobial extrusion protein (Na(+)/drug antiporter), MATE family of MDR efflux pumps
K4410.MGS46.genome	580596.3	580596.3.con.0005	fig|580596.3.peg.601	PATRIC.580596.3.580596.3.con.0005.CDS.34966.35391.rev	PATRIC	CDS	34966	35391	426	-					141		Transcriptional regulator, MarR family
K4410.MGS46.genome	580596.3	580596.3.con.0005	fig|580596.3.peg.602	PATRIC.580596.3.580596.3.con.0005.CDS.36420.37670.rev	PATRIC	CDS	36420	37670	1251	-	FIG00638284				416		hypothetical protein
K4410.MGS46.genome	580596.3	580596.3.con.0005	fig|580596.3.peg.603	PATRIC.580596.3.580596.3.con.0005.CDS.38122.38709.rev	PATRIC	CDS	38122	38709	588	-					195		hypothetical protein
K4410.MGS46.genome	580596.3	580596.3.con.0005	fig|580596.3.peg.604	PATRIC.580596.3.580596.3.con.0005.CDS.38697.39422.rev	PATRIC	CDS	38697	39422	726	-					241		hypothetical protein
K4410.MGS46.genome	580596.3	580596.3.con.0005	fig|580596.3.peg.605	PATRIC.580596.3.580596.3.con.0005.CDS.39826.42198.rev	PATRIC	CDS	39826	42198	2373	-	FIG00638284				790		hypothetical protein
K4410.MGS46.genome	580596.3	580596.3.con.0005	fig|580596.3.peg.606	PATRIC.580596.3.580596.3.con.0005.CDS.42406.43083.rev	PATRIC	CDS	42406	43083	678	-	FIG01032595				225		FIG01032596: hypothetical protein
K4410.MGS46.genome	580596.3	580596.3.con.0005	fig|580596.3.peg.607	PATRIC.580596.3.580596.3.con.0005.CDS.43076.43834.rev	PATRIC	CDS	43076	43834	759	-	FIG01032460				252		FIG01032461: hypothetical protein
K4410.MGS46.genome	580596.3	580596.3.con.0005	fig|580596.3.peg.608	PATRIC.580596.3.580596.3.con.0005.CDS.44255.44407.rev	PATRIC	CDS	44255	44407	153	-					50		hypothetical protein
K4410.MGS46.genome	580596.3	580596.3.con.0005	fig|580596.3.peg.609	PATRIC.580596.3.580596.3.con.0005.CDS.44814.45911.rev	PATRIC	CDS	44814	45911	1098	-					365		hypothetical protein
K4410.MGS46.genome	580596.3	580596.3.con.0005	fig|580596.3.peg.610	PATRIC.580596.3.580596.3.con.0005.CDS.45969.46919.rev	PATRIC	CDS	45969	46919	951	-	FIG00638284				316		hypothetical protein
K4410.MGS46.genome	580596.3	580596.3.con.0005	fig|580596.3.peg.611	PATRIC.580596.3.580596.3.con.0005.CDS.47715.48341.rev	PATRIC	CDS	47715	48341	627	-	FIG00041008				208		Cytidylate kinase (EC 2.7.4.25)
K4410.MGS46.genome	580596.3	580596.3.con.0005	fig|580596.3.peg.612	PATRIC.580596.3.580596.3.con.0005.CDS.48514.49221.rev	PATRIC	CDS	48514	49221	708	-	FIG00006551				235		Branched-chain amino acid transport ATP-binding protein LivF (TC 3.A.1.4.1)
K4410.MGS46.genome	580596.3	580596.3.con.0005	fig|580596.3.peg.613	PATRIC.580596.3.580596.3.con.0005.CDS.49239.49997.rev	PATRIC	CDS	49239	49997	759	-	FIG00020185				252		Branched-chain amino acid transport ATP-binding protein LivG (TC 3.A.1.4.1)
K4410.MGS46.genome	580596.3	580596.3.con.0005	fig|580596.3.peg.614	PATRIC.580596.3.580596.3.con.0005.CDS.50001.51083.rev	PATRIC	CDS	50001	51083	1083	-	FIG00005172				360		Branched-chain amino acid transport system permease protein LivM (TC 3.A.1.4.1)
K4410.MGS46.genome	580596.3	580596.3.con.0005	fig|580596.3.peg.615	PATRIC.580596.3.580596.3.con.0005.CDS.51096.51977.rev	PATRIC	CDS	51096	51977	882	-	FIG00003435				293		High-affinity branched-chain amino acid transport system permease protein LivH (TC 3.A.1.4.1)
K4410.MGS46.genome	580596.3	580596.3.con.0005	fig|580596.3.peg.616	PATRIC.580596.3.580596.3.con.0005.CDS.52044.52199.fwd	PATRIC	CDS	52044	52199	156	+					51		hypothetical protein
K4410.MGS46.genome	580596.3	580596.3.con.0005	fig|580596.3.peg.617	PATRIC.580596.3.580596.3.con.0005.CDS.52278.53462.rev	PATRIC	CDS	52278	53462	1185	-	FIG00055715				394		Branched-chain amino acid ABC transporter, amino acid-binding protein (TC 3.A.1.4.1)
K4410.MGS46.genome	580596.3	580596.3.con.0005	fig|580596.3.peg.618	PATRIC.580596.3.580596.3.con.0005.CDS.54031.54702.fwd	PATRIC	CDS	54031	54702	672	+					223		hypothetical protein
K4410.MGS46.genome	580596.3	580596.3.con.0005	fig|580596.3.peg.619	PATRIC.580596.3.580596.3.con.0005.CDS.54699.55274.fwd	PATRIC	CDS	54699	55274	576	+					191		hypothetical protein
K4410.MGS46.genome	580596.3	580596.3.con.0005	fig|580596.3.peg.620	PATRIC.580596.3.580596.3.con.0005.CDS.55576.56292.fwd	PATRIC	CDS	55576	56292	717	+	FIG00074225				238		2-C-methyl-D-erythritol 4-phosphate cytidylyltransferase (EC 2.7.7.60)
K4410.MGS46.genome	580596.3	580596.3.con.0005	fig|580596.3.peg.621	PATRIC.580596.3.580596.3.con.0005.CDS.56294.56767.fwd	PATRIC	CDS	56294	56767	474	+	FIG00084105				157		2-C-methyl-D-erythritol 2,4-cyclodiphosphate synthase (EC 4.6.1.12)
K4410.MGS46.genome	580596.3	580596.3.con.0005	fig|580596.3.peg.622	PATRIC.580596.3.580596.3.con.0005.CDS.56848.57042.fwd	PATRIC	CDS	56848	57042	195	+					64		hypothetical protein
K4410.MGS46.genome	580596.3	580596.3.con.0005	fig|580596.3.peg.623	PATRIC.580596.3.580596.3.con.0005.CDS.57036.57797.fwd	PATRIC	CDS	57036	57797	762	+	FIG00016648				253		Uridine phosphorylase (EC 2.4.2.3)
K4410.MGS46.genome	580596.3	580596.3.con.0005	fig|580596.3.peg.624	PATRIC.580596.3.580596.3.con.0005.CDS.57794.59161.fwd	PATRIC	CDS	57794	59161	1368	+	FIG00000402				455		Multi antimicrobial extrusion protein (Na(+)/drug antiporter), MATE family of MDR efflux pumps
K4410.MGS46.genome	580596.3	580596.3.con.0005	fig|580596.3.peg.625	PATRIC.580596.3.580596.3.con.0005.CDS.60086.60202.fwd	PATRIC	CDS	60086	60202	117	+					38		hypothetical protein
K4410.MGS46.genome	580596.3	580596.3.con.0005	fig|580596.3.peg.626	PATRIC.580596.3.580596.3.con.0005.CDS.60237.60356.fwd	PATRIC	CDS	60237	60356	120	+					39		hypothetical protein
K4410.MGS46.genome	580596.3	580596.3.con.0005	fig|580596.3.peg.627	PATRIC.580596.3.580596.3.con.0005.CDS.60442.60756.fwd	PATRIC	CDS	60442	60756	315	+	FIG00003012				104		His repressor
K4410.MGS46.genome	580596.3	580596.3.con.0005	fig|580596.3.peg.628	PATRIC.580596.3.580596.3.con.0005.CDS.60749.61486.fwd	PATRIC	CDS	60749	61486	738	+	FIG00515945				245		Methyltransferase (EC 2.1.1.-)
K4410.MGS46.genome	580596.3	580596.3.con.0005	fig|580596.3.peg.629	PATRIC.580596.3.580596.3.con.0005.CDS.61490.62371.fwd	PATRIC	CDS	61490	62371	882	+	FIG00003751				293		Chaperonin (heat shock protein 33)
K4410.MGS46.genome	580596.3	580596.3.con.0005	fig|580596.3.peg.630	PATRIC.580596.3.580596.3.con.0005.CDS.62810.63178.fwd	PATRIC	CDS	62810	63178	369	+					122		hypothetical protein
K4410.MGS46.genome	580596.3	580596.3.con.0005	fig|580596.3.peg.631	PATRIC.580596.3.580596.3.con.0005.CDS.63187.63411.rev	PATRIC	CDS	63187	63411	225	-					74		hypothetical protein
K4410.MGS46.genome	580596.3	580596.3.con.0005	fig|580596.3.peg.632	PATRIC.580596.3.580596.3.con.0005.CDS.63599.64315.fwd	PATRIC	CDS	63599	64315	717	+					238		hypothetical protein
K4410.MGS46.genome	580596.3	580596.3.con.0005	fig|580596.3.peg.633	PATRIC.580596.3.580596.3.con.0005.CDS.64554.64664.rev	PATRIC	CDS	64554	64664	111	-					36		hypothetical protein
K4410.MGS46.genome	580596.3	580596.3.con.0005	fig|580596.3.peg.634	PATRIC.580596.3.580596.3.con.0005.CDS.64685.65488.rev	PATRIC	CDS	64685	65488	804	-	FIG01321637				267		Metal transporter, ZIP family
K4410.MGS46.genome	580596.3	580596.3.con.0005	fig|580596.3.peg.635	PATRIC.580596.3.580596.3.con.0005.CDS.65622.65996.fwd	PATRIC	CDS	65622	65996	375	+					124		hypothetical protein
K4410.MGS46.genome	580596.3	580596.3.con.0005	fig|580596.3.peg.636	PATRIC.580596.3.580596.3.con.0005.CDS.65993.66805.fwd	PATRIC	CDS	65993	66805	813	+					270		HhH-GPD
K4410.MGS46.genome	580596.3	580596.3.con.0005	fig|580596.3.peg.637	PATRIC.580596.3.580596.3.con.0005.CDS.66818.67126.fwd	PATRIC	CDS	66818	67126	309	+	FIG01318274				102		Thioredoxin
K4410.MGS46.genome	580596.3	580596.3.con.0005	fig|580596.3.peg.638	PATRIC.580596.3.580596.3.con.0005.CDS.67343.69253.fwd	PATRIC	CDS	67343	69253	1911	+	FIG00066643				636		Neopullulanase (EC 3.2.1.135)
K4410.MGS46.genome	580596.3	580596.3.con.0005	fig|580596.3.peg.639	PATRIC.580596.3.580596.3.con.0005.CDS.69267.69806.fwd	PATRIC	CDS	69267	69806	540	+	FIG00000367				179		ADP-ribose pyrophosphatase (EC 3.6.1.13)
K4410.MGS46.genome	580596.3	580596.3.con.0005	fig|580596.3.peg.640	PATRIC.580596.3.580596.3.con.0005.CDS.69847.70542.fwd	PATRIC	CDS	69847	70542	696	+	FIG01290653				231		hypothetical protein
K4410.MGS46.genome	580596.3	580596.3.con.0005	fig|580596.3.peg.641	PATRIC.580596.3.580596.3.con.0005.CDS.70546.72321.fwd	PATRIC	CDS	70546	72321	1776	+					591		Phosphate regulon sensor protein PhoR (SphS) (EC 2.7.13.3)
K4410.MGS46.genome	580596.3	580596.3.con.0005	fig|580596.3.peg.642	PATRIC.580596.3.580596.3.con.0005.CDS.72318.73634.fwd	PATRIC	CDS	72318	73634	1317	+					438		hypothetical protein
K4410.MGS46.genome	580596.3	580596.3.con.0005	fig|580596.3.peg.643	PATRIC.580596.3.580596.3.con.0005.CDS.73658.74485.fwd	PATRIC	CDS	73658	74485	828	+	FIG00638284				275		hypothetical protein
K4410.MGS46.genome	580596.3	580596.3.con.0005	fig|580596.3.peg.644	PATRIC.580596.3.580596.3.con.0005.CDS.74674.75960.fwd	PATRIC	CDS	74674	75960	1287	+	FIG00034392				428		UDP-N-acetylglucosamine 1-carboxyvinyltransferase (EC 2.5.1.7)
K4410.MGS46.genome	580596.3	580596.3.con.0005	fig|580596.3.peg.645	PATRIC.580596.3.580596.3.con.0005.CDS.76039.76497.fwd	PATRIC	CDS	76039	76497	459	+					152		hypothetical protein
K4410.MGS46.genome	580596.3	580596.3.con.0005	fig|580596.3.peg.646	PATRIC.580596.3.580596.3.con.0005.CDS.76520.77329.fwd	PATRIC	CDS	76520	77329	810	+	FIG00052300				269		Zn-dependent hydrolase (beta-lactamase superfamily)
K4410.MGS46.genome	580596.3	580596.3.con.0005	fig|580596.3.peg.647	PATRIC.580596.3.580596.3.con.0005.CDS.77311.77793.fwd	PATRIC	CDS	77311	77793	483	+	FIG01280345				160		LSU m3Psi1915 methyltransferase RlmH
K4410.MGS46.genome	580596.3	580596.3.con.0005	fig|580596.3.peg.648	PATRIC.580596.3.580596.3.con.0005.CDS.77913.78032.fwd	PATRIC	CDS	77913	78032	120	+					39		hypothetical protein
K4410.MGS46.genome	580596.3	580596.3.con.0005	fig|580596.3.peg.649	PATRIC.580596.3.580596.3.con.0005.CDS.78199.79140.fwd	PATRIC	CDS	78199	79140	942	+	FIG00638284				313		1-phosphofructokinase (EC 2.7.1.56)
K4410.MGS46.genome	580596.3	580596.3.con.0005	fig|580596.3.peg.650	PATRIC.580596.3.580596.3.con.0005.CDS.79226.80068.fwd	PATRIC	CDS	79226	80068	843	+					280		membrane protein, putative
K4410.MGS46.genome	580596.3	580596.3.con.0005	fig|580596.3.peg.651	PATRIC.580596.3.580596.3.con.0005.CDS.80123.81871.fwd	PATRIC	CDS	80123	81871	1749	+	FIG00638284				582		hypothetical protein
K4410.MGS46.genome	580596.3	580596.3.con.0005	fig|580596.3.peg.652	PATRIC.580596.3.580596.3.con.0005.CDS.81974.82525.fwd	PATRIC	CDS	81974	82525	552	+					183		Substrate-specific component HmpT of predicted thiamin-related ECF transporter
K4410.MGS46.genome	580596.3	580596.3.con.0005	fig|580596.3.peg.653	PATRIC.580596.3.580596.3.con.0005.CDS.83026.85164.rev	PATRIC	CDS	83026	85164	2139	-	FIG00638284				712		hypothetical protein
K4410.MGS46.genome	580596.3	580596.3.con.0005	fig|580596.3.peg.654	PATRIC.580596.3.580596.3.con.0005.CDS.85151.87637.rev	PATRIC	CDS	85151	87637	2487	-	FIG00638284				828		hypothetical protein
K4410.MGS46.genome	580596.3	580596.3.con.0005	fig|580596.3.peg.655	PATRIC.580596.3.580596.3.con.0005.CDS.87836.88402.fwd	PATRIC	CDS	87836	88402	567	+					188		Transcriptional regulator, TetR family
K4410.MGS46.genome	580596.3	580596.3.con.0005	fig|580596.3.peg.656	PATRIC.580596.3.580596.3.con.0005.CDS.88469.89599.rev	PATRIC	CDS	88469	89599	1131	-					376		hypothetical protein
K4410.MGS46.genome	580596.3	580596.3.con.0005	fig|580596.3.peg.657	PATRIC.580596.3.580596.3.con.0005.CDS.89707.89823.fwd	PATRIC	CDS	89707	89823	117	+					38		hypothetical protein
K4410.MGS46.genome	580596.3	580596.3.con.0005	fig|580596.3.peg.658	PATRIC.580596.3.580596.3.con.0005.CDS.89861.91237.fwd	PATRIC	CDS	89861	91237	1377	+	FIG00135554				458		UDP-N-acetylmuramate--alanine ligase (EC 6.3.2.8)
K4410.MGS46.genome	580596.3	580596.3.con.0005	fig|580596.3.peg.659	PATRIC.580596.3.580596.3.con.0005.CDS.91668.91787.fwd	PATRIC	CDS	91668	91787	120	+					39		hypothetical protein
K4410.MGS46.genome	580596.3	580596.3.con.0005	fig|580596.3.peg.660	PATRIC.580596.3.580596.3.con.0005.CDS.91869.92480.fwd	PATRIC	CDS	91869	92480	612	+	FIG00041008				203		Cytidylate kinase (EC 2.7.4.25)
K4410.MGS46.genome	580596.3	580596.3.con.0005	fig|580596.3.peg.661	PATRIC.580596.3.580596.3.con.0005.CDS.92579.92959.fwd	PATRIC	CDS	92579	92959	381	+					126		hypothetical protein
K4410.MGS46.genome	580596.3	580596.3.con.0005	fig|580596.3.peg.662	PATRIC.580596.3.580596.3.con.0005.CDS.93024.93644.fwd	PATRIC	CDS	93024	93644	621	+	FIG00475203				206		Endo-1,4-beta-xylanase A precursor (EC 3.2.1.8)
K4410.MGS46.genome	580596.3	580596.3.con.0005	fig|580596.3.peg.663	PATRIC.580596.3.580596.3.con.0005.CDS.93691.94254.rev	PATRIC	CDS	93691	94254	564	-	FIG00035226				187		Substrate-specific component NiaX of predicted niacin ECF transporter
K4410.MGS46.genome	580596.3	580596.3.con.0005	fig|580596.3.peg.664	PATRIC.580596.3.580596.3.con.0005.CDS.94423.94803.fwd	PATRIC	CDS	94423	94803	381	+					126		hypothetical protein
K4410.MGS46.genome	580596.3	580596.3.con.0005	fig|580596.3.peg.665	PATRIC.580596.3.580596.3.con.0005.CDS.95104.95628.rev	PATRIC	CDS	95104	95628	525	-					174		Transcriptional repressor for NAD biosynthesis in gram-positives
K4410.MGS46.genome	580596.3	580596.3.con.0005	fig|580596.3.peg.666	PATRIC.580596.3.580596.3.con.0005.CDS.96156.96602.rev	PATRIC	CDS	96156	96602	447	-					148		hypothetical protein
K4410.MGS46.genome	580596.3	580596.3.con.0005	fig|580596.3.peg.667	PATRIC.580596.3.580596.3.con.0005.CDS.96586.96897.rev	PATRIC	CDS	96586	96897	312	-					103		hypothetical protein
K4410.MGS46.genome	580596.3	580596.3.con.0005	fig|580596.3.peg.668	PATRIC.580596.3.580596.3.con.0005.CDS.96894.97634.rev	PATRIC	CDS	96894	97634	741	-					246		hypothetical protein
K4410.MGS46.genome	580596.3	580596.3.con.0005	fig|580596.3.peg.669	PATRIC.580596.3.580596.3.con.0005.CDS.97663.98961.rev	PATRIC	CDS	97663	98961	1299	-	FIG01317966				432		COG1649 predicted glycoside hydrolase
K4410.MGS46.genome	580596.3	580596.3.con.0005	fig|580596.3.peg.670	PATRIC.580596.3.580596.3.con.0005.CDS.99258.100103.fwd	PATRIC	CDS	99258	100103	846	+	FIG00001020				281		Pyridoxal kinase (EC 2.7.1.35)
K4410.MGS46.genome	580596.3	580596.3.con.0005	fig|580596.3.peg.671	PATRIC.580596.3.580596.3.con.0005.CDS.100164.100802.fwd	PATRIC	CDS	100164	100802	639	+	FIG00638284				212		hypothetical protein
K4410.MGS46.genome	580596.3	580596.3.con.0005	fig|580596.3.peg.672	PATRIC.580596.3.580596.3.con.0005.CDS.101270.101929.rev	PATRIC	CDS	101270	101929	660	-	FIG00002733				219		tRNA (guanine46-N7-)-methyltransferase (EC 2.1.1.33)
K4410.MGS46.genome	580596.3	580596.3.con.0005	fig|580596.3.peg.673	PATRIC.580596.3.580596.3.con.0005.CDS.102380.103873.fwd	PATRIC	CDS	102380	103873	1494	+	FIG00028461				497		4-alpha-glucanotransferase (amylomaltase) (EC 2.4.1.25)
K4410.MGS46.genome	580596.3	580596.3.con.0005	fig|580596.3.peg.674	PATRIC.580596.3.580596.3.con.0005.CDS.103957.105195.fwd	PATRIC	CDS	103957	105195	1239	+	FIG00003555				412		Phosphoglycolate phosphatase (EC 3.1.3.18)
K4410.MGS46.genome	580596.3	580596.3.con.0006	fig|580596.3.peg.675	PATRIC.580596.3.580596.3.con.0006.CDS.184.1047.rev	PATRIC	CDS	184	1047	864	-	FIG01306568				287		Mobile element protein
K4410.MGS46.genome	580596.3	580596.3.con.0006	fig|580596.3.peg.676	PATRIC.580596.3.580596.3.con.0006.CDS.1080.1757.rev	PATRIC	CDS	1080	1757	678	-					225		hypothetical protein
K4410.MGS46.genome	580596.3	580596.3.con.0006	fig|580596.3.peg.677	PATRIC.580596.3.580596.3.con.0006.CDS.1776.2696.rev	PATRIC	CDS	1776	2696	921	-	FIG00021843				306		Chromosome (plasmid) partitioning protein ParB / Stage 0 sporulation protein J
K4410.MGS46.genome	580596.3	580596.3.con.0006	fig|580596.3.peg.678	PATRIC.580596.3.580596.3.con.0006.CDS.2686.2907.rev	PATRIC	CDS	2686	2907	222	-	FIG01336230				73		O-methyltransferase-related protein
K4410.MGS46.genome	580596.3	580596.3.con.0006	fig|580596.3.peg.679	PATRIC.580596.3.580596.3.con.0006.CDS.2863.3858.fwd	PATRIC	CDS	2863	3858	996	+	FIG00029868				331		Epi-inositol hydrolase (EC 3.7.1.-)
K4410.MGS46.genome	580596.3	580596.3.con.0006	fig|580596.3.peg.680	PATRIC.580596.3.580596.3.con.0006.CDS.3969.4760.fwd	PATRIC	CDS	3969	4760	792	+					263		5-deoxy-glucuronate isomerase (EC 5.3.1.-)
K4410.MGS46.genome	580596.3	580596.3.con.0006	fig|580596.3.peg.681	PATRIC.580596.3.580596.3.con.0006.CDS.4774.5895.fwd	PATRIC	CDS	4774	5895	1122	+	FIG01007502				373		Alcohol dehydrogenase (EC 1.1.1.1)
K4410.MGS46.genome	580596.3	580596.3.con.0006	fig|580596.3.peg.682	PATRIC.580596.3.580596.3.con.0006.CDS.5912.7219.fwd	PATRIC	CDS	5912	7219	1308	+	FIG00945012				435		4-hydroxybutyrate coenzyme A transferase
K4410.MGS46.genome	580596.3	580596.3.con.0006	fig|580596.3.peg.683	PATRIC.580596.3.580596.3.con.0006.CDS.7257.7370.fwd	PATRIC	CDS	7257	7370	114	+					37		hypothetical protein
K4410.MGS46.genome	580596.3	580596.3.con.0006	fig|580596.3.peg.684	PATRIC.580596.3.580596.3.con.0006.CDS.7524.8969.fwd	PATRIC	CDS	7524	8969	1446	+	FIG00669987				481		4-hydroxybutanoyl-CoA dehydratase (EC 4.2.1.-) / Vinylacetyl-CoA Delta-isomerase (EC 5.3.3.3)
K4410.MGS46.genome	580596.3	580596.3.con.0006	fig|580596.3.peg.685	PATRIC.580596.3.580596.3.con.0006.CDS.9150.10001.fwd	PATRIC	CDS	9150	10001	852	+	FIG01259454				283		Transketolase, N-terminal section (EC 2.2.1.1)
K4410.MGS46.genome	580596.3	580596.3.con.0006	fig|580596.3.peg.686	PATRIC.580596.3.580596.3.con.0006.CDS.10016.10987.fwd	PATRIC	CDS	10016	10987	972	+	FIG01956068				323		Transketolase, C-terminal section (EC 2.2.1.1)
K4410.MGS46.genome	580596.3	580596.3.con.0006	fig|580596.3.peg.687	PATRIC.580596.3.580596.3.con.0006.CDS.11290.14427.fwd	PATRIC	CDS	11290	14427	3138	+					1045		hypothetical protein
K4410.MGS46.genome	580596.3	580596.3.con.0006	fig|580596.3.peg.688	PATRIC.580596.3.580596.3.con.0006.CDS.14542.14649.rev	PATRIC	CDS	14542	14649	108	-					35		hypothetical protein
K4410.MGS46.genome	580596.3	580596.3.con.0006	fig|580596.3.peg.689	PATRIC.580596.3.580596.3.con.0006.CDS.14929.15615.rev	PATRIC	CDS	14929	15615	687	-					228		hypothetical protein
K4410.MGS46.genome	580596.3	580596.3.con.0006	fig|580596.3.peg.690	PATRIC.580596.3.580596.3.con.0006.CDS.15756.16778.rev	PATRIC	CDS	15756	16778	1023	-					340		hypothetical protein
K4410.MGS46.genome	580596.3	580596.3.con.0006	fig|580596.3.peg.691	PATRIC.580596.3.580596.3.con.0006.CDS.16912.17790.rev	PATRIC	CDS	16912	17790	879	-					292		PfkB domain protein
K4410.MGS46.genome	580596.3	580596.3.con.0006	fig|580596.3.peg.692	PATRIC.580596.3.580596.3.con.0006.CDS.18068.18841.fwd	PATRIC	CDS	18068	18841	774	+					257		HAD superfamily hydrolase
K4410.MGS46.genome	580596.3	580596.3.con.0006	fig|580596.3.peg.693	PATRIC.580596.3.580596.3.con.0006.CDS.18843.20675.fwd	PATRIC	CDS	18843	20675	1833	+					610		ABC transporter permease
K4410.MGS46.genome	580596.3	580596.3.con.0006	fig|580596.3.peg.694	PATRIC.580596.3.580596.3.con.0006.CDS.20712.21839.fwd	PATRIC	CDS	20712	21839	1128	+					375		Various polyols ABC transporter, ATP-binding component
K4410.MGS46.genome	580596.3	580596.3.con.0006	fig|580596.3.peg.695	PATRIC.580596.3.580596.3.con.0006.CDS.21905.23140.fwd	PATRIC	CDS	21905	23140	1236	+					411		hypothetical protein
K4410.MGS46.genome	580596.3	580596.3.con.0006	fig|580596.3.peg.696	PATRIC.580596.3.580596.3.con.0006.CDS.23224.23661.fwd	PATRIC	CDS	23224	23661	438	+					145		hypothetical protein
K4410.MGS46.genome	580596.3	580596.3.con.0006	fig|580596.3.peg.697	PATRIC.580596.3.580596.3.con.0006.CDS.23673.24719.fwd	PATRIC	CDS	23673	24719	1047	+					348		hypothetical protein
K4410.MGS46.genome	580596.3	580596.3.con.0006	fig|580596.3.peg.698	PATRIC.580596.3.580596.3.con.0006.CDS.24722.25492.fwd	PATRIC	CDS	24722	25492	771	+					256		hypothetical protein
K4410.MGS46.genome	580596.3	580596.3.con.0006	fig|580596.3.peg.699	PATRIC.580596.3.580596.3.con.0006.CDS.25591.26292.fwd	PATRIC	CDS	25591	26292	702	+					233		Mg(2+)-transport-ATPase-associated protein MgtC
K4410.MGS46.genome	580596.3	580596.3.con.0006	fig|580596.3.peg.700	PATRIC.580596.3.580596.3.con.0006.CDS.26461.28110.fwd	PATRIC	CDS	26461	28110	1650	+	FIG00001231				549		Manganese-dependent inorganic pyrophosphatase (EC 3.6.1.1)
K4410.MGS46.genome	580596.3	580596.3.con.0006	fig|580596.3.peg.701	PATRIC.580596.3.580596.3.con.0006.CDS.28499.29224.fwd	PATRIC	CDS	28499	29224	726	+	FIG00436510				241		Mg(2+)-transport-ATPase-associated protein MgtC
K4410.MGS46.genome	580596.3	580596.3.con.0006	fig|580596.3.peg.702	PATRIC.580596.3.580596.3.con.0006.CDS.29241.29933.fwd	PATRIC	CDS	29241	29933	693	+					230		Mg(2+)-transport-ATPase-associated protein MgtC
K4410.MGS46.genome	580596.3	580596.3.con.0006	fig|580596.3.peg.703	PATRIC.580596.3.580596.3.con.0006.CDS.30349.30816.fwd	PATRIC	CDS	30349	30816	468	+	FIG00000645				155		Glucosamine-6-phosphate deaminase (EC 3.5.99.6)
K4410.MGS46.genome	580596.3	580596.3.con.0006	fig|580596.3.peg.704	PATRIC.580596.3.580596.3.con.0006.CDS.30967.32319.fwd	PATRIC	CDS	30967	32319	1353	+	FIG00000402				450		Multi antimicrobial extrusion protein (Na(+)/drug antiporter), MATE family of MDR efflux pumps
K4410.MGS46.genome	580596.3	580596.3.con.0006	fig|580596.3.peg.705	PATRIC.580596.3.580596.3.con.0006.CDS.32535.33290.rev	PATRIC	CDS	32535	33290	756	-	FIG00003881				251		RNA polymerase sporulation specific sigma factor SigG
K4410.MGS46.genome	580596.3	580596.3.con.0006	fig|580596.3.peg.706	PATRIC.580596.3.580596.3.con.0006.CDS.33562.34572.fwd	PATRIC	CDS	33562	34572	1011	+	FIG00000522				336		Phosphate acetyltransferase (EC 2.3.1.8)
K4410.MGS46.genome	580596.3	580596.3.con.0006	fig|580596.3.peg.707	PATRIC.580596.3.580596.3.con.0006.CDS.35022.35420.fwd	PATRIC	CDS	35022	35420	399	+					132		hypothetical protein
K4410.MGS46.genome	580596.3	580596.3.con.0006	fig|580596.3.peg.708	PATRIC.580596.3.580596.3.con.0006.CDS.35436.35834.fwd	PATRIC	CDS	35436	35834	399	+					132		hypothetical protein
K4410.MGS46.genome	580596.3	580596.3.con.0006	fig|580596.3.peg.709	PATRIC.580596.3.580596.3.con.0006.CDS.36188.36703.rev	PATRIC	CDS	36188	36703	516	-					171		hypothetical protein
K4410.MGS46.genome	580596.3	580596.3.con.0006	fig|580596.3.peg.710	PATRIC.580596.3.580596.3.con.0006.CDS.36840.37688.fwd	PATRIC	CDS	36840	37688	849	+					282		Ribonuclease BN (EC 3.1.-.-)
K4410.MGS46.genome	580596.3	580596.3.con.0006	fig|580596.3.peg.711	PATRIC.580596.3.580596.3.con.0006.CDS.37743.38369.fwd	PATRIC	CDS	37743	38369	627	+					208		hypothetical protein
K4410.MGS46.genome	580596.3	580596.3.con.0006	fig|580596.3.peg.712	PATRIC.580596.3.580596.3.con.0006.CDS.38607.39974.fwd	PATRIC	CDS	38607	39974	1368	+	FIG00130344				455		Citrate synthase (si) (EC 2.3.3.1)
K4410.MGS46.genome	580596.3	580596.3.con.0006	fig|580596.3.peg.713	PATRIC.580596.3.580596.3.con.0006.CDS.40052.40981.rev	PATRIC	CDS	40052	40981	930	-	FIG00001893				309		Inosose isomerase (EC 5.3.99.-)
K4410.MGS46.genome	580596.3	580596.3.con.0006	fig|580596.3.peg.714	PATRIC.580596.3.580596.3.con.0006.CDS.41373.42392.fwd	PATRIC	CDS	41373	42392	1020	+	FIG01437339				339		D-ribose-binding periplasmic protein
K4410.MGS46.genome	580596.3	580596.3.con.0006	fig|580596.3.peg.715	PATRIC.580596.3.580596.3.con.0006.CDS.42622.44127.fwd	PATRIC	CDS	42622	44127	1506	+	FIG00018457				501		Ribose ABC transport system, ATP-binding protein RbsA (TC 3.A.1.2.1)
K4410.MGS46.genome	580596.3	580596.3.con.0006	fig|580596.3.peg.716	PATRIC.580596.3.580596.3.con.0006.CDS.44120.45103.fwd	PATRIC	CDS	44120	45103	984	+	FIG00008562				327		Inositol transport system permease protein
K4410.MGS46.genome	580596.3	580596.3.con.0006	fig|580596.3.peg.717	PATRIC.580596.3.580596.3.con.0006.CDS.45790.46806.rev	PATRIC	CDS	45790	46806	1017	-					338		hypothetical protein
K4410.MGS46.genome	580596.3	580596.3.con.0006	fig|580596.3.peg.718	PATRIC.580596.3.580596.3.con.0006.CDS.47105.48112.fwd	PATRIC	CDS	47105	48112	1008	+	FIG00043259				335		Myo-inositol 2-dehydrogenase 1 (EC 1.1.1.18)
K4410.MGS46.genome	580596.3	580596.3.con.0006	fig|580596.3.peg.719	PATRIC.580596.3.580596.3.con.0006.CDS.48169.48756.rev	PATRIC	CDS	48169	48756	588	-					195		hypothetical protein
K4410.MGS46.genome	580596.3	580596.3.con.0006	fig|580596.3.peg.720	PATRIC.580596.3.580596.3.con.0006.CDS.48855.49874.rev	PATRIC	CDS	48855	49874	1020	-	FIG01583289				339		Myo-inositol 2-dehydrogenase (EC 1.1.1.18)
K4410.MGS46.genome	580596.3	580596.3.con.0006	fig|580596.3.peg.721	PATRIC.580596.3.580596.3.con.0006.CDS.50274.50612.fwd	PATRIC	CDS	50274	50612	339	+					112		hypothetical protein
K4410.MGS46.genome	580596.3	580596.3.con.0006	fig|580596.3.peg.722	PATRIC.580596.3.580596.3.con.0006.CDS.51450.52487.fwd	PATRIC	CDS	51450	52487	1038	+	FIG00638284				345		hypothetical protein
K4410.MGS46.genome	580596.3	580596.3.con.0006	fig|580596.3.peg.723	PATRIC.580596.3.580596.3.con.0006.CDS.52832.53395.rev	PATRIC	CDS	52832	53395	564	-	FIG00638284				187		Site-specific recombinase, resolvase family
K4410.MGS46.genome	580596.3	580596.3.con.0006	fig|580596.3.peg.724	PATRIC.580596.3.580596.3.con.0006.CDS.53650.53889.fwd	PATRIC	CDS	53650	53889	240	+					79		hypothetical protein
K4410.MGS46.genome	580596.3	580596.3.con.0006	fig|580596.3.peg.725	PATRIC.580596.3.580596.3.con.0006.CDS.54104.55183.fwd	PATRIC	CDS	54104	55183	1080	+	FIG00638284				359		putative transposon integrase; Tn916 ORF3-like
K4410.MGS46.genome	580596.3	580596.3.con.0006	fig|580596.3.peg.726	PATRIC.580596.3.580596.3.con.0006.CDS.55459.56505.fwd	PATRIC	CDS	55459	56505	1047	+	FIG00000544				348		Heat-inducible transcription repressor HrcA
K4410.MGS46.genome	580596.3	580596.3.con.0006	fig|580596.3.peg.727	PATRIC.580596.3.580596.3.con.0006.CDS.56534.57061.fwd	PATRIC	CDS	56534	57061	528	+	FIG00000103				175		Heat shock protein GrpE
K4410.MGS46.genome	580596.3	580596.3.con.0006	fig|580596.3.peg.728	PATRIC.580596.3.580596.3.con.0006.CDS.57118.58965.fwd	PATRIC	CDS	57118	58965	1848	+	FIG00023369				615		Chaperone protein DnaK
K4410.MGS46.genome	580596.3	580596.3.con.0006	fig|580596.3.peg.729	PATRIC.580596.3.580596.3.con.0006.CDS.59093.60244.fwd	PATRIC	CDS	59093	60244	1152	+	FIG00000070				383		Chaperone protein DnaJ
K4410.MGS46.genome	580596.3	580596.3.con.0006	fig|580596.3.peg.730	PATRIC.580596.3.580596.3.con.0006.CDS.60372.60797.fwd	PATRIC	CDS	60372	60797	426	+	FIG00001561				141		Probable GTPase related to EngC
K4410.MGS46.genome	580596.3	580596.3.con.0006	fig|580596.3.peg.731	PATRIC.580596.3.580596.3.con.0006.CDS.60907.61368.rev	PATRIC	CDS	60907	61368	462	-	FIG00000231				153		6,7-dimethyl-8-ribityllumazine synthase (EC 2.5.1.78)
K4410.MGS46.genome	580596.3	580596.3.con.0006	fig|580596.3.peg.732	PATRIC.580596.3.580596.3.con.0006.CDS.61449.62657.rev	PATRIC	CDS	61449	62657	1209	-	FIG00000378				402		3,4-dihydroxy-2-butanone 4-phosphate synthase (EC 4.1.99.12) / GTP cyclohydrolase II (EC 3.5.4.25)
K4410.MGS46.genome	580596.3	580596.3.con.0006	fig|580596.3.peg.733	PATRIC.580596.3.580596.3.con.0006.CDS.62673.63308.rev	PATRIC	CDS	62673	63308	636	-	FIG00000273				211		Riboflavin synthase eubacterial/eukaryotic (EC 2.5.1.9)
K4410.MGS46.genome	580596.3	580596.3.con.0006	fig|580596.3.peg.734	PATRIC.580596.3.580596.3.con.0006.CDS.63308.64393.rev	PATRIC	CDS	63308	64393	1086	-	FIG00000384				361		Diaminohydroxyphosphoribosylaminopyrimidine deaminase (EC 3.5.4.26) / 5-amino-6-(5-phosphoribosylamino)uracil reductase (EC 1.1.1.193)
K4410.MGS46.genome	580596.3	580596.3.con.0006	fig|580596.3.peg.735	PATRIC.580596.3.580596.3.con.0006.CDS.64746.64868.rev	PATRIC	CDS	64746	64868	123	-					40		hypothetical protein
K4410.MGS46.genome	580596.3	580596.3.con.0006	fig|580596.3.peg.736	PATRIC.580596.3.580596.3.con.0006.CDS.65040.68420.fwd	PATRIC	CDS	65040	68420	3381	+	FIG00638284				1126		ATP-dependent nuclease, subunit B
K4410.MGS46.genome	580596.3	580596.3.con.0006	fig|580596.3.peg.737	PATRIC.580596.3.580596.3.con.0006.CDS.68401.71976.fwd	PATRIC	CDS	68401	71976	3576	+	FIG00001547				1191		ATP-dependent nuclease, subunit A
K4410.MGS46.genome	580596.3	580596.3.con.0006	fig|580596.3.peg.738	PATRIC.580596.3.580596.3.con.0006.CDS.72616.74121.fwd	PATRIC	CDS	72616	74121	1506	+	FIG00020613				501		Inosine-5'-monophosphate dehydrogenase (EC 1.1.1.205)
K4410.MGS46.genome	580596.3	580596.3.con.0006	fig|580596.3.peg.739	PATRIC.580596.3.580596.3.con.0006.CDS.74210.75502.fwd	PATRIC	CDS	74210	75502	1293	+	FIG00518953				430		voltage-gated chloride channel
K4410.MGS46.genome	580596.3	580596.3.con.0006	fig|580596.3.peg.740	PATRIC.580596.3.580596.3.con.0006.CDS.75623.76279.fwd	PATRIC	CDS	75623	76279	657	+					218		hypothetical protein
K4410.MGS46.genome	580596.3	580596.3.con.0006	fig|580596.3.peg.741	PATRIC.580596.3.580596.3.con.0006.CDS.76390.77778.fwd	PATRIC	CDS	76390	77778	1389	+	FIG00000402				462		Multi antimicrobial extrusion protein (Na(+)/drug antiporter), MATE family of MDR efflux pumps
K4410.MGS46.genome	580596.3	580596.3.con.0006	fig|580596.3.peg.742	PATRIC.580596.3.580596.3.con.0006.CDS.77775.78233.fwd	PATRIC	CDS	77775	78233	459	+	FIG00000845				152		S-ribosylhomocysteine lyase (EC 4.4.1.21) / Autoinducer-2 production protein LuxS
K4410.MGS46.genome	580596.3	580596.3.con.0006	fig|580596.3.peg.743	PATRIC.580596.3.580596.3.con.0006.CDS.78321.78524.fwd	PATRIC	CDS	78321	78524	204	+	FIG00000092				67		LSU ribosomal protein L31p @ LSU ribosomal protein L31p, zinc-dependent
K4410.MGS46.genome	580596.3	580596.3.con.0006	fig|580596.3.peg.744	PATRIC.580596.3.580596.3.con.0006.CDS.79409.80152.rev	PATRIC	CDS	79409	80152	744	-					247		Ribosomal large subunit pseudouridine synthase B (EC 4.2.1.70)
K4410.MGS46.genome	580596.3	580596.3.con.0006	fig|580596.3.peg.745	PATRIC.580596.3.580596.3.con.0006.CDS.80304.81380.rev	PATRIC	CDS	80304	81380	1077	-	FIG00561498				358		D-alanyl-D-alanine carboxypeptidase (EC 3.4.16.4)
K4410.MGS46.genome	580596.3	580596.3.con.0006	fig|580596.3.peg.746	PATRIC.580596.3.580596.3.con.0006.CDS.81452.81892.rev	PATRIC	CDS	81452	81892	441	-					146		hypothetical protein
K4410.MGS46.genome	580596.3	580596.3.con.0006	fig|580596.3.peg.747	PATRIC.580596.3.580596.3.con.0006.CDS.81925.82557.rev	PATRIC	CDS	81925	82557	633	-	FIG00638284				210		hypothetical protein
K4410.MGS46.genome	580596.3	580596.3.con.0006	fig|580596.3.peg.748	PATRIC.580596.3.580596.3.con.0006.CDS.82564.83202.rev	PATRIC	CDS	82564	83202	639	-	FIG00133569				212		Segregation and condensation protein B
K4410.MGS46.genome	580596.3	580596.3.con.0006	fig|580596.3.peg.749	PATRIC.580596.3.580596.3.con.0006.CDS.83186.83899.rev	PATRIC	CDS	83186	83899	714	-	FIG00019652				237		Segregation and condensation protein A
K4410.MGS46.genome	580596.3	580596.3.con.0006	fig|580596.3.peg.750	PATRIC.580596.3.580596.3.con.0006.CDS.83903.84541.rev	PATRIC	CDS	83903	84541	639	-	FIG00004556				212		FIG004556: membrane metalloprotease
K4410.MGS46.genome	580596.3	580596.3.con.0006	fig|580596.3.peg.751	PATRIC.580596.3.580596.3.con.0006.CDS.84838.85917.fwd	PATRIC	CDS	84838	85917	1080	+	FIG00000846				359		Osmosensitive K+ channel histidine kinase KdpD (EC 2.7.3.-)
K4410.MGS46.genome	580596.3	580596.3.con.0006	fig|580596.3.peg.752	PATRIC.580596.3.580596.3.con.0006.CDS.85914.86627.fwd	PATRIC	CDS	85914	86627	714	+	FIG00431356				237		DNA-binding response regulator KdpE
K4410.MGS46.genome	580596.3	580596.3.con.0006	fig|580596.3.peg.753	PATRIC.580596.3.580596.3.con.0006.CDS.86758.88581.rev	PATRIC	CDS	86758	88581	1824	-	FIG00638284				607		Peptidoglycan N-acetylglucosamine deacetylase (EC 3.5.1.-)
K4410.MGS46.genome	580596.3	580596.3.con.0006	fig|580596.3.peg.754	PATRIC.580596.3.580596.3.con.0006.CDS.88863.89051.rev	PATRIC	CDS	88863	89051	189	-					62		hypothetical protein
K4410.MGS46.genome	580596.3	580596.3.con.0006	fig|580596.3.peg.755	PATRIC.580596.3.580596.3.con.0006.CDS.89168.89542.rev	PATRIC	CDS	89168	89542	375	-					124		hypothetical protein
K4410.MGS46.genome	580596.3	580596.3.con.0006	fig|580596.3.peg.756	PATRIC.580596.3.580596.3.con.0006.CDS.89748.90836.rev	PATRIC	CDS	89748	90836	1089	-	FIG00003788				362		Glycosyl transferase, group 2 family protein
K4410.MGS46.genome	580596.3	580596.3.con.0006	fig|580596.3.peg.757	PATRIC.580596.3.580596.3.con.0006.CDS.90942.91979.fwd	PATRIC	CDS	90942	91979	1038	+	FIG01197097				345		Selenide,water dikinase (EC 2.7.9.3) @ selenocysteine-containing
K4410.MGS46.genome	580596.3	580596.3.con.0006	fig|580596.3.peg.758	PATRIC.580596.3.580596.3.con.0006.CDS.92158.92607.rev	PATRIC	CDS	92158	92607	450	-	FIG00032229				149		Molybdenum cofactor biosynthesis protein MoaB
K4410.MGS46.genome	580596.3	580596.3.con.0007	fig|580596.3.peg.759	PATRIC.580596.3.580596.3.con.0007.CDS.328.474.rev	PATRIC	CDS	328	474	147	-					48		hypothetical protein
K4410.MGS46.genome	580596.3	580596.3.con.0007	fig|580596.3.peg.760	PATRIC.580596.3.580596.3.con.0007.CDS.1085.2275.fwd	PATRIC	CDS	1085	2275	1191	+	FIG00638284				396		hypothetical protein
K4410.MGS46.genome	580596.3	580596.3.con.0007	fig|580596.3.peg.761	PATRIC.580596.3.580596.3.con.0007.CDS.2333.2911.fwd	PATRIC	CDS	2333	2911	579	+	FIG00935893				192		Flavoredoxin
K4410.MGS46.genome	580596.3	580596.3.con.0007	fig|580596.3.peg.762	PATRIC.580596.3.580596.3.con.0007.CDS.3135.3290.fwd	PATRIC	CDS	3135	3290	156	+					51		hypothetical protein
K4410.MGS46.genome	580596.3	580596.3.con.0007	fig|580596.3.peg.763	PATRIC.580596.3.580596.3.con.0007.CDS.3478.4590.rev	PATRIC	CDS	3478	4590	1113	-	FIG00076542				370		N-acetylglucosamine-6-phosphate deacetylase (EC 3.5.1.25)
K4410.MGS46.genome	580596.3	580596.3.con.0007	fig|580596.3.peg.764	PATRIC.580596.3.580596.3.con.0007.CDS.4606.5343.rev	PATRIC	CDS	4606	5343	738	-	FIG00000645				245		Glucosamine-6-phosphate deaminase (EC 3.5.99.6)
K4410.MGS46.genome	580596.3	580596.3.con.0007	fig|580596.3.peg.765	PATRIC.580596.3.580596.3.con.0007.CDS.5547.7028.rev	PATRIC	CDS	5547	7028	1482	-	FIG00016137				493		PTS system, N-acetylglucosamine-specific IIA component / PTS system, N-acetylglucosamine-specific IIB component (EC 2.7.1.69) / PTS system, N-acetylglucosamine-specific IIC component
K4410.MGS46.genome	580596.3	580596.3.con.0007	fig|580596.3.peg.766	PATRIC.580596.3.580596.3.con.0007.CDS.7152.7409.rev	PATRIC	CDS	7152	7409	258	-	FIG01954533				85		Phosphotransferase system, phosphocarrier protein HPr
K4410.MGS46.genome	580596.3	580596.3.con.0007	fig|580596.3.peg.767	PATRIC.580596.3.580596.3.con.0007.CDS.7429.7920.rev	PATRIC	CDS	7429	7920	492	-	FIG00007563				163		PTS system, beta-glucoside-specific IIB component (EC 2.7.1.69) / PTS system, beta-glucoside-specific IIC component / PTS system, beta-glucoside-specific IIA component
K4410.MGS46.genome	580596.3	580596.3.con.0007	fig|580596.3.peg.768	PATRIC.580596.3.580596.3.con.0007.CDS.8280.9125.rev	PATRIC	CDS	8280	9125	846	-	FIG00001011				281		Beta-glucoside bgl operon antiterminator, BglG family
K4410.MGS46.genome	580596.3	580596.3.con.0007	fig|580596.3.peg.769	PATRIC.580596.3.580596.3.con.0007.CDS.9122.9892.rev	PATRIC	CDS	9122	9892	771	-	FIG01955809				256		Cytoplasmic copper homeostasis protein cutC
K4410.MGS46.genome	580596.3	580596.3.con.0007	fig|580596.3.peg.770	PATRIC.580596.3.580596.3.con.0007.CDS.9989.10189.rev	PATRIC	CDS	9989	10189	201	-					66		hypothetical protein
K4410.MGS46.genome	580596.3	580596.3.con.0007	fig|580596.3.peg.771	PATRIC.580596.3.580596.3.con.0007.CDS.10435.11298.fwd	PATRIC	CDS	10435	11298	864	+	FIG00000368				287		dTDP-4-dehydrorhamnose reductase (EC 1.1.1.133)
K4410.MGS46.genome	580596.3	580596.3.con.0007	fig|580596.3.peg.772	PATRIC.580596.3.580596.3.con.0007.CDS.11295.12569.fwd	PATRIC	CDS	11295	12569	1275	+	FIG00008055				424		Proton/glutamate symport protein @ Sodium/glutamate symport protein
K4410.MGS46.genome	580596.3	580596.3.con.0007	fig|580596.3.peg.773	PATRIC.580596.3.580596.3.con.0007.CDS.12911.13084.fwd	PATRIC	CDS	12911	13084	174	+					57		hypothetical protein
K4410.MGS46.genome	580596.3	580596.3.con.0007	fig|580596.3.peg.774	PATRIC.580596.3.580596.3.con.0007.CDS.13081.14454.fwd	PATRIC	CDS	13081	14454	1374	+	FIG00638284				457		hypothetical protein
K4410.MGS46.genome	580596.3	580596.3.con.0007	fig|580596.3.peg.775	PATRIC.580596.3.580596.3.con.0007.CDS.14500.15093.rev	PATRIC	CDS	14500	15093	594	-					197		hypothetical protein
K4410.MGS46.genome	580596.3	580596.3.con.0007	fig|580596.3.peg.776	PATRIC.580596.3.580596.3.con.0007.CDS.15109.16503.rev	PATRIC	CDS	15109	16503	1395	-					464		hypothetical protein
K4410.MGS46.genome	580596.3	580596.3.con.0007	fig|580596.3.peg.777	PATRIC.580596.3.580596.3.con.0007.CDS.16981.19560.rev	PATRIC	CDS	16981	19560	2580	-	FIG00638284				859		hypothetical protein
K4410.MGS46.genome	580596.3	580596.3.con.0007	fig|580596.3.peg.778	PATRIC.580596.3.580596.3.con.0007.CDS.19753.19875.rev	PATRIC	CDS	19753	19875	123	-					40		hypothetical protein
K4410.MGS46.genome	580596.3	580596.3.con.0007	fig|580596.3.peg.779	PATRIC.580596.3.580596.3.con.0007.CDS.19891.21618.fwd	PATRIC	CDS	19891	21618	1728	+	FIG00001022				575		Phosphomannomutase (EC 5.4.2.8)
K4410.MGS46.genome	580596.3	580596.3.con.0007	fig|580596.3.peg.780	PATRIC.580596.3.580596.3.con.0007.CDS.21747.22595.fwd	PATRIC	CDS	21747	22595	849	+					282		hypothetical protein
K4410.MGS46.genome	580596.3	580596.3.con.0007	fig|580596.3.peg.781	PATRIC.580596.3.580596.3.con.0007.CDS.22839.24209.fwd	PATRIC	CDS	22839	24209	1371	+	FIG00000838				456		Trk system potassium uptake protein TrkA
K4410.MGS46.genome	580596.3	580596.3.con.0007	fig|580596.3.peg.782	PATRIC.580596.3.580596.3.con.0007.CDS.24206.25651.fwd	PATRIC	CDS	24206	25651	1446	+	FIG00000736				481		Potassium uptake protein TrkH
K4410.MGS46.genome	580596.3	580596.3.con.0007	fig|580596.3.peg.783	PATRIC.580596.3.580596.3.con.0007.CDS.25753.26658.rev	PATRIC	CDS	25753	26658	906	-	FIG01327935				301		Hydrogen peroxide-inducible genes activator
K4410.MGS46.genome	580596.3	580596.3.con.0007	fig|580596.3.peg.784	PATRIC.580596.3.580596.3.con.0007.CDS.26780.27418.fwd	PATRIC	CDS	26780	27418	639	+					212		hypothetical protein
K4410.MGS46.genome	580596.3	580596.3.con.0007	fig|580596.3.peg.785	PATRIC.580596.3.580596.3.con.0007.CDS.27776.35851.fwd	PATRIC	CDS	27776	35851	8076	+	FIG00638284				2691		hypothetical protein
K4410.MGS46.genome	580596.3	580596.3.con.0007	fig|580596.3.peg.786	PATRIC.580596.3.580596.3.con.0007.CDS.36251.37552.fwd	PATRIC	CDS	36251	37552	1302	+	FIG00638284				433		hypothetical protein
K4410.MGS46.genome	580596.3	580596.3.con.0007	fig|580596.3.peg.787	PATRIC.580596.3.580596.3.con.0007.CDS.37620.38789.rev	PATRIC	CDS	37620	38789	1170	-	FIG00016846				389		N-acetyl-L,L-diaminopimelate deacetylase (EC 3.5.1.47)
K4410.MGS46.genome	580596.3	580596.3.con.0007	fig|580596.3.peg.788	PATRIC.580596.3.580596.3.con.0007.CDS.38808.39980.rev	PATRIC	CDS	38808	39980	1173	-	FIG00719736				390		Aspartate aminotransferase (EC 2.6.1.1)
K4410.MGS46.genome	580596.3	580596.3.con.0007	fig|580596.3.peg.789	PATRIC.580596.3.580596.3.con.0007.CDS.39983.41371.rev	PATRIC	CDS	39983	41371	1389	-	FIG00138208				462		Glycolate dehydrogenase (EC 1.1.99.14), subunit GlcD
K4410.MGS46.genome	580596.3	580596.3.con.0007	fig|580596.3.peg.790	PATRIC.580596.3.580596.3.con.0007.CDS.41435.42325.rev	PATRIC	CDS	41435	42325	891	-	FIG00047509				296		Methionine ABC transporter substrate-binding protein
K4410.MGS46.genome	580596.3	580596.3.con.0007	fig|580596.3.peg.791	PATRIC.580596.3.580596.3.con.0007.CDS.42371.43324.rev	PATRIC	CDS	42371	43324	954	-	FIG00000812				317		L-lactate dehydrogenase (EC 1.1.1.27)
K4410.MGS46.genome	580596.3	580596.3.con.0007	fig|580596.3.peg.792	PATRIC.580596.3.580596.3.con.0007.CDS.43337.44017.rev	PATRIC	CDS	43337	44017	681	-	FIG00045144				226		Methionine ABC transporter permease protein
K4410.MGS46.genome	580596.3	580596.3.con.0007	fig|580596.3.peg.793	PATRIC.580596.3.580596.3.con.0007.CDS.43998.45044.rev	PATRIC	CDS	43998	45044	1047	-	FIG00006151				348		Methionine ABC transporter ATP-binding protein
K4410.MGS46.genome	580596.3	580596.3.con.0007	fig|580596.3.peg.794	PATRIC.580596.3.580596.3.con.0007.CDS.45764.46438.fwd	PATRIC	CDS	45764	46438	675	+					224		hypothetical protein
K4410.MGS46.genome	580596.3	580596.3.con.0007	fig|580596.3.peg.795	PATRIC.580596.3.580596.3.con.0007.CDS.46485.46754.fwd	PATRIC	CDS	46485	46754	270	+					89		hypothetical protein
K4410.MGS46.genome	580596.3	580596.3.con.0007	fig|580596.3.peg.796	PATRIC.580596.3.580596.3.con.0007.CDS.46770.48314.fwd	PATRIC	CDS	46770	48314	1545	+	FIG00638284				514		hypothetical protein
K4410.MGS46.genome	580596.3	580596.3.con.0007	fig|580596.3.peg.797	PATRIC.580596.3.580596.3.con.0007.CDS.48335.50971.fwd	PATRIC	CDS	48335	50971	2637	+	FIG00000962				878		Xanthine dehydrogenase iron-sulfur subunit (EC 1.17.1.4) / Xanthine dehydrogenase, molybdenum binding subunit (EC 1.17.1.4)
K4410.MGS46.genome	580596.3	580596.3.con.0007	fig|580596.3.peg.798	PATRIC.580596.3.580596.3.con.0007.CDS.51073.52029.rev	PATRIC	CDS	51073	52029	957	-	FIG00034973				318		2-dehydropantoate 2-reductase (EC 1.1.1.169)
K4410.MGS46.genome	580596.3	580596.3.con.0007	fig|580596.3.peg.799	PATRIC.580596.3.580596.3.con.0007.CDS.52078.52194.fwd	PATRIC	CDS	52078	52194	117	+					38		hypothetical protein
K4410.MGS46.genome	580596.3	580596.3.con.0007	fig|580596.3.peg.800	PATRIC.580596.3.580596.3.con.0007.CDS.52238.55414.fwd	PATRIC	CDS	52238	55414	3177	+	FIG00638284				1058		hypothetical protein
K4410.MGS46.genome	580596.3	580596.3.con.0007	fig|580596.3.peg.801	PATRIC.580596.3.580596.3.con.0007.CDS.55671.56957.rev	PATRIC	CDS	55671	56957	1287	-	FIG00638284				428		FIG00262634: hypothetical protein
K4410.MGS46.genome	580596.3	580596.3.con.0007	fig|580596.3.peg.802	PATRIC.580596.3.580596.3.con.0007.CDS.57040.58008.rev	PATRIC	CDS	57040	58008	969	-	FIG00638284				322		hypothetical protein
K4410.MGS46.genome	580596.3	580596.3.con.0007	fig|580596.3.peg.803	PATRIC.580596.3.580596.3.con.0007.CDS.58009.58149.fwd	PATRIC	CDS	58009	58149	141	+					46		hypothetical protein
K4410.MGS46.genome	580596.3	580596.3.con.0007	fig|580596.3.peg.804	PATRIC.580596.3.580596.3.con.0007.CDS.58625.59992.fwd	PATRIC	CDS	58625	59992	1368	+	FIG00011422				455		Tryptophan synthase beta chain like (EC 4.2.1.20)
K4410.MGS46.genome	580596.3	580596.3.con.0007	fig|580596.3.peg.805	PATRIC.580596.3.580596.3.con.0007.CDS.60481.61233.rev	PATRIC	CDS	60481	61233	753	-					250		Transcriptional repressor of aga operon
K4410.MGS46.genome	580596.3	580596.3.con.0007	fig|580596.3.peg.806	PATRIC.580596.3.580596.3.con.0007.CDS.61250.62518.rev	PATRIC	CDS	61250	62518	1269	-	FIG00009208				422		L-sorbose 1-phosphate reductase (EC 1.1.1.-)
K4410.MGS46.genome	580596.3	580596.3.con.0007	fig|580596.3.peg.807	PATRIC.580596.3.580596.3.con.0007.CDS.62562.63491.rev	PATRIC	CDS	62562	63491	930	-	FIG00001366				309		1-phosphofructokinase (EC 2.7.1.56)
K4410.MGS46.genome	580596.3	580596.3.con.0007	fig|580596.3.peg.808	PATRIC.580596.3.580596.3.con.0007.CDS.63705.65750.rev	PATRIC	CDS	63705	65750	2046	-	FIG00000185				681		Excinuclease ABC subunit C
K4410.MGS46.genome	580596.3	580596.3.con.0007	fig|580596.3.peg.809	PATRIC.580596.3.580596.3.con.0007.CDS.66213.68078.fwd	PATRIC	CDS	66213	68078	1866	+	FIG00001885				621		PTS system, mannitol-specific IIB component (EC 2.7.1.69) / PTS system, mannitol-specific IIC component (EC 2.7.1.69)
K4410.MGS46.genome	580596.3	580596.3.con.0007	fig|580596.3.peg.810	PATRIC.580596.3.580596.3.con.0007.CDS.68093.68350.fwd	PATRIC	CDS	68093	68350	258	+	FIG01954533				85		Phosphocarrier protein of PTS system
K4410.MGS46.genome	580596.3	580596.3.con.0007	fig|580596.3.peg.811	PATRIC.580596.3.580596.3.con.0007.CDS.68473.72063.rev	PATRIC	CDS	68473	72063	3591	-					1196		hypothetical protein
K4410.MGS46.genome	580596.3	580596.3.con.0007	fig|580596.3.peg.812	PATRIC.580596.3.580596.3.con.0007.CDS.72365.73675.rev	PATRIC	CDS	72365	73675	1311	-					436		FIG00519721: hypothetical protein
K4410.MGS46.genome	580596.3	580596.3.con.0007	fig|580596.3.peg.813	PATRIC.580596.3.580596.3.con.0007.CDS.73885.75600.fwd	PATRIC	CDS	73885	75600	1716	+	FIG00028694				571		Phosphoenolpyruvate-protein phosphotransferase of PTS system (EC 2.7.3.9)
K4410.MGS46.genome	580596.3	580596.3.con.0007	fig|580596.3.peg.814	PATRIC.580596.3.580596.3.con.0007.CDS.75727.75858.fwd	PATRIC	CDS	75727	75858	132	+					43		hypothetical protein
K4410.MGS46.genome	580596.3	580596.3.con.0007	fig|580596.3.peg.815	PATRIC.580596.3.580596.3.con.0007.CDS.75913.77541.rev	PATRIC	CDS	75913	77541	1629	-	FIG00638284				542		hypothetical protein
K4410.MGS46.genome	580596.3	580596.3.con.0007	fig|580596.3.peg.816	PATRIC.580596.3.580596.3.con.0007.CDS.77750.78364.fwd	PATRIC	CDS	77750	78364	615	+	FIG00006851				204		hypothetical protein
K4410.MGS46.genome	580596.3	580596.3.con.0007	fig|580596.3.peg.817	PATRIC.580596.3.580596.3.con.0007.CDS.78366.78977.fwd	PATRIC	CDS	78366	78977	612	+	FIG01931390				203		probable methyltransferase
K4410.MGS46.genome	580596.3	580596.3.con.0007	fig|580596.3.peg.818	PATRIC.580596.3.580596.3.con.0007.CDS.79000.79683.fwd	PATRIC	CDS	79000	79683	684	+					227		hypothetical protein
K4410.MGS46.genome	580596.3	580596.3.con.0007	fig|580596.3.peg.819	PATRIC.580596.3.580596.3.con.0007.CDS.79735.80451.fwd	PATRIC	CDS	79735	80451	717	+	FIG00638284				238		hypothetical protein
K4410.MGS46.genome	580596.3	580596.3.con.0007	fig|580596.3.peg.820	PATRIC.580596.3.580596.3.con.0007.CDS.80436.80927.fwd	PATRIC	CDS	80436	80927	492	+					163		hypothetical protein
K4410.MGS46.genome	580596.3	580596.3.con.0007	fig|580596.3.peg.821	PATRIC.580596.3.580596.3.con.0007.CDS.80939.81781.fwd	PATRIC	CDS	80939	81781	843	+	FIG01226926				280		O-methyltransferase domain protein
K4410.MGS46.genome	580596.3	580596.3.con.0007	fig|580596.3.peg.822	PATRIC.580596.3.580596.3.con.0007.CDS.81997.83127.rev	PATRIC	CDS	81997	83127	1131	-	FIG00524042				376		Putative membrane protein
K4410.MGS46.genome	580596.3	580596.3.con.0007	fig|580596.3.peg.823	PATRIC.580596.3.580596.3.con.0007.CDS.83193.84125.rev	PATRIC	CDS	83193	84125	933	-	FIG00121768				310		putative permease
K4410.MGS46.genome	580596.3	580596.3.con.0007	fig|580596.3.peg.824	PATRIC.580596.3.580596.3.con.0007.CDS.84596.84832.fwd	PATRIC	CDS	84596	84832	237	+					78		hypothetical protein
K4410.MGS46.genome	580596.3	580596.3.con.0007	fig|580596.3.peg.825	PATRIC.580596.3.580596.3.con.0007.CDS.84865.85026.fwd	PATRIC	CDS	84865	85026	162	+					53		hypothetical protein
K4410.MGS46.genome	580596.3	580596.3.con.0007	fig|580596.3.peg.826	PATRIC.580596.3.580596.3.con.0007.CDS.85141.85668.fwd	PATRIC	CDS	85141	85668	528	+	FIG00009017				175		Isochorismatase (EC 3.3.2.1)
K4410.MGS46.genome	580596.3	580596.3.con.0007	fig|580596.3.peg.827	PATRIC.580596.3.580596.3.con.0007.CDS.85679.86197.fwd	PATRIC	CDS	85679	86197	519	+	FIG00004221				172		COG2110, Macro domain, possibly ADP-ribose binding module
K4410.MGS46.genome	580596.3	580596.3.con.0007	fig|580596.3.peg.828	PATRIC.580596.3.580596.3.con.0007.CDS.86292.86747.fwd	PATRIC	CDS	86292	86747	456	+					151		hypothetical protein
K4410.MGS46.genome	580596.3	580596.3.con.0007	fig|580596.3.peg.829	PATRIC.580596.3.580596.3.con.0007.CDS.86762.87427.fwd	PATRIC	CDS	86762	87427	666	+	FIG00001388				221		Sugar/maltose fermentation stimulation protein homolog
K4410.MGS46.genome	580596.3	580596.3.con.0007	fig|580596.3.peg.830	PATRIC.580596.3.580596.3.con.0007.CDS.87538.87915.fwd	PATRIC	CDS	87538	87915	378	+	FIG00062547				125		Superoxide reductase (EC 1.15.1.2)
K4410.MGS46.genome	580596.3	580596.3.con.0007	fig|580596.3.peg.831	PATRIC.580596.3.580596.3.con.0007.CDS.88192.88341.fwd	PATRIC	CDS	88192	88341	150	+					49		hypothetical protein
K4410.MGS46.genome	580596.3	580596.3.con.0007	fig|580596.3.peg.832	PATRIC.580596.3.580596.3.con.0007.CDS.88427.88888.fwd	PATRIC	CDS	88427	88888	462	+	FIG00000659				153		Purine nucleoside phosphorylase (EC 2.4.2.1)
K4410.MGS46.genome	580596.3	580596.3.con.0007	fig|580596.3.peg.833	PATRIC.580596.3.580596.3.con.0007.CDS.88873.89415.fwd	PATRIC	CDS	88873	89415	543	+	FIG00059124				180		Predicted hydrolase
K4410.MGS46.genome	580596.3	580596.3.con.0007	fig|580596.3.peg.834	PATRIC.580596.3.580596.3.con.0007.CDS.89412.89999.fwd	PATRIC	CDS	89412	89999	588	+	FIG01346861				195		McbG-like protein
K4410.MGS46.genome	580596.3	580596.3.con.0007	fig|580596.3.peg.835	PATRIC.580596.3.580596.3.con.0007.CDS.90012.90464.fwd	PATRIC	CDS	90012	90464	453	+	FIG00049022				150		Peptidyl-tRNA hydrolase, archaeal type (EC 3.1.1.29)
K4410.MGS46.genome	580596.3	580596.3.con.0007	fig|580596.3.peg.836	PATRIC.580596.3.580596.3.con.0007.CDS.90545.90706.rev	PATRIC	CDS	90545	90706	162	-	FIG00638284				53		hypothetical protein
K4410.MGS46.genome	580596.3	580596.3.con.0007	fig|580596.3.peg.837	PATRIC.580596.3.580596.3.con.0007.CDS.90721.91206.rev	PATRIC	CDS	90721	91206	486	-	FIG00638284				161		hypothetical protein
K4410.MGS46.genome	580596.3	580596.3.con.0008	fig|580596.3.peg.838	PATRIC.580596.3.580596.3.con.0008.CDS.110.937.rev	PATRIC	CDS	110	937	828	-	FIG00006461				275		Chromosome (plasmid) partitioning protein ParA
K4410.MGS46.genome	580596.3	580596.3.con.0008	fig|580596.3.peg.839	PATRIC.580596.3.580596.3.con.0008.CDS.1006.1332.rev	PATRIC	CDS	1006	1332	327	-					108		hypothetical protein
K4410.MGS46.genome	580596.3	580596.3.con.0008	fig|580596.3.peg.840	PATRIC.580596.3.580596.3.con.0008.CDS.1996.3501.rev	PATRIC	CDS	1996	3501	1506	-	FIG00000300				501		Lysyl-tRNA synthetase (class II) (EC 6.1.1.6)
K4410.MGS46.genome	580596.3	580596.3.con.0008	fig|580596.3.peg.841	PATRIC.580596.3.580596.3.con.0008.CDS.3617.4090.rev	PATRIC	CDS	3617	4090	474	-	FIG00000288				157		Transcription elongation factor GreA
K4410.MGS46.genome	580596.3	580596.3.con.0008	fig|580596.3.peg.842	PATRIC.580596.3.580596.3.con.0008.CDS.4221.5384.rev	PATRIC	CDS	4221	5384	1164	-	FIG00638284				387		Carboxyl-terminal protease (EC 3.4.21.102)
K4410.MGS46.genome	580596.3	580596.3.con.0008	fig|580596.3.peg.843	PATRIC.580596.3.580596.3.con.0008.CDS.5446.6702.rev	PATRIC	CDS	5446	6702	1257	-	FIG00011382				418		Membrane proteins related to metalloendopeptidases
K4410.MGS46.genome	580596.3	580596.3.con.0008	fig|580596.3.peg.844	PATRIC.580596.3.580596.3.con.0008.CDS.6732.7619.rev	PATRIC	CDS	6732	7619	888	-	FIG00000552				295		Cell division protein FtsX
K4410.MGS46.genome	580596.3	580596.3.con.0008	fig|580596.3.peg.845	PATRIC.580596.3.580596.3.con.0008.CDS.7616.8296.rev	PATRIC	CDS	7616	8296	681	-	FIG00002914				226		Cell division transporter, ATP-binding protein FtsE (TC 3.A.5.1.1)
K4410.MGS46.genome	580596.3	580596.3.con.0008	fig|580596.3.peg.846	PATRIC.580596.3.580596.3.con.0008.CDS.8293.8424.rev	PATRIC	CDS	8293	8424	132	-					43		hypothetical protein
K4410.MGS46.genome	580596.3	580596.3.con.0008	fig|580596.3.peg.847	PATRIC.580596.3.580596.3.con.0008.CDS.8505.9719.rev	PATRIC	CDS	8505	9719	1215	-	FIG00040817				404		Sugar diacid utilization regulator SdaR
K4410.MGS46.genome	580596.3	580596.3.con.0008	fig|580596.3.peg.848	PATRIC.580596.3.580596.3.con.0008.CDS.9821.10540.rev	PATRIC	CDS	9821	10540	720	-	FIG00002716				239		Ribosomal small subunit pseudouridine synthase A (EC 4.2.1.70)
K4410.MGS46.genome	580596.3	580596.3.con.0008	fig|580596.3.peg.849	PATRIC.580596.3.580596.3.con.0008.CDS.10722.11210.rev	PATRIC	CDS	10722	11210	489	-					162		hypothetical protein
K4410.MGS46.genome	580596.3	580596.3.con.0008	fig|580596.3.peg.850	PATRIC.580596.3.580596.3.con.0008.CDS.11300.12241.rev	PATRIC	CDS	11300	12241	942	-	FIG00004180				313		Magnesium and cobalt transport protein CorA
K4410.MGS46.genome	580596.3	580596.3.con.0008	fig|580596.3.peg.851	PATRIC.580596.3.580596.3.con.0008.CDS.12428.13582.rev	PATRIC	CDS	12428	13582	1155	-	FIG00000145				384		Cell division protein FtsZ (EC 3.4.24.-)
K4410.MGS46.genome	580596.3	580596.3.con.0008	fig|580596.3.peg.852	PATRIC.580596.3.580596.3.con.0008.CDS.13686.13853.rev	PATRIC	CDS	13686	13853	168	-					55		hypothetical protein
K4410.MGS46.genome	580596.3	580596.3.con.0008	fig|580596.3.peg.853	PATRIC.580596.3.580596.3.con.0008.CDS.13840.14943.rev	PATRIC	CDS	13840	14943	1104	-					367		hypothetical protein
K4410.MGS46.genome	580596.3	580596.3.con.0008	fig|580596.3.peg.854	PATRIC.580596.3.580596.3.con.0008.CDS.14962.16101.rev	PATRIC	CDS	14962	16101	1140	-	FIG00047056				379		UDP-N-acetylglucosamine--N-acetylmuramyl-(pentapeptide) pyrophosphoryl-undecaprenol N-acetylglucosamine transferase (EC 2.4.1.227)
K4410.MGS46.genome	580596.3	580596.3.con.0008	fig|580596.3.peg.855	PATRIC.580596.3.580596.3.con.0008.CDS.16260.17528.rev	PATRIC	CDS	16260	17528	1269	-	FIG00000025				422		Rod shape-determining protein RodA
K4410.MGS46.genome	580596.3	580596.3.con.0008	fig|580596.3.peg.856	PATRIC.580596.3.580596.3.con.0008.CDS.17551.18534.rev	PATRIC	CDS	17551	18534	984	-	FIG00000221				327		Phospho-N-acetylmuramoyl-pentapeptide-transferase (EC 2.7.8.13)
K4410.MGS46.genome	580596.3	580596.3.con.0008	fig|580596.3.peg.857	PATRIC.580596.3.580596.3.con.0008.CDS.18531.19913.rev	PATRIC	CDS	18531	19913	1383	-	FIG00024401				460		UDP-N-acetylmuramoyl-tripeptide--D-alanyl-D-alanine ligase (EC 6.3.2.10)
K4410.MGS46.genome	580596.3	580596.3.con.0008	fig|580596.3.peg.858	PATRIC.580596.3.580596.3.con.0008.CDS.20234.21667.rev	PATRIC	CDS	20234	21667	1434	-	FIG00000243				477		UDP-N-acetylmuramoylalanyl-D-glutamate--2,6-diaminopimelate ligase (EC 6.3.2.13)
K4410.MGS46.genome	580596.3	580596.3.con.0008	fig|580596.3.peg.859	PATRIC.580596.3.580596.3.con.0008.CDS.21677.24076.rev	PATRIC	CDS	21677	24076	2400	-	FIG00046929				799		Cell division protein FtsI [Peptidoglycan synthetase] (EC 2.4.1.129)
K4410.MGS46.genome	580596.3	580596.3.con.0008	fig|580596.3.peg.860	PATRIC.580596.3.580596.3.con.0008.CDS.24166.24663.rev	PATRIC	CDS	24166	24663	498	-					165		hypothetical protein
K4410.MGS46.genome	580596.3	580596.3.con.0008	fig|580596.3.peg.861	PATRIC.580596.3.580596.3.con.0008.CDS.24701.25636.rev	PATRIC	CDS	24701	25636	936	-	FIG00000172				311		rRNA small subunit methyltransferase H
K4410.MGS46.genome	580596.3	580596.3.con.0008	fig|580596.3.peg.862	PATRIC.580596.3.580596.3.con.0008.CDS.25654.26073.rev	PATRIC	CDS	25654	26073	420	-	FIG00000547				139		Cell division protein MraZ
K4410.MGS46.genome	580596.3	580596.3.con.0008	fig|580596.3.peg.863	PATRIC.580596.3.580596.3.con.0008.CDS.26919.27374.rev	PATRIC	CDS	26919	27374	456	-					151		hypothetical protein
K4410.MGS46.genome	580596.3	580596.3.con.0008	fig|580596.3.peg.864	PATRIC.580596.3.580596.3.con.0008.CDS.27377.27862.rev	PATRIC	CDS	27377	27862	486	-	FIG00000261				161		Phosphopantetheine adenylyltransferase (EC 2.7.7.3)
K4410.MGS46.genome	580596.3	580596.3.con.0008	fig|580596.3.peg.865	PATRIC.580596.3.580596.3.con.0008.CDS.27868.28419.rev	PATRIC	CDS	27868	28419	552	-					183		Ribosomal RNA small subunit methyltransferase D (EC 2.1.1.-)
K4410.MGS46.genome	580596.3	580596.3.con.0008	fig|580596.3.peg.866	PATRIC.580596.3.580596.3.con.0008.CDS.28623.30443.rev	PATRIC	CDS	28623	30443	1821	-	FIG00000185				606		Excinuclease ABC subunit C
K4410.MGS46.genome	580596.3	580596.3.con.0008	fig|580596.3.peg.867	PATRIC.580596.3.580596.3.con.0008.CDS.30533.30796.rev	PATRIC	CDS	30533	30796	264	-					87		Catabolite repression HPr-like protein Crh
K4410.MGS46.genome	580596.3	580596.3.con.0008	fig|580596.3.peg.868	PATRIC.580596.3.580596.3.con.0008.CDS.31036.33429.rev	PATRIC	CDS	31036	33429	2394	-	FIG00000990				797		Recombination inhibitory protein MutS2
K4410.MGS46.genome	580596.3	580596.3.con.0008	fig|580596.3.peg.869	PATRIC.580596.3.580596.3.con.0008.CDS.33532.33918.rev	PATRIC	CDS	33532	33918	387	-					128		hypothetical protein
K4410.MGS46.genome	580596.3	580596.3.con.0008	fig|580596.3.peg.870	PATRIC.580596.3.580596.3.con.0008.CDS.34045.34800.rev	PATRIC	CDS	34045	34800	756	-	FIG00638284				251		DNA recombination and repair protein RecO
K4410.MGS46.genome	580596.3	580596.3.con.0008	fig|580596.3.peg.871	PATRIC.580596.3.580596.3.con.0008.CDS.34801.35697.rev	PATRIC	CDS	34801	35697	897	-	FIG01304818				298		GTP-binding protein Era
K4410.MGS46.genome	580596.3	580596.3.con.0008	fig|580596.3.peg.872	PATRIC.580596.3.580596.3.con.0008.CDS.35777.36244.rev	PATRIC	CDS	35777	36244	468	-					155		Diacylglycerol kinase (EC 2.7.1.107)
K4410.MGS46.genome	580596.3	580596.3.con.0008	fig|580596.3.peg.873	PATRIC.580596.3.580596.3.con.0008.CDS.36248.36739.rev	PATRIC	CDS	36248	36739	492	-					163		Metal-dependent hydrolase YbeY, involved in rRNA and/or ribosome maturation and assembly
K4410.MGS46.genome	580596.3	580596.3.con.0008	fig|580596.3.peg.874	PATRIC.580596.3.580596.3.con.0008.CDS.36739.37746.rev	PATRIC	CDS	36739	37746	1008	-	FIG00045341				335		Phosphate starvation-inducible protein PhoH, predicted ATPase
K4410.MGS46.genome	580596.3	580596.3.con.0008	fig|580596.3.peg.875	PATRIC.580596.3.580596.3.con.0008.CDS.38106.38528.rev	PATRIC	CDS	38106	38528	423	-					140		hypothetical protein
K4410.MGS46.genome	580596.3	580596.3.con.0008	fig|580596.3.peg.876	PATRIC.580596.3.580596.3.con.0008.CDS.38549.39772.rev	PATRIC	CDS	38549	39772	1224	-	FIG00638284				407		hypothetical protein
K4410.MGS46.genome	580596.3	580596.3.con.0008	fig|580596.3.peg.877	PATRIC.580596.3.580596.3.con.0008.CDS.39789.40049.rev	PATRIC	CDS	39789	40049	261	-					86		hypothetical protein
K4410.MGS46.genome	580596.3	580596.3.con.0008	fig|580596.3.peg.878	PATRIC.580596.3.580596.3.con.0008.CDS.40202.41224.fwd	PATRIC	CDS	40202	41224	1023	+	FIG00638284				340		hypothetical protein
K4410.MGS46.genome	580596.3	580596.3.con.0008	fig|580596.3.peg.879	PATRIC.580596.3.580596.3.con.0008.CDS.41316.41558.fwd	PATRIC	CDS	41316	41558	243	+					80		hypothetical protein
K4410.MGS46.genome	580596.3	580596.3.con.0008	fig|580596.3.peg.880	PATRIC.580596.3.580596.3.con.0008.CDS.41545.43089.fwd	PATRIC	CDS	41545	43089	1545	+	FIG00561498				514		D-alanyl-D-alanine carboxypeptidase (EC 3.4.16.4)
K4410.MGS46.genome	580596.3	580596.3.con.0008	fig|580596.3.peg.881	PATRIC.580596.3.580596.3.con.0008.CDS.43196.43936.fwd	PATRIC	CDS	43196	43936	741	+	FIG01200359				246		putative histidinol phosphatase and related hydrolases of the PHP family
K4410.MGS46.genome	580596.3	580596.3.con.0008	fig|580596.3.peg.882	PATRIC.580596.3.580596.3.con.0008.CDS.43933.44859.fwd	PATRIC	CDS	43933	44859	927	+	FIG00001065				308		Glucokinase (EC 2.7.1.2)
K4410.MGS46.genome	580596.3	580596.3.con.0008	fig|580596.3.peg.883	PATRIC.580596.3.580596.3.con.0008.CDS.45384.55385.rev	PATRIC	CDS	45384	55385	10002	-	FIG00638284				3333		hypothetical protein
K4410.MGS46.genome	580596.3	580596.3.con.0008	fig|580596.3.peg.884	PATRIC.580596.3.580596.3.con.0008.CDS.55562.56236.rev	PATRIC	CDS	55562	56236	675	-	FIG00638284				224		hypothetical protein
K4410.MGS46.genome	580596.3	580596.3.con.0008	fig|580596.3.peg.885	PATRIC.580596.3.580596.3.con.0008.CDS.56226.56888.rev	PATRIC	CDS	56226	56888	663	-	FIG00604509				220		multi-sensor signal transduction histidine kinase
K4410.MGS46.genome	580596.3	580596.3.con.0008	fig|580596.3.peg.886	PATRIC.580596.3.580596.3.con.0008.CDS.56878.58134.rev	PATRIC	CDS	56878	58134	1257	-					418		hypothetical protein
K4410.MGS46.genome	580596.3	580596.3.con.0008	fig|580596.3.peg.887	PATRIC.580596.3.580596.3.con.0008.CDS.58612.60696.rev	PATRIC	CDS	58612	60696	2085	-	FIG00001635				694		Elongation factor G-like protein TM_1651
K4410.MGS46.genome	580596.3	580596.3.con.0008	fig|580596.3.peg.888	PATRIC.580596.3.580596.3.con.0008.CDS.61323.62561.rev	PATRIC	CDS	61323	62561	1239	-	FIG00038814				412		RNA polymerase sigma factor RpoD
K4410.MGS46.genome	580596.3	580596.3.con.0008	fig|580596.3.peg.889	PATRIC.580596.3.580596.3.con.0008.CDS.62558.64324.rev	PATRIC	CDS	62558	64324	1767	-	FIG00019251				588		DNA primase (EC 2.7.7.-)
K4410.MGS46.genome	580596.3	580596.3.con.0008	fig|580596.3.peg.890	PATRIC.580596.3.580596.3.con.0008.CDS.64383.65384.rev	PATRIC	CDS	64383	65384	1002	-	FIG00023004				333		Deoxyguanosinetriphosphate triphosphohydrolase (EC 3.1.5.1)
K4410.MGS46.genome	580596.3	580596.3.con.0008	fig|580596.3.peg.891	PATRIC.580596.3.580596.3.con.0008.CDS.65506.66141.rev	PATRIC	CDS	65506	66141	636	-	FIG00000605				211		FIG000605: protein co-occurring with transport systems (COG1739)
K4410.MGS46.genome	580596.3	580596.3.con.0008	fig|580596.3.peg.892	PATRIC.580596.3.580596.3.con.0008.CDS.66284.67009.rev	PATRIC	CDS	66284	67009	726	-	FIG00000304				241		GTP-binding protein HflX
K4410.MGS46.genome	580596.3	580596.3.con.0009	fig|580596.3.peg.893	PATRIC.580596.3.580596.3.con.0009.CDS.1.189.rev	PATRIC	CDS	1	189	189	-					63		hypothetical protein
K4410.MGS46.genome	580596.3	580596.3.con.0009	fig|580596.3.peg.894	PATRIC.580596.3.580596.3.con.0009.CDS.586.4146.rev	PATRIC	CDS	586	4146	3561	-	FIG00001269				1186		Pyruvate-flavodoxin oxidoreductase (EC 1.2.7.-)
K4410.MGS46.genome	580596.3	580596.3.con.0009	fig|580596.3.peg.895	PATRIC.580596.3.580596.3.con.0009.CDS.4465.5988.fwd	PATRIC	CDS	4465	5988	1524	+	FIG00000635				507		MG(2+) CHELATASE FAMILY PROTEIN / ComM-related protein
K4410.MGS46.genome	580596.3	580596.3.con.0009	fig|580596.3.peg.896	PATRIC.580596.3.580596.3.con.0009.CDS.6120.7352.fwd	PATRIC	CDS	6120	7352	1233	+					410		D-alanyl-D-alanine carboxypeptidase (EC 3.4.16.4)
K4410.MGS46.genome	580596.3	580596.3.con.0009	fig|580596.3.peg.897	PATRIC.580596.3.580596.3.con.0009.CDS.7509.7601.fwd	PATRIC	CDS	7509	7601	93	+					30		hypothetical protein
K4410.MGS46.genome	580596.3	580596.3.con.0009	fig|580596.3.peg.898	PATRIC.580596.3.580596.3.con.0009.CDS.8511.8783.rev	PATRIC	CDS	8511	8783	273	-					90		hypothetical protein
K4410.MGS46.genome	580596.3	580596.3.con.0009	fig|580596.3.peg.899	PATRIC.580596.3.580596.3.con.0009.CDS.8916.9113.rev	PATRIC	CDS	8916	9113	198	-					65		hypothetical protein
K4410.MGS46.genome	580596.3	580596.3.con.0009	fig|580596.3.peg.900	PATRIC.580596.3.580596.3.con.0009.CDS.9179.9688.fwd	PATRIC	CDS	9179	9688	510	+	FIG00000206				169		Translation initiation factor 3
K4410.MGS46.genome	580596.3	580596.3.con.0009	fig|580596.3.peg.901	PATRIC.580596.3.580596.3.con.0009.CDS.9735.9938.fwd	PATRIC	CDS	9735	9938	204	+	FIG00000259				67		LSU ribosomal protein L35p
K4410.MGS46.genome	580596.3	580596.3.con.0009	fig|580596.3.peg.902	PATRIC.580596.3.580596.3.con.0009.CDS.9977.10330.fwd	PATRIC	CDS	9977	10330	354	+	FIG00000216				117		LSU ribosomal protein L20p
K4410.MGS46.genome	580596.3	580596.3.con.0009	fig|580596.3.peg.903	PATRIC.580596.3.580596.3.con.0009.CDS.10457.11716.fwd	PATRIC	CDS	10457	11716	1260	+					419		hypothetical protein
K4410.MGS46.genome	580596.3	580596.3.con.0009	fig|580596.3.peg.904	PATRIC.580596.3.580596.3.con.0009.CDS.12569.13582.rev	PATRIC	CDS	12569	13582	1014	-	FIG00000309				337		Glycerol-3-phosphate dehydrogenase [NAD(P)+] (EC 1.1.1.94)
K4410.MGS46.genome	580596.3	580596.3.con.0009	fig|580596.3.peg.905	PATRIC.580596.3.580596.3.con.0009.CDS.13584.14219.rev	PATRIC	CDS	13584	14219	636	-	FIG00000459				211		Acyl-phosphate:glycerol-3-phosphate O-acyltransferase PlsY
K4410.MGS46.genome	580596.3	580596.3.con.0009	fig|580596.3.peg.906	PATRIC.580596.3.580596.3.con.0009.CDS.14232.15560.rev	PATRIC	CDS	14232	15560	1329	-	FIG00129616				442		GTP-binding protein EngA
K4410.MGS46.genome	580596.3	580596.3.con.0009	fig|580596.3.peg.907	PATRIC.580596.3.580596.3.con.0009.CDS.15871.16056.rev	PATRIC	CDS	15871	16056	186	-	FIG00006632				61		LSU ribosomal protein L32p @ LSU ribosomal protein L32p, zinc-dependent
K4410.MGS46.genome	580596.3	580596.3.con.0009	fig|580596.3.peg.908	PATRIC.580596.3.580596.3.con.0009.CDS.16102.16611.rev	PATRIC	CDS	16102	16611	510	-	FIG00638284				169		COG1399 protein, clustered with ribosomal protein L32p
K4410.MGS46.genome	580596.3	580596.3.con.0009	fig|580596.3.peg.909	PATRIC.580596.3.580596.3.con.0009.CDS.16787.17755.fwd	PATRIC	CDS	16787	17755	969	+	FIG00696679				322		Ribosomal large subunit pseudouridine synthase C (EC 4.2.1.70)
K4410.MGS46.genome	580596.3	580596.3.con.0009	fig|580596.3.peg.910	PATRIC.580596.3.580596.3.con.0009.CDS.17843.19573.rev	PATRIC	CDS	17843	19573	1731	-	FIG00004764				576		Ammonium transporter
K4410.MGS46.genome	580596.3	580596.3.con.0009	fig|580596.3.peg.911	PATRIC.580596.3.580596.3.con.0009.CDS.19687.21771.rev	PATRIC	CDS	19687	21771	2085	-	FIG00132839				694		Glutamine synthetase type III, GlnN (EC 6.3.1.2)
K4410.MGS46.genome	580596.3	580596.3.con.0009	fig|580596.3.peg.912	PATRIC.580596.3.580596.3.con.0009.CDS.21982.22170.rev	PATRIC	CDS	21982	22170	189	-					62		hypothetical protein
K4410.MGS46.genome	580596.3	580596.3.con.0009	fig|580596.3.peg.913	PATRIC.580596.3.580596.3.con.0009.CDS.22241.23338.fwd	PATRIC	CDS	22241	23338	1098	+	FIG00005487				365		Glutamine amidotransferase, class-II
K4410.MGS46.genome	580596.3	580596.3.con.0009	fig|580596.3.peg.914	PATRIC.580596.3.580596.3.con.0009.CDS.23338.24843.fwd	PATRIC	CDS	23338	24843	1506	+	FIG00000539				501		Glutamate synthase [NADPH] large chain (EC 1.4.1.13)
K4410.MGS46.genome	580596.3	580596.3.con.0009	fig|580596.3.peg.915	PATRIC.580596.3.580596.3.con.0009.CDS.24863.25591.fwd	PATRIC	CDS	24863	25591	729	+	FIG00145509				242		Glutamate synthase, alpha subunit domain protein
K4410.MGS46.genome	580596.3	580596.3.con.0009	fig|580596.3.peg.916	PATRIC.580596.3.580596.3.con.0009.CDS.26026.27345.fwd	PATRIC	CDS	26026	27345	1320	+	FIG00134889				439		Glutamine synthetase type I (EC 6.3.1.2)
K4410.MGS46.genome	580596.3	580596.3.con.0009	fig|580596.3.peg.917	PATRIC.580596.3.580596.3.con.0009.CDS.27383.27955.fwd	PATRIC	CDS	27383	27955	573	+					190		hypothetical protein
K4410.MGS46.genome	580596.3	580596.3.con.0009	fig|580596.3.peg.918	PATRIC.580596.3.580596.3.con.0009.CDS.28132.28977.fwd	PATRIC	CDS	28132	28977	846	+	FIG00000421				281		Diaminopimelate epimerase (EC 5.1.1.7)
K4410.MGS46.genome	580596.3	580596.3.con.0009	fig|580596.3.peg.919	PATRIC.580596.3.580596.3.con.0009.CDS.28974.30590.fwd	PATRIC	CDS	28974	30590	1617	+	FIG00000176				538		CTP synthase (EC 6.3.4.2)
K4410.MGS46.genome	580596.3	580596.3.con.0009	fig|580596.3.peg.920	PATRIC.580596.3.580596.3.con.0009.CDS.30580.31758.fwd	PATRIC	CDS	30580	31758	1179	+	FIG01288927				392		L,L-diaminopimelate aminotransferase (EC 2.6.1.83)
K4410.MGS46.genome	580596.3	580596.3.con.0009	fig|580596.3.peg.921	PATRIC.580596.3.580596.3.con.0009.CDS.31831.32481.fwd	PATRIC	CDS	31831	32481	651	+					216		Competence protein F homolog, phosphoribosyltransferase domain; protein YhgH required for utilization of DNA as sole source of carbon and energy
K4410.MGS46.genome	580596.3	580596.3.con.0009	fig|580596.3.peg.922	PATRIC.580596.3.580596.3.con.0009.CDS.32512.33573.rev	PATRIC	CDS	32512	33573	1062	-	FIG00638284				353		hypothetical protein
K4410.MGS46.genome	580596.3	580596.3.con.0009	fig|580596.3.peg.923	PATRIC.580596.3.580596.3.con.0009.CDS.33911.35119.rev	PATRIC	CDS	33911	35119	1209	-	FIG00000132				402		Aspartokinase (EC 2.7.2.4)
K4410.MGS46.genome	580596.3	580596.3.con.0009	fig|580596.3.peg.924	PATRIC.580596.3.580596.3.con.0009.CDS.35174.36064.rev	PATRIC	CDS	35174	36064	891	-	FIG00000582				296		Homoserine kinase (EC 2.7.1.39)
K4410.MGS46.genome	580596.3	580596.3.con.0009	fig|580596.3.peg.925	PATRIC.580596.3.580596.3.con.0009.CDS.36079.37290.rev	PATRIC	CDS	36079	37290	1212	-	FIG00000434				403		Homoserine dehydrogenase (EC 1.1.1.3)
K4410.MGS46.genome	580596.3	580596.3.con.0009	fig|580596.3.peg.926	PATRIC.580596.3.580596.3.con.0009.CDS.37343.37783.rev	PATRIC	CDS	37343	37783	441	-					146		ACT domain-containing protein
K4410.MGS46.genome	580596.3	580596.3.con.0009	fig|580596.3.peg.927	PATRIC.580596.3.580596.3.con.0009.CDS.38014.39339.fwd	PATRIC	CDS	38014	39339	1326	+					441		Sodium-dependent tyrosine transporter
K4410.MGS46.genome	580596.3	580596.3.con.0009	fig|580596.3.peg.928	PATRIC.580596.3.580596.3.con.0009.CDS.39478.39699.rev	PATRIC	CDS	39478	39699	222	-					73		Transcriptional regulator, PBSX family
K4410.MGS46.genome	580596.3	580596.3.con.0009	fig|580596.3.peg.929	PATRIC.580596.3.580596.3.con.0009.CDS.39681.40133.rev	PATRIC	CDS	39681	40133	453	-					150		hypothetical protein
K4410.MGS46.genome	580596.3	580596.3.con.0009	fig|580596.3.peg.930	PATRIC.580596.3.580596.3.con.0009.CDS.40146.40601.rev	PATRIC	CDS	40146	40601	456	-					151		hypothetical protein
K4410.MGS46.genome	580596.3	580596.3.con.0009	fig|580596.3.peg.931	PATRIC.580596.3.580596.3.con.0009.CDS.40613.41080.rev	PATRIC	CDS	40613	41080	468	-					155		hypothetical protein
K4410.MGS46.genome	580596.3	580596.3.con.0009	fig|580596.3.peg.932	PATRIC.580596.3.580596.3.con.0009.CDS.41221.42417.rev	PATRIC	CDS	41221	42417	1197	-	FIG00018369				398		Cell division protein FtsH (EC 3.4.24.-)
K4410.MGS46.genome	580596.3	580596.3.con.0009	fig|580596.3.peg.933	PATRIC.580596.3.580596.3.con.0009.CDS.42404.43231.rev	PATRIC	CDS	42404	43231	828	-	FIG00018369				275		Cell division protein FtsH (EC 3.4.24.-)
K4410.MGS46.genome	580596.3	580596.3.con.0009	fig|580596.3.peg.934	PATRIC.580596.3.580596.3.con.0009.CDS.43257.43811.rev	PATRIC	CDS	43257	43811	555	-	FIG00000355				184		Hypoxanthine-guanine phosphoribosyltransferase (EC 2.4.2.8)
K4410.MGS46.genome	580596.3	580596.3.con.0009	fig|580596.3.peg.935	PATRIC.580596.3.580596.3.con.0009.CDS.43801.45153.rev	PATRIC	CDS	43801	45153	1353	-	FIG00000257				450		tRNA(Ile)-lysidine synthetase (EC 6.3.4.19)
K4410.MGS46.genome	580596.3	580596.3.con.0009	fig|580596.3.peg.936	PATRIC.580596.3.580596.3.con.0009.CDS.45157.46524.rev	PATRIC	CDS	45157	46524	1368	-	FIG00061313				455		Replicative DNA helicase (DnaB) (EC 3.6.4.12)
K4410.MGS46.genome	580596.3	580596.3.con.0009	fig|580596.3.peg.937	PATRIC.580596.3.580596.3.con.0009.CDS.46887.47333.rev	PATRIC	CDS	46887	47333	447	-	FIG00000205				148		LSU ribosomal protein L9p
K4410.MGS46.genome	580596.3	580596.3.con.0009	fig|580596.3.peg.938	PATRIC.580596.3.580596.3.con.0009.CDS.47577.49436.rev	PATRIC	CDS	47577	49436	1860	-	FIG00011537				619		Phosphoesterase, DHH family protein
K4410.MGS46.genome	580596.3	580596.3.con.0009	fig|580596.3.peg.939	PATRIC.580596.3.580596.3.con.0009.CDS.49605.49973.fwd	PATRIC	CDS	49605	49973	369	+	FIG00004743				122		Lactoylglutathione lyase (EC 4.4.1.5)
K4410.MGS46.genome	580596.3	580596.3.con.0009	fig|580596.3.peg.940	PATRIC.580596.3.580596.3.con.0009.CDS.50099.50641.fwd	PATRIC	CDS	50099	50641	543	+					180		chromate transport protein
K4410.MGS46.genome	580596.3	580596.3.con.0009	fig|580596.3.peg.941	PATRIC.580596.3.580596.3.con.0009.CDS.50638.51204.fwd	PATRIC	CDS	50638	51204	567	+					188		hypothetical protein
K4410.MGS46.genome	580596.3	580596.3.con.0009	fig|580596.3.peg.942	PATRIC.580596.3.580596.3.con.0009.CDS.51320.51724.rev	PATRIC	CDS	51320	51724	405	-	FIG00638284				134		hypothetical protein
K4410.MGS46.genome	580596.3	580596.3.con.0009	fig|580596.3.peg.943	PATRIC.580596.3.580596.3.con.0009.CDS.51781.53625.rev	PATRIC	CDS	51781	53625	1845	-	FIG00001385				614		N-acetylmuramoyl-L-alanine amidase (EC 3.5.1.28)
K4410.MGS46.genome	580596.3	580596.3.con.0009	fig|580596.3.peg.944	PATRIC.580596.3.580596.3.con.0009.CDS.53798.54364.rev	PATRIC	CDS	53798	54364	567	-	FIG00897538				188		HDIG domain protein
K4410.MGS46.genome	580596.3	580596.3.con.0009	fig|580596.3.peg.945	PATRIC.580596.3.580596.3.con.0009.CDS.54419.55564.rev	PATRIC	CDS	54419	55564	1146	-					381		Rod shape-determining protein RodA
K4410.MGS46.genome	580596.3	580596.3.con.0009	fig|580596.3.peg.946	PATRIC.580596.3.580596.3.con.0009.CDS.55849.57519.fwd	PATRIC	CDS	55849	57519	1671	+	FIG00000877				556		Formate--tetrahydrofolate ligase (EC 6.3.4.3)
K4410.MGS46.genome	580596.3	580596.3.con.0009	fig|580596.3.peg.947	PATRIC.580596.3.580596.3.con.0009.CDS.57561.58538.fwd	PATRIC	CDS	57561	58538	978	+	FIG00121768				325		putative permease
K4410.MGS46.genome	580596.3	580596.3.con.0009	fig|580596.3.peg.948	PATRIC.580596.3.580596.3.con.0009.CDS.58836.59360.rev	PATRIC	CDS	58836	59360	525	-					174		Transcriptional repressor for NAD biosynthesis in gram-positives
K4410.MGS46.genome	580596.3	580596.3.con.0010	fig|580596.3.peg.949	PATRIC.580596.3.580596.3.con.0010.CDS.3.1049.rev	PATRIC	CDS	3	1049	1047	-	FIG00044622				349		Ribonucleotide reductase of class III (anaerobic), large subunit (EC 1.17.4.2)
K4410.MGS46.genome	580596.3	580596.3.con.0010	fig|580596.3.peg.950	PATRIC.580596.3.580596.3.con.0010.CDS.1476.1733.fwd	PATRIC	CDS	1476	1733	258	+	FIG00521194				85		FIG00521197: hypothetical protein
K4410.MGS46.genome	580596.3	580596.3.con.0010	fig|580596.3.peg.951	PATRIC.580596.3.580596.3.con.0010.CDS.1726.2772.fwd	PATRIC	CDS	1726	2772	1047	+	FIG00437351				348		[FeFe]-hydrogenase maturation protein HydE
K4410.MGS46.genome	580596.3	580596.3.con.0010	fig|580596.3.peg.952	PATRIC.580596.3.580596.3.con.0010.CDS.2844.4292.fwd	PATRIC	CDS	2844	4292	1449	+	FIG00001265				482		2-iminoacetate synthase (ThiH) (EC 4.1.99.19)
K4410.MGS46.genome	580596.3	580596.3.con.0010	fig|580596.3.peg.953	PATRIC.580596.3.580596.3.con.0010.CDS.4305.5522.fwd	PATRIC	CDS	4305	5522	1218	+	FIG01307086				405		[FeFe]-hydrogenase maturation protein HydF
K4410.MGS46.genome	580596.3	580596.3.con.0010	fig|580596.3.peg.954	PATRIC.580596.3.580596.3.con.0010.CDS.5760.6557.rev	PATRIC	CDS	5760	6557	798	-	FIG01958950				265		Hydroxymethylpyrimidine phosphate kinase ThiD (EC 2.7.4.7)
K4410.MGS46.genome	580596.3	580596.3.con.0010	fig|580596.3.peg.955	PATRIC.580596.3.580596.3.con.0010.CDS.6559.7461.rev	PATRIC	CDS	6559	7461	903	-	FIG00622531				300		radical activating enzyme
K4410.MGS46.genome	580596.3	580596.3.con.0010	fig|580596.3.peg.956	PATRIC.580596.3.580596.3.con.0010.CDS.7631.8491.fwd	PATRIC	CDS	7631	8491	861	+	FIG00000453				286		5,10-methylenetetrahydrofolate reductase (EC 1.5.1.20)
K4410.MGS46.genome	580596.3	580596.3.con.0010	fig|580596.3.peg.957	PATRIC.580596.3.580596.3.con.0010.CDS.8488.9132.fwd	PATRIC	CDS	8488	9132	645	+	FIG00091606				214		Methionine synthase activation domain (EC 2.1.1.13)
K4410.MGS46.genome	580596.3	580596.3.con.0010	fig|580596.3.peg.958	PATRIC.580596.3.580596.3.con.0010.CDS.9138.11510.fwd	PATRIC	CDS	9138	11510	2373	+	FIG00000672				790		5-methyltetrahydrofolate--homocysteine methyltransferase (EC 2.1.1.13)
K4410.MGS46.genome	580596.3	580596.3.con.0010	fig|580596.3.peg.959	PATRIC.580596.3.580596.3.con.0010.CDS.11559.11687.rev	PATRIC	CDS	11559	11687	129	-					42		hypothetical protein
K4410.MGS46.genome	580596.3	580596.3.con.0010	fig|580596.3.peg.960	PATRIC.580596.3.580596.3.con.0010.CDS.11743.12741.rev	PATRIC	CDS	11743	12741	999	-	FIG00638284				332		FIG00647031: hypothetical protein
K4410.MGS46.genome	580596.3	580596.3.con.0010	fig|580596.3.peg.961	PATRIC.580596.3.580596.3.con.0010.CDS.12734.13258.rev	PATRIC	CDS	12734	13258	525	-	FIG00004221				174		COG2110, Macro domain, possibly ADP-ribose binding module
K4410.MGS46.genome	580596.3	580596.3.con.0010	fig|580596.3.peg.962	PATRIC.580596.3.580596.3.con.0010.CDS.13388.14440.fwd	PATRIC	CDS	13388	14440	1053	+	FIG00520161				350		Site-specific tyrosine recombinase XerC
K4410.MGS46.genome	580596.3	580596.3.con.0010	fig|580596.3.peg.963	PATRIC.580596.3.580596.3.con.0010.CDS.14651.15715.rev	PATRIC	CDS	14651	15715	1065	-	FIG00000122				354		Aspartate carbamoyltransferase (EC 2.1.3.2)
K4410.MGS46.genome	580596.3	580596.3.con.0010	fig|580596.3.peg.964	PATRIC.580596.3.580596.3.con.0010.CDS.15804.16976.rev	PATRIC	CDS	15804	16976	1173	-					390		Macrolide export ATP-binding/permease protein MacB (EC 3.6.3.-)
K4410.MGS46.genome	580596.3	580596.3.con.0010	fig|580596.3.peg.965	PATRIC.580596.3.580596.3.con.0010.CDS.16973.17929.rev	PATRIC	CDS	16973	17929	957	-	FIG00638284				318		hypothetical protein
K4410.MGS46.genome	580596.3	580596.3.con.0010	fig|580596.3.peg.966	PATRIC.580596.3.580596.3.con.0010.CDS.17991.19346.rev	PATRIC	CDS	17991	19346	1356	-	FIG00000283				451		DNA repair protein RadA
K4410.MGS46.genome	580596.3	580596.3.con.0010	fig|580596.3.peg.967	PATRIC.580596.3.580596.3.con.0010.CDS.19357.20055.rev	PATRIC	CDS	19357	20055	699	-	FIG00001385				232		N-acetylmuramoyl-L-alanine amidase (EC 3.5.1.28)
K4410.MGS46.genome	580596.3	580596.3.con.0010	fig|580596.3.peg.968	PATRIC.580596.3.580596.3.con.0010.CDS.20107.21348.rev	PATRIC	CDS	20107	21348	1242	-	FIG00638284				413		hypothetical protein
K4410.MGS46.genome	580596.3	580596.3.con.0010	fig|580596.3.peg.969	PATRIC.580596.3.580596.3.con.0010.CDS.21465.22409.fwd	PATRIC	CDS	21465	22409	945	+	FIG00000812				314		L-lactate dehydrogenase (EC 1.1.1.27)
K4410.MGS46.genome	580596.3	580596.3.con.0010	fig|580596.3.peg.970	PATRIC.580596.3.580596.3.con.0010.CDS.22460.23476.rev	PATRIC	CDS	22460	23476	1017	-	FIG00028779				338		Hydroxymethylpyrimidine ABC transporter, substrate-binding component
K4410.MGS46.genome	580596.3	580596.3.con.0010	fig|580596.3.peg.971	PATRIC.580596.3.580596.3.con.0010.CDS.23539.24288.rev	PATRIC	CDS	23539	24288	750	-	FIG00014444				249		Hydroxymethylpyrimidine ABC transporter, transmembrane component
K4410.MGS46.genome	580596.3	580596.3.con.0010	fig|580596.3.peg.972	PATRIC.580596.3.580596.3.con.0010.CDS.24285.25040.rev	PATRIC	CDS	24285	25040	756	-	FIG00055202				251		Hydroxymethylpyrimidine ABC transporter, ATPase component
K4410.MGS46.genome	580596.3	580596.3.con.0010	fig|580596.3.peg.973	PATRIC.580596.3.580596.3.con.0010.CDS.25044.25712.rev	PATRIC	CDS	25044	25712	669	-	FIG00034727				222		Thiaminase II (EC 3.5.99.2) involved in salvage of thiamin pyrimidine moiety
K4410.MGS46.genome	580596.3	580596.3.con.0010	fig|580596.3.peg.974	PATRIC.580596.3.580596.3.con.0010.CDS.25790.26617.rev	PATRIC	CDS	25790	26617	828	-	FIG00000957				275		Hydroxyethylthiazole kinase (EC 2.7.1.50)
K4410.MGS46.genome	580596.3	580596.3.con.0010	fig|580596.3.peg.975	PATRIC.580596.3.580596.3.con.0010.CDS.26614.27123.rev	PATRIC	CDS	26614	27123	510	-	FIG00009395				169		Substrate-specific component ThiW of predicted thiazole ECF transporter
K4410.MGS46.genome	580596.3	580596.3.con.0010	fig|580596.3.peg.976	PATRIC.580596.3.580596.3.con.0010.CDS.27130.27921.rev	PATRIC	CDS	27130	27921	792	-	FIG01958950				263		Hydroxymethylpyrimidine phosphate kinase ThiD (EC 2.7.4.7)
K4410.MGS46.genome	580596.3	580596.3.con.0010	fig|580596.3.peg.977	PATRIC.580596.3.580596.3.con.0010.CDS.28688.30424.fwd	PATRIC	CDS	28688	30424	1737	+	FIG00001750				578		Carbon starvation protein A
K4410.MGS46.genome	580596.3	580596.3.con.0010	fig|580596.3.peg.978	PATRIC.580596.3.580596.3.con.0010.CDS.30587.31663.rev	PATRIC	CDS	30587	31663	1077	-	FIG00000341				358		3-isopropylmalate dehydrogenase (EC 1.1.1.85)
K4410.MGS46.genome	580596.3	580596.3.con.0010	fig|580596.3.peg.979	PATRIC.580596.3.580596.3.con.0010.CDS.31668.32159.rev	PATRIC	CDS	31668	32159	492	-	FIG00000282				163		3-isopropylmalate dehydratase small subunit (EC 4.2.1.33)
K4410.MGS46.genome	580596.3	580596.3.con.0010	fig|580596.3.peg.980	PATRIC.580596.3.580596.3.con.0010.CDS.32177.33439.rev	PATRIC	CDS	32177	33439	1263	-	FIG00000280				420		3-isopropylmalate dehydratase large subunit (EC 4.2.1.33)
K4410.MGS46.genome	580596.3	580596.3.con.0010	fig|580596.3.peg.981	PATRIC.580596.3.580596.3.con.0010.CDS.33461.34963.rev	PATRIC	CDS	33461	34963	1503	-	FIG00000157				500		2-isopropylmalate synthase (EC 2.3.3.13)
K4410.MGS46.genome	580596.3	580596.3.con.0010	fig|580596.3.peg.982	PATRIC.580596.3.580596.3.con.0010.CDS.34970.35254.fwd	PATRIC	CDS	34970	35254	285	+					94		hypothetical protein
K4410.MGS46.genome	580596.3	580596.3.con.0010	fig|580596.3.peg.983	PATRIC.580596.3.580596.3.con.0010.CDS.35804.37738.fwd	PATRIC	CDS	35804	37738	1935	+	FIG01265301				644		Methionyl-tRNA synthetase (EC 6.1.1.10)
K4410.MGS46.genome	580596.3	580596.3.con.0010	fig|580596.3.peg.984	PATRIC.580596.3.580596.3.con.0010.CDS.37942.38355.fwd	PATRIC	CDS	37942	38355	414	+	FIG00847370				137		Bacterial/Archaeal Transporter family protein
K4410.MGS46.genome	580596.3	580596.3.con.0010	fig|580596.3.peg.985	PATRIC.580596.3.580596.3.con.0010.CDS.38457.39221.fwd	PATRIC	CDS	38457	39221	765	+	FIG00003535				254		Hydrolase (HAD superfamily) in cluster with DUF1447
K4410.MGS46.genome	580596.3	580596.3.con.0010	fig|580596.3.peg.986	PATRIC.580596.3.580596.3.con.0010.CDS.39234.40007.fwd	PATRIC	CDS	39234	40007	774	+	FIG00000184				257		Putative deoxyribonuclease YcfH
K4410.MGS46.genome	580596.3	580596.3.con.0010	fig|580596.3.peg.987	PATRIC.580596.3.580596.3.con.0010.CDS.40339.40977.fwd	PATRIC	CDS	40339	40977	639	+	FIG00001134				212		DNA-3-methyladenine glycosylase II (EC 3.2.2.21)
K4410.MGS46.genome	580596.3	580596.3.con.0010	fig|580596.3.peg.988	PATRIC.580596.3.580596.3.con.0010.CDS.41359.41487.rev	PATRIC	CDS	41359	41487	129	-					42		hypothetical protein
K4410.MGS46.genome	580596.3	580596.3.con.0010	fig|580596.3.peg.989	PATRIC.580596.3.580596.3.con.0010.CDS.41688.42041.rev	PATRIC	CDS	41688	42041	354	-	FIG00906075				117		Transcriptional regulator, HxlR family
K4410.MGS46.genome	580596.3	580596.3.con.0010	fig|580596.3.peg.990	PATRIC.580596.3.580596.3.con.0010.CDS.42196.42699.fwd	PATRIC	CDS	42196	42699	504	+	FIG00638284				167		hypothetical protein
K4410.MGS46.genome	580596.3	580596.3.con.0010	fig|580596.3.peg.991	PATRIC.580596.3.580596.3.con.0010.CDS.42954.43871.fwd	PATRIC	CDS	42954	43871	918	+	FIG01430062				305		Radical SAM domain protein
K4410.MGS46.genome	580596.3	580596.3.con.0010	fig|580596.3.peg.992	PATRIC.580596.3.580596.3.con.0010.CDS.44174.45064.fwd	PATRIC	CDS	44174	45064	891	+					296		hypothetical protein
K4410.MGS46.genome	580596.3	580596.3.con.0010	fig|580596.3.peg.993	PATRIC.580596.3.580596.3.con.0010.CDS.45178.45372.fwd	PATRIC	CDS	45178	45372	195	+					64		hypothetical protein
K4410.MGS46.genome	580596.3	580596.3.con.0010	fig|580596.3.peg.994	PATRIC.580596.3.580596.3.con.0010.CDS.45409.46524.fwd	PATRIC	CDS	45409	46524	1116	+	FIG00010844				371		Flavodoxin
K4410.MGS46.genome	580596.3	580596.3.con.0010	fig|580596.3.peg.995	PATRIC.580596.3.580596.3.con.0010.CDS.46545.47219.fwd	PATRIC	CDS	46545	47219	675	+	FIG00010844				224		Flavodoxin
K4410.MGS46.genome	580596.3	580596.3.con.0010	fig|580596.3.peg.996	PATRIC.580596.3.580596.3.con.0010.CDS.47261.47953.fwd	PATRIC	CDS	47261	47953	693	+					230		hypothetical protein
K4410.MGS46.genome	580596.3	580596.3.con.0010	fig|580596.3.peg.997	PATRIC.580596.3.580596.3.con.0010.CDS.47982.49325.fwd	PATRIC	CDS	47982	49325	1344	+	FIG00638284				447		Putative inner membrane protein
K4410.MGS46.genome	580596.3	580596.3.con.0010	fig|580596.3.peg.998	PATRIC.580596.3.580596.3.con.0010.CDS.49373.49849.fwd	PATRIC	CDS	49373	49849	477	+	FIG00010844				158		Flavodoxin
K4410.MGS46.genome	580596.3	580596.3.con.0010	fig|580596.3.peg.999	PATRIC.580596.3.580596.3.con.0010.CDS.50047.50244.rev	PATRIC	CDS	50047	50244	198	-					65		hypothetical protein
K4410.MGS46.genome	580596.3	580596.3.con.0010	fig|580596.3.peg.1000	PATRIC.580596.3.580596.3.con.0010.CDS.50370.50690.fwd	PATRIC	CDS	50370	50690	321	+	FIG01304850				106		4-carboxymuconolactone decarboxylase (EC 4.1.1.44)
K4410.MGS46.genome	580596.3	580596.3.con.0010	fig|580596.3.peg.1001	PATRIC.580596.3.580596.3.con.0010.CDS.50705.51871.fwd	PATRIC	CDS	50705	51871	1167	+	FIG01304636				388		NADH-dependent butanol dehydrogenase A (EC 1.1.1.-)
K4410.MGS46.genome	580596.3	580596.3.con.0010	fig|580596.3.peg.1002	PATRIC.580596.3.580596.3.con.0010.CDS.51963.52799.rev	PATRIC	CDS	51963	52799	837	-	FIG00638284				278		Abortive infection protein AbiGII
K4410.MGS46.genome	580596.3	580596.3.con.0010	fig|580596.3.peg.1003	PATRIC.580596.3.580596.3.con.0010.CDS.52796.53392.rev	PATRIC	CDS	52796	53392	597	-					198		hypothetical protein
K4410.MGS46.genome	580596.3	580596.3.con.0010	fig|580596.3.peg.1004	PATRIC.580596.3.580596.3.con.0010.CDS.53517.54953.rev	PATRIC	CDS	53517	54953	1437	-					478		hypothetical protein
K4410.MGS46.genome	580596.3	580596.3.con.0010	fig|580596.3.peg.1005	PATRIC.580596.3.580596.3.con.0010.CDS.55600.56409.rev	PATRIC	CDS	55600	56409	810	-	FIG00043852				269		2-deoxy-D-gluconate 3-dehydrogenase (EC 1.1.1.125)
K4410.MGS46.genome	580596.3	580596.3.con.0010	fig|580596.3.peg.1006	PATRIC.580596.3.580596.3.con.0010.CDS.56536.57198.rev	PATRIC	CDS	56536	57198	663	-	FIG00003227				220		4-deoxy-L-threo-5-hexosulose-uronate ketol-isomerase (EC 5.3.1.17)
K4410.MGS46.genome	580596.3	580596.3.con.0011	fig|580596.3.peg.1007	PATRIC.580596.3.580596.3.con.0011.CDS.2.568.fwd	PATRIC	CDS	2	568	567	+	FIG00000333				188		Argininosuccinate lyase (EC 4.3.2.1)
K4410.MGS46.genome	580596.3	580596.3.con.0011	fig|580596.3.peg.1008	PATRIC.580596.3.580596.3.con.0011.CDS.558.1478.fwd	PATRIC	CDS	558	1478	921	+	FIG00000358				306		N-acetyl-gamma-glutamyl-phosphate reductase (EC 1.2.1.38)
K4410.MGS46.genome	580596.3	580596.3.con.0011	fig|580596.3.peg.1009	PATRIC.580596.3.580596.3.con.0011.CDS.1499.2707.fwd	PATRIC	CDS	1499	2707	1209	+	FIG00000630				402		Glutamate N-acetyltransferase (EC 2.3.1.35) / N-acetylglutamate synthase (EC 2.3.1.1)
K4410.MGS46.genome	580596.3	580596.3.con.0011	fig|580596.3.peg.1010	PATRIC.580596.3.580596.3.con.0011.CDS.2743.3615.fwd	PATRIC	CDS	2743	3615	873	+	FIG00000383				290		Acetylglutamate kinase (EC 2.7.2.8)
K4410.MGS46.genome	580596.3	580596.3.con.0011	fig|580596.3.peg.1011	PATRIC.580596.3.580596.3.con.0011.CDS.3681.4862.fwd	PATRIC	CDS	3681	4862	1182	+	FIG00001168				393		Acetylornithine aminotransferase (EC 2.6.1.11)
K4410.MGS46.genome	580596.3	580596.3.con.0011	fig|580596.3.peg.1012	PATRIC.580596.3.580596.3.con.0011.CDS.4949.5863.fwd	PATRIC	CDS	4949	5863	915	+	FIG00000084				304		Ornithine carbamoyltransferase (EC 2.1.3.3)
K4410.MGS46.genome	580596.3	580596.3.con.0011	fig|580596.3.peg.1013	PATRIC.580596.3.580596.3.con.0011.CDS.6195.6806.fwd	PATRIC	CDS	6195	6806	612	+	FIG00009156				203		Substrate-specific component RibU of riboflavin ECF transporter
K4410.MGS46.genome	580596.3	580596.3.con.0011	fig|580596.3.peg.1014	PATRIC.580596.3.580596.3.con.0011.CDS.7067.7312.rev	PATRIC	CDS	7067	7312	246	-	FIG01306568				81		Mobile element protein
K4410.MGS46.genome	580596.3	580596.3.con.0011	fig|580596.3.peg.1015	PATRIC.580596.3.580596.3.con.0011.CDS.7338.7499.rev	PATRIC	CDS	7338	7499	162	-					53		Mobile element protein
K4410.MGS46.genome	580596.3	580596.3.con.0011	fig|580596.3.peg.1016	PATRIC.580596.3.580596.3.con.0011.CDS.7649.7870.rev	PATRIC	CDS	7649	7870	222	-	FIG01306568				73		Mobile element protein
K4410.MGS46.genome	580596.3	580596.3.con.0011	fig|580596.3.peg.1017	PATRIC.580596.3.580596.3.con.0011.CDS.8450.12190.fwd	PATRIC	CDS	8450	12190	3741	+	FIG00638284				1246		hypothetical protein
K4410.MGS46.genome	580596.3	580596.3.con.0011	fig|580596.3.peg.1018	PATRIC.580596.3.580596.3.con.0011.CDS.12589.13131.rev	PATRIC	CDS	12589	13131	543	-					180		hypothetical protein
K4410.MGS46.genome	580596.3	580596.3.con.0011	fig|580596.3.peg.1019	PATRIC.580596.3.580596.3.con.0011.CDS.13701.13871.fwd	PATRIC	CDS	13701	13871	171	+					56		hypothetical protein
K4410.MGS46.genome	580596.3	580596.3.con.0011	fig|580596.3.peg.1020	PATRIC.580596.3.580596.3.con.0011.CDS.14169.14315.fwd	PATRIC	CDS	14169	14315	147	+					48		hypothetical protein
K4410.MGS46.genome	580596.3	580596.3.con.0011	fig|580596.3.peg.1021	PATRIC.580596.3.580596.3.con.0011.CDS.14408.14671.rev	PATRIC	CDS	14408	14671	264	-					87		hypothetical protein
K4410.MGS46.genome	580596.3	580596.3.con.0011	fig|580596.3.peg.1022	PATRIC.580596.3.580596.3.con.0011.CDS.15173.16585.fwd	PATRIC	CDS	15173	16585	1413	+	FIG00001189				470		Glycyl-tRNA synthetase (EC 6.1.1.14)
K4410.MGS46.genome	580596.3	580596.3.con.0011	fig|580596.3.peg.1023	PATRIC.580596.3.580596.3.con.0011.CDS.16955.18247.fwd	PATRIC	CDS	16955	18247	1293	+	FIG00000417				430		O-acetylhomoserine sulfhydrylase (EC 2.5.1.49) / O-succinylhomoserine sulfhydrylase (EC 2.5.1.48)
K4410.MGS46.genome	580596.3	580596.3.con.0011	fig|580596.3.peg.1024	PATRIC.580596.3.580596.3.con.0011.CDS.18445.19161.rev	PATRIC	CDS	18445	19161	717	-	FIG00008490				238		NAD-dependent protein deacetylase of SIR2 family
K4410.MGS46.genome	580596.3	580596.3.con.0011	fig|580596.3.peg.1025	PATRIC.580596.3.580596.3.con.0011.CDS.19278.19799.rev	PATRIC	CDS	19278	19799	522	-					173		Nitroreductase family protein
K4410.MGS46.genome	580596.3	580596.3.con.0011	fig|580596.3.peg.1026	PATRIC.580596.3.580596.3.con.0011.CDS.19982.21586.fwd	PATRIC	CDS	19982	21586	1605	+	FIG00007941				534		ABC transporter ATP-binding protein uup
K4410.MGS46.genome	580596.3	580596.3.con.0011	fig|580596.3.peg.1027	PATRIC.580596.3.580596.3.con.0011.CDS.21586.21951.fwd	PATRIC	CDS	21586	21951	366	+					121		hypothetical protein
K4410.MGS46.genome	580596.3	580596.3.con.0011	fig|580596.3.peg.1028	PATRIC.580596.3.580596.3.con.0011.CDS.22107.22553.fwd	PATRIC	CDS	22107	22553	447	+					148		hypothetical protein
K4410.MGS46.genome	580596.3	580596.3.con.0011	fig|580596.3.peg.1029	PATRIC.580596.3.580596.3.con.0011.CDS.22566.23489.fwd	PATRIC	CDS	22566	23489	924	+	FIG00000531				307		Putative stomatin/prohibitin-family membrane protease subunit YbbK
K4410.MGS46.genome	580596.3	580596.3.con.0011	fig|580596.3.peg.1030	PATRIC.580596.3.580596.3.con.0011.CDS.23642.24016.fwd	PATRIC	CDS	23642	24016	375	+	FIG00008572				124		Cadmium efflux system accessory protein
K4410.MGS46.genome	580596.3	580596.3.con.0011	fig|580596.3.peg.1031	PATRIC.580596.3.580596.3.con.0011.CDS.24022.26706.fwd	PATRIC	CDS	24022	26706	2685	+					894		Lead, cadmium, zinc and mercury transporting ATPase (EC 3.6.3.3) (EC 3.6.3.5); Copper-translocating P-type ATPase (EC 3.6.3.4)
K4410.MGS46.genome	580596.3	580596.3.con.0011	fig|580596.3.peg.1032	PATRIC.580596.3.580596.3.con.0011.CDS.26854.28689.fwd	PATRIC	CDS	26854	28689	1836	+	FIG00006594				611		FIG092679: Fe-S oxidoreductase
K4410.MGS46.genome	580596.3	580596.3.con.0011	fig|580596.3.peg.1033	PATRIC.580596.3.580596.3.con.0011.CDS.28682.29350.fwd	PATRIC	CDS	28682	29350	669	+					222		hypothetical protein
K4410.MGS46.genome	580596.3	580596.3.con.0011	fig|580596.3.peg.1034	PATRIC.580596.3.580596.3.con.0011.CDS.29363.30760.fwd	PATRIC	CDS	29363	30760	1398	+	FIG00108342				465		tRNA-i(6)A37 methylthiotransferase
K4410.MGS46.genome	580596.3	580596.3.con.0011	fig|580596.3.peg.1035	PATRIC.580596.3.580596.3.con.0011.CDS.30776.33370.fwd	PATRIC	CDS	30776	33370	2595	+	FIG00000356				864		DNA mismatch repair protein MutS
K4410.MGS46.genome	580596.3	580596.3.con.0011	fig|580596.3.peg.1036	PATRIC.580596.3.580596.3.con.0011.CDS.33431.35434.fwd	PATRIC	CDS	33431	35434	2004	+	FIG00000380				667		DNA mismatch repair protein MutL
K4410.MGS46.genome	580596.3	580596.3.con.0011	fig|580596.3.peg.1037	PATRIC.580596.3.580596.3.con.0011.CDS.35451.36392.fwd	PATRIC	CDS	35451	36392	942	+	FIG00000196				313		tRNA dimethylallyltransferase (EC 2.5.1.75)
K4410.MGS46.genome	580596.3	580596.3.con.0011	fig|580596.3.peg.1038	PATRIC.580596.3.580596.3.con.0011.CDS.36428.36673.fwd	PATRIC	CDS	36428	36673	246	+	FIG00000583				81		RNA-binding protein Hfq
K4410.MGS46.genome	580596.3	580596.3.con.0011	fig|580596.3.peg.1039	PATRIC.580596.3.580596.3.con.0011.CDS.36693.37982.fwd	PATRIC	CDS	36693	37982	1290	+					429		hypothetical protein
K4410.MGS46.genome	580596.3	580596.3.con.0011	fig|580596.3.peg.1040	PATRIC.580596.3.580596.3.con.0011.CDS.37979.38704.fwd	PATRIC	CDS	37979	38704	726	+	FIG00003955				241		Hypothetical protein YggS, proline synthase co-transcribed bacterial homolog PROSC
K4410.MGS46.genome	580596.3	580596.3.con.0011	fig|580596.3.peg.1041	PATRIC.580596.3.580596.3.con.0011.CDS.38725.39225.fwd	PATRIC	CDS	38725	39225	501	+	FIG00001960				166		FIG001960: FtsZ-interacting protein related to cell division
K4410.MGS46.genome	580596.3	580596.3.con.0011	fig|580596.3.peg.1042	PATRIC.580596.3.580596.3.con.0011.CDS.39247.39513.fwd	PATRIC	CDS	39247	39513	267	+					88		hypothetical protein
K4410.MGS46.genome	580596.3	580596.3.con.0011	fig|580596.3.peg.1043	PATRIC.580596.3.580596.3.con.0011.CDS.39609.40202.fwd	PATRIC	CDS	39609	40202	594	+					197		Cell division initiation protein DivIVA
K4410.MGS46.genome	580596.3	580596.3.con.0011	fig|580596.3.peg.1044	PATRIC.580596.3.580596.3.con.0011.CDS.40230.43019.fwd	PATRIC	CDS	40230	43019	2790	+	FIG00000085				929		Isoleucyl-tRNA synthetase (EC 6.1.1.5)
K4410.MGS46.genome	580596.3	580596.3.con.0011	fig|580596.3.peg.1045	PATRIC.580596.3.580596.3.con.0011.CDS.43081.43551.fwd	PATRIC	CDS	43081	43551	471	+	FIG00000081				156		Lipoprotein signal peptidase (EC 3.4.23.36)
K4410.MGS46.genome	580596.3	580596.3.con.0011	fig|580596.3.peg.1046	PATRIC.580596.3.580596.3.con.0011.CDS.43554.44474.fwd	PATRIC	CDS	43554	44474	921	+	FIG00000124				306		Ribosomal large subunit pseudouridine synthase D (EC 4.2.1.70)
K4410.MGS46.genome	580596.3	580596.3.con.0011	fig|580596.3.peg.1047	PATRIC.580596.3.580596.3.con.0011.CDS.44471.45283.fwd	PATRIC	CDS	44471	45283	813	+	FIG00638284				270		hypothetical protein
K4410.MGS46.genome	580596.3	580596.3.con.0011	fig|580596.3.peg.1048	PATRIC.580596.3.580596.3.con.0011.CDS.45504.46088.rev	PATRIC	CDS	45504	46088	585	-	FIG00001203				194		Pyridoxine biosynthesis glutamine amidotransferase, glutaminase subunit (EC 2.4.2.-)
K4410.MGS46.genome	580596.3	580596.3.con.0011	fig|580596.3.peg.1049	PATRIC.580596.3.580596.3.con.0011.CDS.46090.46962.rev	PATRIC	CDS	46090	46962	873	-	FIG00021445				290		Pyridoxine biosynthesis glutamine amidotransferase, synthase subunit (EC 2.4.2.-)
K4410.MGS46.genome	580596.3	580596.3.con.0011	fig|580596.3.peg.1050	PATRIC.580596.3.580596.3.con.0011.CDS.47126.49051.rev	PATRIC	CDS	47126	49051	1926	-	FIG00638284				641		hypothetical protein
K4410.MGS46.genome	580596.3	580596.3.con.0011	fig|580596.3.peg.1051	PATRIC.580596.3.580596.3.con.0011.CDS.49113.49625.rev	PATRIC	CDS	49113	49625	513	-					170		hypothetical protein
K4410.MGS46.genome	580596.3	580596.3.con.0011	fig|580596.3.peg.1052	PATRIC.580596.3.580596.3.con.0011.CDS.49756.51231.rev	PATRIC	CDS	49756	51231	1476	-	FIG00003654				491		Stage IV sporulation protein A
K4410.MGS46.genome	580596.3	580596.3.con.0011	fig|580596.3.peg.1053	PATRIC.580596.3.580596.3.con.0011.CDS.51246.52721.rev	PATRIC	CDS	51246	52721	1476	-	FIG00638284				491		DNA polymerase III beta subunit (EC 2.7.7.7)
K4410.MGS46.genome	580596.3	580596.3.con.0011	fig|580596.3.peg.1054	PATRIC.580596.3.580596.3.con.0011.CDS.52863.53009.fwd	PATRIC	CDS	52863	53009	147	+					48		hypothetical protein
K4410.MGS46.genome	580596.3	580596.3.con.0011	fig|580596.3.peg.1055	PATRIC.580596.3.580596.3.con.0011.CDS.53163.53678.rev	PATRIC	CDS	53163	53678	516	-	FIG00000388				171		Deoxyuridine 5'-triphosphate nucleotidohydrolase (EC 3.6.1.23)
K4410.MGS46.genome	580596.3	580596.3.con.0011	fig|580596.3.peg.1056	PATRIC.580596.3.580596.3.con.0011.CDS.53695.54189.rev	PATRIC	CDS	53695	54189	495	-	FIG00000897				164		Ribonucleotide reductase of class III (anaerobic), activating protein (EC 1.97.1.4)
K4410.MGS46.genome	580596.3	580596.3.con.0011	fig|580596.3.peg.1057	PATRIC.580596.3.580596.3.con.0011.CDS.54195.55220.rev	PATRIC	CDS	54195	55220	1026	-	FIG00044622				341		Ribonucleotide reductase of class III (anaerobic), large subunit (EC 1.17.4.2)
K4410.MGS46.genome	580596.3	580596.3.con.0012	fig|580596.3.peg.1058	PATRIC.580596.3.580596.3.con.0012.CDS.258.428.fwd	PATRIC	CDS	258	428	171	+					56		hypothetical protein
K4410.MGS46.genome	580596.3	580596.3.con.0012	fig|580596.3.peg.1059	PATRIC.580596.3.580596.3.con.0012.CDS.491.1372.rev	PATRIC	CDS	491	1372	882	-					293		hypothetical protein
K4410.MGS46.genome	580596.3	580596.3.con.0012	fig|580596.3.peg.1060	PATRIC.580596.3.580596.3.con.0012.CDS.1472.1669.rev	PATRIC	CDS	1472	1669	198	-					65		hypothetical protein
K4410.MGS46.genome	580596.3	580596.3.con.0012	fig|580596.3.peg.1061	PATRIC.580596.3.580596.3.con.0012.CDS.1742.2548.fwd	PATRIC	CDS	1742	2548	807	+	FIG00001409				268		5-deoxy-glucuronate isomerase (EC 5.3.1.-)
K4410.MGS46.genome	580596.3	580596.3.con.0012	fig|580596.3.peg.1062	PATRIC.580596.3.580596.3.con.0012.CDS.2920.4890.fwd	PATRIC	CDS	2920	4890	1971	+	FIG00029868				656		Epi-inositol hydrolase (EC 3.7.1.-)
K4410.MGS46.genome	580596.3	580596.3.con.0012	fig|580596.3.peg.1063	PATRIC.580596.3.580596.3.con.0012.CDS.5240.5644.rev	PATRIC	CDS	5240	5644	405	-					134		hypothetical protein
K4410.MGS46.genome	580596.3	580596.3.con.0012	fig|580596.3.peg.1064	PATRIC.580596.3.580596.3.con.0012.CDS.5879.6013.fwd	PATRIC	CDS	5879	6013	135	+					44		hypothetical protein
K4410.MGS46.genome	580596.3	580596.3.con.0012	fig|580596.3.peg.1065	PATRIC.580596.3.580596.3.con.0012.CDS.6048.7766.rev	PATRIC	CDS	6048	7766	1719	-	FIG00122755				572		Sodium/myo-inositol cotransporter
K4410.MGS46.genome	580596.3	580596.3.con.0012	fig|580596.3.peg.1066	PATRIC.580596.3.580596.3.con.0012.CDS.8182.10185.rev	PATRIC	CDS	8182	10185	2004	-	FIG00638284				667		Cyclic beta-1,2-glucan modification transmembrane protein
K4410.MGS46.genome	580596.3	580596.3.con.0012	fig|580596.3.peg.1067	PATRIC.580596.3.580596.3.con.0012.CDS.10259.12031.rev	PATRIC	CDS	10259	12031	1773	-	FIG00000750				590		Aspartyl-tRNA synthetase (EC 6.1.1.12)
K4410.MGS46.genome	580596.3	580596.3.con.0012	fig|580596.3.peg.1068	PATRIC.580596.3.580596.3.con.0012.CDS.12032.12205.fwd	PATRIC	CDS	12032	12205	174	+					57		hypothetical protein
K4410.MGS46.genome	580596.3	580596.3.con.0012	fig|580596.3.peg.1069	PATRIC.580596.3.580596.3.con.0012.CDS.12304.12513.rev	PATRIC	CDS	12304	12513	210	-					69		hypothetical protein
K4410.MGS46.genome	580596.3	580596.3.con.0012	fig|580596.3.peg.1070	PATRIC.580596.3.580596.3.con.0012.CDS.12592.13950.rev	PATRIC	CDS	12592	13950	1359	-	FIG00000087				452		Histidyl-tRNA synthetase (EC 6.1.1.21)
K4410.MGS46.genome	580596.3	580596.3.con.0012	fig|580596.3.peg.1071	PATRIC.580596.3.580596.3.con.0012.CDS.14027.14437.rev	PATRIC	CDS	14027	14437	411	-	FIG00000967				136		Methylglyoxal synthase (EC 4.2.3.3)
K4410.MGS46.genome	580596.3	580596.3.con.0012	fig|580596.3.peg.1072	PATRIC.580596.3.580596.3.con.0012.CDS.14478.15218.rev	PATRIC	CDS	14478	15218	741	-	FIG00000519				246		Septum site-determining protein MinD
K4410.MGS46.genome	580596.3	580596.3.con.0012	fig|580596.3.peg.1073	PATRIC.580596.3.580596.3.con.0012.CDS.15638.17974.rev	PATRIC	CDS	15638	17974	2337	-					778		Penicillin-binding protein 2 (PBP-2)
K4410.MGS46.genome	580596.3	580596.3.con.0012	fig|580596.3.peg.1074	PATRIC.580596.3.580596.3.con.0012.CDS.18001.18513.rev	PATRIC	CDS	18001	18513	513	-					170		hypothetical protein
K4410.MGS46.genome	580596.3	580596.3.con.0012	fig|580596.3.peg.1075	PATRIC.580596.3.580596.3.con.0012.CDS.18517.19362.rev	PATRIC	CDS	18517	19362	846	-	FIG00000460				281		Rod shape-determining protein MreC
K4410.MGS46.genome	580596.3	580596.3.con.0012	fig|580596.3.peg.1076	PATRIC.580596.3.580596.3.con.0012.CDS.19423.19983.rev	PATRIC	CDS	19423	19983	561	-	FIG00021845				186		Septum formation protein Maf
K4410.MGS46.genome	580596.3	580596.3.con.0012	fig|580596.3.peg.1077	PATRIC.580596.3.580596.3.con.0012.CDS.19983.22016.rev	PATRIC	CDS	19983	22016	2034	-					677		Protease (EC 3.4.-.-)
K4410.MGS46.genome	580596.3	580596.3.con.0012	fig|580596.3.peg.1078	PATRIC.580596.3.580596.3.con.0012.CDS.22013.22324.rev	PATRIC	CDS	22013	22324	312	-					103		hypothetical protein
K4410.MGS46.genome	580596.3	580596.3.con.0012	fig|580596.3.peg.1079	PATRIC.580596.3.580596.3.con.0012.CDS.22612.23391.fwd	PATRIC	CDS	22612	23391	780	+	FIG00000351				259		Glutamate 5-kinase (EC 2.7.2.11)
K4410.MGS46.genome	580596.3	580596.3.con.0012	fig|580596.3.peg.1080	PATRIC.580596.3.580596.3.con.0012.CDS.23516.24763.fwd	PATRIC	CDS	23516	24763	1248	+	FIG00000365				415		Gamma-glutamyl phosphate reductase (EC 1.2.1.41)
K4410.MGS46.genome	580596.3	580596.3.con.0012	fig|580596.3.peg.1081	PATRIC.580596.3.580596.3.con.0012.CDS.24763.25368.fwd	PATRIC	CDS	24763	25368	606	+					201		hypothetical protein
K4410.MGS46.genome	580596.3	580596.3.con.0012	fig|580596.3.peg.1082	PATRIC.580596.3.580596.3.con.0012.CDS.25537.26754.fwd	PATRIC	CDS	25537	26754	1218	+	FIG01387700				405		Na+/H+-exchanging protein
K4410.MGS46.genome	580596.3	580596.3.con.0012	fig|580596.3.peg.1083	PATRIC.580596.3.580596.3.con.0012.CDS.26916.28412.fwd	PATRIC	CDS	26916	28412	1497	+	FIG00034981				498		Proline/sodium symporter PutP (TC 2.A.21.2.1) @ Propionate/sodium symporter
K4410.MGS46.genome	580596.3	580596.3.con.0012	fig|580596.3.peg.1084	PATRIC.580596.3.580596.3.con.0012.CDS.28502.28735.fwd	PATRIC	CDS	28502	28735	234	+					77		hypothetical protein
K4410.MGS46.genome	580596.3	580596.3.con.0012	fig|580596.3.peg.1085	PATRIC.580596.3.580596.3.con.0012.CDS.28768.30036.fwd	PATRIC	CDS	28768	30036	1269	+	FIG00138250				422		Diaminopimelate decarboxylase (EC 4.1.1.20)
K4410.MGS46.genome	580596.3	580596.3.con.0012	fig|580596.3.peg.1086	PATRIC.580596.3.580596.3.con.0012.CDS.30886.32592.fwd	PATRIC	CDS	30886	32592	1707	+	FIG00058322				568		Sodium-dependent phosphate transporter
K4410.MGS46.genome	580596.3	580596.3.con.0012	fig|580596.3.peg.1087	PATRIC.580596.3.580596.3.con.0012.CDS.32657.32788.fwd	PATRIC	CDS	32657	32788	132	+					43		hypothetical protein
K4410.MGS46.genome	580596.3	580596.3.con.0012	fig|580596.3.peg.1088	PATRIC.580596.3.580596.3.con.0012.CDS.32785.34038.rev	PATRIC	CDS	32785	34038	1254	-					417		hypothetical protein
K4410.MGS46.genome	580596.3	580596.3.con.0012	fig|580596.3.peg.1089	PATRIC.580596.3.580596.3.con.0012.CDS.34210.35112.rev	PATRIC	CDS	34210	35112	903	-					300		hypothetical protein
K4410.MGS46.genome	580596.3	580596.3.con.0012	fig|580596.3.peg.1090	PATRIC.580596.3.580596.3.con.0012.CDS.35252.36355.fwd	PATRIC	CDS	35252	36355	1104	+	FIG00049915				367		GTP-binding and nucleic acid-binding protein YchF
K4410.MGS46.genome	580596.3	580596.3.con.0012	fig|580596.3.peg.1091	PATRIC.580596.3.580596.3.con.0012.CDS.36704.37477.fwd	PATRIC	CDS	36704	37477	774	+	FIG00022569				257		Transcriptional regulator, IclR family
K4410.MGS46.genome	580596.3	580596.3.con.0012	fig|580596.3.peg.1092	PATRIC.580596.3.580596.3.con.0012.CDS.37490.38038.fwd	PATRIC	CDS	37490	38038	549	+					182		SAM-dependent methyltransferase, MraW methylase family (EC 2.1.1.-)
K4410.MGS46.genome	580596.3	580596.3.con.0012	fig|580596.3.peg.1093	PATRIC.580596.3.580596.3.con.0012.CDS.38045.38281.fwd	PATRIC	CDS	38045	38281	237	+					78		hypothetical protein
K4410.MGS46.genome	580596.3	580596.3.con.0012	fig|580596.3.peg.1094	PATRIC.580596.3.580596.3.con.0012.CDS.38343.39968.rev	PATRIC	CDS	38343	39968	1626	-	FIG00018699				541		Long-chain-fatty-acid--CoA ligase (EC 6.2.1.3)
K4410.MGS46.genome	580596.3	580596.3.con.0012	fig|580596.3.peg.1095	PATRIC.580596.3.580596.3.con.0012.CDS.40215.41450.rev	PATRIC	CDS	40215	41450	1236	-	FIG00002246				411		3-oxoacyl-[acyl-carrier-protein] synthase, KASII (EC 2.3.1.179)
K4410.MGS46.genome	580596.3	580596.3.con.0012	fig|580596.3.peg.1096	PATRIC.580596.3.580596.3.con.0012.CDS.41672.41932.rev	PATRIC	CDS	41672	41932	261	-	FIG00008894				86		Polypeptide composition of the spore coat protein CotJC
K4410.MGS46.genome	580596.3	580596.3.con.0012	fig|580596.3.peg.1097	PATRIC.580596.3.580596.3.con.0012.CDS.41969.42109.fwd	PATRIC	CDS	41969	42109	141	+					46		hypothetical protein
K4410.MGS46.genome	580596.3	580596.3.con.0012	fig|580596.3.peg.1098	PATRIC.580596.3.580596.3.con.0012.CDS.42303.43394.fwd	PATRIC	CDS	42303	43394	1092	+					363		DNA-cytosine methyltransferase
K4410.MGS46.genome	580596.3	580596.3.con.0012	fig|580596.3.peg.1099	PATRIC.580596.3.580596.3.con.0012.CDS.43412.43735.fwd	PATRIC	CDS	43412	43735	324	+					107		hypothetical protein
K4410.MGS46.genome	580596.3	580596.3.con.0012	fig|580596.3.peg.1100	PATRIC.580596.3.580596.3.con.0012.CDS.43758.44138.fwd	PATRIC	CDS	43758	44138	381	+					126		FIG00627694: hypothetical protein
K4410.MGS46.genome	580596.3	580596.3.con.0012	fig|580596.3.peg.1101	PATRIC.580596.3.580596.3.con.0012.CDS.44138.45475.fwd	PATRIC	CDS	44138	45475	1338	+	FIG00628086				445		FIG00628088: hypothetical protein
K4410.MGS46.genome	580596.3	580596.3.con.0012	fig|580596.3.peg.1102	PATRIC.580596.3.580596.3.con.0012.CDS.45529.45831.fwd	PATRIC	CDS	45529	45831	303	+					100		hypothetical protein
K4410.MGS46.genome	580596.3	580596.3.con.0012	fig|580596.3.peg.1103	PATRIC.580596.3.580596.3.con.0012.CDS.45828.46133.fwd	PATRIC	CDS	45828	46133	306	+					101		diguanylate cyclase/phosphodiesterase (GGDEF & EAL domains) with PAS/PAC sensor(s)
K4410.MGS46.genome	580596.3	580596.3.con.0012	fig|580596.3.peg.1104	PATRIC.580596.3.580596.3.con.0012.CDS.46374.47570.fwd	PATRIC	CDS	46374	47570	1197	+	FIG00628651				398		Tn916, transcriptional regulator, putative
K4410.MGS46.genome	580596.3	580596.3.con.0012	fig|580596.3.peg.1105	PATRIC.580596.3.580596.3.con.0012.CDS.47570.47791.fwd	PATRIC	CDS	47570	47791	222	+	FIG00628285				73		FIG086557: Conjugation related protein
K4410.MGS46.genome	580596.3	580596.3.con.0012	fig|580596.3.peg.1106	PATRIC.580596.3.580596.3.con.0012.CDS.47837.48325.fwd	PATRIC	CDS	47837	48325	489	+	FIG00514391				162		Antirestriction protein
K4410.MGS46.genome	580596.3	580596.3.con.0012	fig|580596.3.peg.1107	PATRIC.580596.3.580596.3.con.0012.CDS.48328.48660.fwd	PATRIC	CDS	48328	48660	333	+					110		DNA polymerase I (EC 2.7.7.7)
K4410.MGS46.genome	580596.3	580596.3.con.0012	fig|580596.3.peg.1108	PATRIC.580596.3.580596.3.con.0012.CDS.48833.49225.fwd	PATRIC	CDS	48833	49225	393	+					130		FIG00516843: hypothetical protein
K4410.MGS46.genome	580596.3	580596.3.con.0012	fig|580596.3.peg.1109	PATRIC.580596.3.580596.3.con.0012.CDS.49209.50915.fwd	PATRIC	CDS	49209	50915	1707	+	FIG00528495				569		FIG00627334: hypothetical protein
K4410.MGS46.genome	580596.3	580596.3.con.0013	fig|580596.3.peg.1110	PATRIC.580596.3.580596.3.con.0013.CDS.3.773.rev	PATRIC	CDS	3	773	771	-	FIG00638284				257		Nitric oxide reductase activation protein NorQ
K4410.MGS46.genome	580596.3	580596.3.con.0013	fig|580596.3.peg.1111	PATRIC.580596.3.580596.3.con.0013.CDS.930.1169.rev	PATRIC	CDS	930	1169	240	-					79		hypothetical protein
K4410.MGS46.genome	580596.3	580596.3.con.0013	fig|580596.3.peg.1112	PATRIC.580596.3.580596.3.con.0013.CDS.1200.2129.fwd	PATRIC	CDS	1200	2129	930	+					309		hypothetical protein
K4410.MGS46.genome	580596.3	580596.3.con.0013	fig|580596.3.peg.1113	PATRIC.580596.3.580596.3.con.0013.CDS.2284.3798.fwd	PATRIC	CDS	2284	3798	1515	+	FIG00018457				504		Ribose ABC transport system, ATP-binding protein RbsA (TC 3.A.1.2.1)
K4410.MGS46.genome	580596.3	580596.3.con.0013	fig|580596.3.peg.1114	PATRIC.580596.3.580596.3.con.0013.CDS.3795.4763.fwd	PATRIC	CDS	3795	4763	969	+					322		Ribose ABC transport system, permease protein RbsC (TC 3.A.1.2.1)
K4410.MGS46.genome	580596.3	580596.3.con.0013	fig|580596.3.peg.1115	PATRIC.580596.3.580596.3.con.0013.CDS.4864.5847.fwd	PATRIC	CDS	4864	5847	984	+					327		hypothetical protein
K4410.MGS46.genome	580596.3	580596.3.con.0013	fig|580596.3.peg.1116	PATRIC.580596.3.580596.3.con.0013.CDS.5946.6956.fwd	PATRIC	CDS	5946	6956	1011	+	FIG00043259				336		Myo-inositol 2-dehydrogenase 1 (EC 1.1.1.18)
K4410.MGS46.genome	580596.3	580596.3.con.0013	fig|580596.3.peg.1117	PATRIC.580596.3.580596.3.con.0013.CDS.7075.8013.fwd	PATRIC	CDS	7075	8013	939	+	FIG00001893				312		Inosose isomerase (EC 5.3.99.-)
K4410.MGS46.genome	580596.3	580596.3.con.0013	fig|580596.3.peg.1118	PATRIC.580596.3.580596.3.con.0013.CDS.8716.10515.rev	PATRIC	CDS	8716	10515	1800	-	FIG00628107				599		Oligoendopeptidase F (EC 3.4.24.-)
K4410.MGS46.genome	580596.3	580596.3.con.0013	fig|580596.3.peg.1119	PATRIC.580596.3.580596.3.con.0013.CDS.10643.11110.rev	PATRIC	CDS	10643	11110	468	-					155		Regulatory protein RecX
K4410.MGS46.genome	580596.3	580596.3.con.0013	fig|580596.3.peg.1120	PATRIC.580596.3.580596.3.con.0013.CDS.11110.12282.rev	PATRIC	CDS	11110	12282	1173	-	FIG00000234				390		RecA protein
K4410.MGS46.genome	580596.3	580596.3.con.0013	fig|580596.3.peg.1121	PATRIC.580596.3.580596.3.con.0013.CDS.12462.12845.rev	PATRIC	CDS	12462	12845	384	-	FIG00500053				127		iron (metal) dependent repressor, DtxR family
K4410.MGS46.genome	580596.3	580596.3.con.0013	fig|580596.3.peg.1122	PATRIC.580596.3.580596.3.con.0013.CDS.13002.13472.rev	PATRIC	CDS	13002	13472	471	-					156		hypothetical protein
K4410.MGS46.genome	580596.3	580596.3.con.0013	fig|580596.3.peg.1123	PATRIC.580596.3.580596.3.con.0013.CDS.13796.14890.fwd	PATRIC	CDS	13796	14890	1095	+	FIG00001062				364		Agmatine deiminase (EC 3.5.3.12)
K4410.MGS46.genome	580596.3	580596.3.con.0013	fig|580596.3.peg.1124	PATRIC.580596.3.580596.3.con.0013.CDS.14934.15995.rev	PATRIC	CDS	14934	15995	1062	-	FIG00000055				353		Tryptophanyl-tRNA synthetase (EC 6.1.1.2)
K4410.MGS46.genome	580596.3	580596.3.con.0013	fig|580596.3.peg.1125	PATRIC.580596.3.580596.3.con.0013.CDS.16010.16576.rev	PATRIC	CDS	16010	16576	567	-					188		hypothetical protein
K4410.MGS46.genome	580596.3	580596.3.con.0013	fig|580596.3.peg.1126	PATRIC.580596.3.580596.3.con.0013.CDS.16829.19672.rev	PATRIC	CDS	16829	19672	2844	-	FIG00638284				947		hypothetical protein
K4410.MGS46.genome	580596.3	580596.3.con.0013	fig|580596.3.peg.1127	PATRIC.580596.3.580596.3.con.0013.CDS.20557.21891.fwd	PATRIC	CDS	20557	21891	1335	+					444		hypothetical protein
K4410.MGS46.genome	580596.3	580596.3.con.0013	fig|580596.3.peg.1128	PATRIC.580596.3.580596.3.con.0013.CDS.22027.22299.rev	PATRIC	CDS	22027	22299	273	-	FIG01306972				90		SSU ribosomal protein S18p @ SSU ribosomal protein S18p, zinc-dependent
K4410.MGS46.genome	580596.3	580596.3.con.0013	fig|580596.3.peg.1129	PATRIC.580596.3.580596.3.con.0013.CDS.22321.22812.rev	PATRIC	CDS	22321	22812	492	-	FIG00077620				163		Single-stranded DNA-binding protein
K4410.MGS46.genome	580596.3	580596.3.con.0013	fig|580596.3.peg.1130	PATRIC.580596.3.580596.3.con.0013.CDS.22827.23123.rev	PATRIC	CDS	22827	23123	297	-	FIG00000170				98		SSU ribosomal protein S6p
K4410.MGS46.genome	580596.3	580596.3.con.0013	fig|580596.3.peg.1131	PATRIC.580596.3.580596.3.con.0013.CDS.23828.24748.fwd	PATRIC	CDS	23828	24748	921	+	FIG01750893				306		membrane associated protein
K4410.MGS46.genome	580596.3	580596.3.con.0013	fig|580596.3.peg.1132	PATRIC.580596.3.580596.3.con.0013.CDS.25015.25620.fwd	PATRIC	CDS	25015	25620	606	+					201		DNA primase (EC 2.7.7.-)
K4410.MGS46.genome	580596.3	580596.3.con.0013	fig|580596.3.peg.1133	PATRIC.580596.3.580596.3.con.0013.CDS.26282.26674.fwd	PATRIC	CDS	26282	26674	393	+	FIG00638284				130		hypothetical protein
K4410.MGS46.genome	580596.3	580596.3.con.0013	fig|580596.3.peg.1134	PATRIC.580596.3.580596.3.con.0013.CDS.26678.27028.fwd	PATRIC	CDS	26678	27028	351	+					116		hypothetical protein
K4410.MGS46.genome	580596.3	580596.3.con.0013	fig|580596.3.peg.1135	PATRIC.580596.3.580596.3.con.0013.CDS.27073.27921.rev	PATRIC	CDS	27073	27921	849	-	FIG00000260				282		rRNA small subunit methyltransferase I
K4410.MGS46.genome	580596.3	580596.3.con.0013	fig|580596.3.peg.1136	PATRIC.580596.3.580596.3.con.0013.CDS.28061.28759.rev	PATRIC	CDS	28061	28759	699	-					232		tRNA (adenine37-N(6))-methyltransferase TrmN6 (EC 2.1.1.223)
K4410.MGS46.genome	580596.3	580596.3.con.0013	fig|580596.3.peg.1137	PATRIC.580596.3.580596.3.con.0013.CDS.28773.30146.rev	PATRIC	CDS	28773	30146	1374	-	FIG00046929				457		Cell division protein FtsI [Peptidoglycan synthetase] (EC 2.4.1.129)
K4410.MGS46.genome	580596.3	580596.3.con.0013	fig|580596.3.peg.1138	PATRIC.580596.3.580596.3.con.0013.CDS.30149.31897.rev	PATRIC	CDS	30149	31897	1749	-	FIG00000025				582		Cell division protein FtsW
K4410.MGS46.genome	580596.3	580596.3.con.0013	fig|580596.3.peg.1139	PATRIC.580596.3.580596.3.con.0013.CDS.32453.33823.fwd	PATRIC	CDS	32453	33823	1371	+	FIG01374894				456		Na(+)-linked D-alanine glycine permease
K4410.MGS46.genome	580596.3	580596.3.con.0013	fig|580596.3.peg.1140	PATRIC.580596.3.580596.3.con.0013.CDS.34199.34849.fwd	PATRIC	CDS	34199	34849	651	+	FIG01955868				216		Peptidyl-prolyl cis-trans isomerase (EC 5.2.1.8)
K4410.MGS46.genome	580596.3	580596.3.con.0013	fig|580596.3.peg.1141	PATRIC.580596.3.580596.3.con.0013.CDS.35077.36420.rev	PATRIC	CDS	35077	36420	1344	-	FIG00000402				447		Multi antimicrobial extrusion protein (Na(+)/drug antiporter), MATE family of MDR efflux pumps
K4410.MGS46.genome	580596.3	580596.3.con.0013	fig|580596.3.peg.1142	PATRIC.580596.3.580596.3.con.0013.CDS.36407.36523.rev	PATRIC	CDS	36407	36523	117	-					38		hypothetical protein
K4410.MGS46.genome	580596.3	580596.3.con.0013	fig|580596.3.peg.1143	PATRIC.580596.3.580596.3.con.0013.CDS.36830.37018.rev	PATRIC	CDS	36830	37018	189	-					62		hypothetical protein
K4410.MGS46.genome	580596.3	580596.3.con.0013	fig|580596.3.peg.1144	PATRIC.580596.3.580596.3.con.0013.CDS.37115.37351.fwd	PATRIC	CDS	37115	37351	237	+					78		hypothetical protein
K4410.MGS46.genome	580596.3	580596.3.con.0013	fig|580596.3.peg.1145	PATRIC.580596.3.580596.3.con.0013.CDS.37401.38336.rev	PATRIC	CDS	37401	38336	936	-					311		hypothetical protein
K4410.MGS46.genome	580596.3	580596.3.con.0013	fig|580596.3.peg.1146	PATRIC.580596.3.580596.3.con.0013.CDS.38521.38652.rev	PATRIC	CDS	38521	38652	132	-					43		hypothetical protein
K4410.MGS46.genome	580596.3	580596.3.con.0013	fig|580596.3.peg.1147	PATRIC.580596.3.580596.3.con.0013.CDS.38687.39511.rev	PATRIC	CDS	38687	39511	825	-	FIG00638284				274		hypothetical protein
K4410.MGS46.genome	580596.3	580596.3.con.0013	fig|580596.3.peg.1148	PATRIC.580596.3.580596.3.con.0013.CDS.39511.40401.rev	PATRIC	CDS	39511	40401	891	-	FIG00001803				296		Polyferredoxin NapH (periplasmic nitrate reductase)
K4410.MGS46.genome	580596.3	580596.3.con.0013	fig|580596.3.peg.1149	PATRIC.580596.3.580596.3.con.0013.CDS.40394.40537.rev	PATRIC	CDS	40394	40537	144	-					47		hypothetical protein
K4410.MGS46.genome	580596.3	580596.3.con.0013	fig|580596.3.peg.1150	PATRIC.580596.3.580596.3.con.0013.CDS.40867.41541.fwd	PATRIC	CDS	40867	41541	675	+	FIG00638284				224		transcriptional activator protein
K4410.MGS46.genome	580596.3	580596.3.con.0013	fig|580596.3.peg.1151	PATRIC.580596.3.580596.3.con.0013.CDS.41538.42689.fwd	PATRIC	CDS	41538	42689	1152	+	FIG00638284				383		Osmosensitive K+ channel histidine kinase KdpD (EC 2.7.3.-)
K4410.MGS46.genome	580596.3	580596.3.con.0013	fig|580596.3.peg.1152	PATRIC.580596.3.580596.3.con.0013.CDS.42820.45300.fwd	PATRIC	CDS	42820	45300	2481	+					826		hypothetical protein
K4410.MGS46.genome	580596.3	580596.3.con.0013	fig|580596.3.peg.1153	PATRIC.580596.3.580596.3.con.0013.CDS.45390.45629.fwd	PATRIC	CDS	45390	45629	240	+					79		hypothetical protein
K4410.MGS46.genome	580596.3	580596.3.con.0013	fig|580596.3.peg.1154	PATRIC.580596.3.580596.3.con.0013.CDS.45652.49680.fwd	PATRIC	CDS	45652	49680	4029	+	FIG00638284				1342		hypothetical protein
K4410.MGS46.genome	580596.3	580596.3.con.0013	fig|580596.3.peg.1155	PATRIC.580596.3.580596.3.con.0013.CDS.49798.50214.rev	PATRIC	CDS	49798	50214	417	-					138		hypothetical protein
K4410.MGS46.genome	580596.3	580596.3.con.0014	fig|580596.3.peg.1156	PATRIC.580596.3.580596.3.con.0014.CDS.1742.1882.rev	PATRIC	CDS	1742	1882	141	-					46		hypothetical protein
K4410.MGS46.genome	580596.3	580596.3.con.0014	fig|580596.3.peg.1157	PATRIC.580596.3.580596.3.con.0014.CDS.1908.2033.rev	PATRIC	CDS	1908	2033	126	-					41		hypothetical protein
K4410.MGS46.genome	580596.3	580596.3.con.0014	fig|580596.3.peg.1158	PATRIC.580596.3.580596.3.con.0014.CDS.2143.2463.rev	PATRIC	CDS	2143	2463	321	-					106		hypothetical protein
K4410.MGS46.genome	580596.3	580596.3.con.0014	fig|580596.3.peg.1159	PATRIC.580596.3.580596.3.con.0014.CDS.2623.3015.rev	PATRIC	CDS	2623	3015	393	-					130		hypothetical protein
K4410.MGS46.genome	580596.3	580596.3.con.0014	fig|580596.3.peg.1160	PATRIC.580596.3.580596.3.con.0014.CDS.3016.3627.rev	PATRIC	CDS	3016	3627	612	-	FIG00000298				203		GTP-binding protein EngB
K4410.MGS46.genome	580596.3	580596.3.con.0014	fig|580596.3.peg.1161	PATRIC.580596.3.580596.3.con.0014.CDS.3629.6043.rev	PATRIC	CDS	3629	6043	2415	-	FIG00132617				804		ATP-dependent protease La (EC 3.4.21.53) Type I
K4410.MGS46.genome	580596.3	580596.3.con.0014	fig|580596.3.peg.1162	PATRIC.580596.3.580596.3.con.0014.CDS.6176.7492.rev	PATRIC	CDS	6176	7492	1317	-	FIG00000241				438		ATP-dependent Clp protease ATP-binding subunit ClpX
K4410.MGS46.genome	580596.3	580596.3.con.0014	fig|580596.3.peg.1163	PATRIC.580596.3.580596.3.con.0014.CDS.7545.8126.rev	PATRIC	CDS	7545	8126	582	-	FIG00000028				193		ATP-dependent Clp protease proteolytic subunit (EC 3.4.21.92)
K4410.MGS46.genome	580596.3	580596.3.con.0014	fig|580596.3.peg.1164	PATRIC.580596.3.580596.3.con.0014.CDS.8292.9611.rev	PATRIC	CDS	8292	9611	1320	-	FIG00000286				439		Cell division trigger factor (EC 5.2.1.8)
K4410.MGS46.genome	580596.3	580596.3.con.0014	fig|580596.3.peg.1165	PATRIC.580596.3.580596.3.con.0014.CDS.9690.10391.rev	PATRIC	CDS	9690	10391	702	-					233		Ser/Thr protein phosphatase family protein
K4410.MGS46.genome	580596.3	580596.3.con.0014	fig|580596.3.peg.1166	PATRIC.580596.3.580596.3.con.0014.CDS.10391.11884.rev	PATRIC	CDS	10391	11884	1494	-	FIG00000134				497		Threonine synthase (EC 4.2.3.1)
K4410.MGS46.genome	580596.3	580596.3.con.0014	fig|580596.3.peg.1167	PATRIC.580596.3.580596.3.con.0014.CDS.11985.12947.rev	PATRIC	CDS	11985	12947	963	-	FIG00030415				320		Microsomal dipeptidase (EC 3.4.13.19)
K4410.MGS46.genome	580596.3	580596.3.con.0014	fig|580596.3.peg.1168	PATRIC.580596.3.580596.3.con.0014.CDS.12950.13300.rev	PATRIC	CDS	12950	13300	351	-					116		hypothetical protein
K4410.MGS46.genome	580596.3	580596.3.con.0014	fig|580596.3.peg.1169	PATRIC.580596.3.580596.3.con.0014.CDS.13297.13914.rev	PATRIC	CDS	13297	13914	618	-	FIG00000126				205		Ribonuclease HII (EC 3.1.26.4)
K4410.MGS46.genome	580596.3	580596.3.con.0014	fig|580596.3.peg.1170	PATRIC.580596.3.580596.3.con.0014.CDS.13971.14828.rev	PATRIC	CDS	13971	14828	858	-	FIG00000840				285		50S ribosomal subunit maturation GTPase RbgA (B. subtilis YlqF)
K4410.MGS46.genome	580596.3	580596.3.con.0014	fig|580596.3.peg.1171	PATRIC.580596.3.580596.3.con.0014.CDS.14830.15396.rev	PATRIC	CDS	14830	15396	567	-	FIG00000015				188		Signal peptidase I (EC 3.4.21.89)
K4410.MGS46.genome	580596.3	580596.3.con.0014	fig|580596.3.peg.1172	PATRIC.580596.3.580596.3.con.0014.CDS.15552.15893.rev	PATRIC	CDS	15552	15893	342	-	FIG00000214				113		LSU ribosomal protein L19p
K4410.MGS46.genome	580596.3	580596.3.con.0014	fig|580596.3.peg.1173	PATRIC.580596.3.580596.3.con.0014.CDS.16021.16392.rev	PATRIC	CDS	16021	16392	372	-					123		hypothetical protein
K4410.MGS46.genome	580596.3	580596.3.con.0014	fig|580596.3.peg.1174	PATRIC.580596.3.580596.3.con.0014.CDS.16492.17802.fwd	PATRIC	CDS	16492	17802	1311	+	FIG00066643				436		Neopullulanase (EC 3.2.1.135)
K4410.MGS46.genome	580596.3	580596.3.con.0014	fig|580596.3.peg.1175	PATRIC.580596.3.580596.3.con.0014.CDS.17852.19942.rev	PATRIC	CDS	17852	19942	2091	-	FIG00638284				696		hypothetical protein
K4410.MGS46.genome	580596.3	580596.3.con.0014	fig|580596.3.peg.1176	PATRIC.580596.3.580596.3.con.0014.CDS.20189.20986.rev	PATRIC	CDS	20189	20986	798	-	FIG00001583				265		FIG001583: hypothetical protein, contains S4-like RNA binding domain
K4410.MGS46.genome	580596.3	580596.3.con.0014	fig|580596.3.peg.1177	PATRIC.580596.3.580596.3.con.0014.CDS.21095.22087.fwd	PATRIC	CDS	21095	22087	993	+	FIG00000692				330		Biotin--protein ligase (EC 6.3.4.9)(EC 6.3.4.10)(EC 6.3.4.11)(EC 6.3.4.15) / Biotin operon repressor
K4410.MGS46.genome	580596.3	580596.3.con.0014	fig|580596.3.peg.1178	PATRIC.580596.3.580596.3.con.0014.CDS.22126.22662.fwd	PATRIC	CDS	22126	22662	537	+					178		hypothetical protein
K4410.MGS46.genome	580596.3	580596.3.con.0014	fig|580596.3.peg.1179	PATRIC.580596.3.580596.3.con.0014.CDS.22727.24385.rev	PATRIC	CDS	22727	24385	1659	-	FIG00001316				552		Ribonuclease J2 (endoribonuclease in RNA processing)
K4410.MGS46.genome	580596.3	580596.3.con.0014	fig|580596.3.peg.1180	PATRIC.580596.3.580596.3.con.0014.CDS.24428.24571.fwd	PATRIC	CDS	24428	24571	144	+					47		hypothetical protein
K4410.MGS46.genome	580596.3	580596.3.con.0014	fig|580596.3.peg.1181	PATRIC.580596.3.580596.3.con.0014.CDS.25040.25756.fwd	PATRIC	CDS	25040	25756	717	+					238		Cell wall-binding protein
K4410.MGS46.genome	580596.3	580596.3.con.0014	fig|580596.3.peg.1182	PATRIC.580596.3.580596.3.con.0014.CDS.26635.27915.rev	PATRIC	CDS	26635	27915	1281	-					426		hypothetical protein
K4410.MGS46.genome	580596.3	580596.3.con.0014	fig|580596.3.peg.1183	PATRIC.580596.3.580596.3.con.0014.CDS.28339.29544.rev	PATRIC	CDS	28339	29544	1206	-	FIG00661484				401		Flavoprotein
K4410.MGS46.genome	580596.3	580596.3.con.0014	fig|580596.3.peg.1184	PATRIC.580596.3.580596.3.con.0014.CDS.29796.29978.fwd	PATRIC	CDS	29796	29978	183	+					60		hypothetical protein
K4410.MGS46.genome	580596.3	580596.3.con.0014	fig|580596.3.peg.1185	PATRIC.580596.3.580596.3.con.0014.CDS.29995.30402.rev	PATRIC	CDS	29995	30402	408	-	FIG00001110				135		SSU ribosomal protein S9p (S16e)
K4410.MGS46.genome	580596.3	580596.3.con.0014	fig|580596.3.peg.1186	PATRIC.580596.3.580596.3.con.0014.CDS.30417.30845.rev	PATRIC	CDS	30417	30845	429	-	FIG00000211				142		LSU ribosomal protein L13p (L13Ae)
K4410.MGS46.genome	580596.3	580596.3.con.0014	fig|580596.3.peg.1187	PATRIC.580596.3.580596.3.con.0014.CDS.31108.31842.fwd	PATRIC	CDS	31108	31842	735	+	FIG00138938				244		tRNA(Cytosine32)-2-thiocytidine synthetase
K4410.MGS46.genome	580596.3	580596.3.con.0014	fig|580596.3.peg.1188	PATRIC.580596.3.580596.3.con.0014.CDS.31877.32614.fwd	PATRIC	CDS	31877	32614	738	+	FIG00638284				245		hypothetical protein
K4410.MGS46.genome	580596.3	580596.3.con.0014	fig|580596.3.peg.1189	PATRIC.580596.3.580596.3.con.0014.CDS.32611.33879.fwd	PATRIC	CDS	32611	33879	1269	+	FIG00846493				422		signal transduction histidine kinase regulating citrate/malate metabolism
K4410.MGS46.genome	580596.3	580596.3.con.0014	fig|580596.3.peg.1190	PATRIC.580596.3.580596.3.con.0014.CDS.33974.35314.rev	PATRIC	CDS	33974	35314	1341	-	FIG00945012				446		4-hydroxybutyrate coenzyme A transferase
K4410.MGS46.genome	580596.3	580596.3.con.0014	fig|580596.3.peg.1191	PATRIC.580596.3.580596.3.con.0014.CDS.35622.36488.fwd	PATRIC	CDS	35622	36488	867	+	FIG01031854				288		polar amino acid ABC transporter, substrate-binding component
K4410.MGS46.genome	580596.3	580596.3.con.0014	fig|580596.3.peg.1192	PATRIC.580596.3.580596.3.con.0014.CDS.36581.37219.fwd	PATRIC	CDS	36581	37219	639	+	FIG00774298				212		FIG01032547: hypothetical protein
K4410.MGS46.genome	580596.3	580596.3.con.0014	fig|580596.3.peg.1193	PATRIC.580596.3.580596.3.con.0014.CDS.37232.38020.fwd	PATRIC	CDS	37232	38020	789	+					262		ABC transporter related protein
K4410.MGS46.genome	580596.3	580596.3.con.0014	fig|580596.3.peg.1194	PATRIC.580596.3.580596.3.con.0014.CDS.38306.39487.fwd	PATRIC	CDS	38306	39487	1182	+	FIG01322903				393		Alcohol dehydrogenase (EC 1.1.1.1)
K4410.MGS46.genome	580596.3	580596.3.con.0014	fig|580596.3.peg.1195	PATRIC.580596.3.580596.3.con.0014.CDS.39597.41042.fwd	PATRIC	CDS	39597	41042	1446	+	FIG00669987				481		4-hydroxybutanoyl-CoA dehydratase (EC 4.2.1.-) / Vinylacetyl-CoA Delta-isomerase (EC 5.3.3.3)
K4410.MGS46.genome	580596.3	580596.3.con.0014	fig|580596.3.peg.1196	PATRIC.580596.3.580596.3.con.0014.CDS.41147.41422.fwd	PATRIC	CDS	41147	41422	276	+					91		hypothetical protein
K4410.MGS46.genome	580596.3	580596.3.con.0014	fig|580596.3.peg.1197	PATRIC.580596.3.580596.3.con.0014.CDS.41467.43023.fwd	PATRIC	CDS	41467	43023	1557	+	FIG00005698				518		Acetyl-CoA:acetoacetyl-CoA transferase, alpha subunit (EC 2.8.3.8)
K4410.MGS46.genome	580596.3	580596.3.con.0014	fig|580596.3.peg.1198	PATRIC.580596.3.580596.3.con.0014.CDS.43215.44405.fwd	PATRIC	CDS	43215	44405	1191	+	FIG00000004				396		3-ketoacyl-CoA thiolase (EC 2.3.1.16) @ Acetyl-CoA acetyltransferase (EC 2.3.1.9)
K4410.MGS46.genome	580596.3	580596.3.con.0014	fig|580596.3.peg.1199	PATRIC.580596.3.580596.3.con.0014.CDS.44671.45489.fwd	PATRIC	CDS	44671	45489	819	+	FIG00002255				272		3-hydroxybutyryl-CoA dehydratase (EC 4.2.1.55)
K4410.MGS46.genome	580596.3	580596.3.con.0014	fig|580596.3.peg.1200	PATRIC.580596.3.580596.3.con.0014.CDS.45607.46482.fwd	PATRIC	CDS	45607	46482	876	+					291		Enoyl-CoA hydratase (EC 4.2.1.17) / 3,2-trans-enoyl-CoA isomerase (EC 5.3.3.8) / 3-hydroxyacyl-CoA dehydrogenase (EC 1.1.1.35)
K4410.MGS46.genome	580596.3	580596.3.con.0014	fig|580596.3.peg.1201	PATRIC.580596.3.580596.3.con.0014.CDS.46645.47172.rev	PATRIC	CDS	46645	47172	528	-					175		Spore maturation protein B
K4410.MGS46.genome	580596.3	580596.3.con.0014	fig|580596.3.peg.1202	PATRIC.580596.3.580596.3.con.0014.CDS.47296.47880.rev	PATRIC	CDS	47296	47880	585	-	FIG00638284				194		hypothetical protein
K4410.MGS46.genome	580596.3	580596.3.con.0014	fig|580596.3.peg.1203	PATRIC.580596.3.580596.3.con.0014.CDS.47968.48210.fwd	PATRIC	CDS	47968	48210	243	+	FIG00007753				80		Transition state regulatory protein AbrB
K4410.MGS46.genome	580596.3	580596.3.con.0014	fig|580596.3.peg.1204	PATRIC.580596.3.580596.3.con.0014.CDS.48435.48764.rev	PATRIC	CDS	48435	48764	330	-	FIG00638284				109		hypothetical protein
K4410.MGS46.genome	580596.3	580596.3.con.0015	fig|580596.3.peg.1205	PATRIC.580596.3.580596.3.con.0015.CDS.189.902.rev	PATRIC	CDS	189	902	714	-	FIG00044478				237		Phosphoribosylformimino-5-aminoimidazole carboxamide ribotide isomerase (EC 5.3.1.16)
K4410.MGS46.genome	580596.3	580596.3.con.0015	fig|580596.3.peg.1206	PATRIC.580596.3.580596.3.con.0015.CDS.899.1516.rev	PATRIC	CDS	899	1516	618	-	FIG00010738				205		Imidazole glycerol phosphate synthase amidotransferase subunit (EC 2.4.2.-)
K4410.MGS46.genome	580596.3	580596.3.con.0015	fig|580596.3.peg.1207	PATRIC.580596.3.580596.3.con.0015.CDS.1655.2230.rev	PATRIC	CDS	1655	2230	576	-	FIG00000601				191		Imidazoleglycerol-phosphate dehydratase (EC 4.2.1.19)
K4410.MGS46.genome	580596.3	580596.3.con.0015	fig|580596.3.peg.1208	PATRIC.580596.3.580596.3.con.0015.CDS.2217.3629.rev	PATRIC	CDS	2217	3629	1413	-	FIG00000303				470		Histidinol dehydrogenase (EC 1.1.1.23)
K4410.MGS46.genome	580596.3	580596.3.con.0015	fig|580596.3.peg.1209	PATRIC.580596.3.580596.3.con.0015.CDS.3653.5287.rev	PATRIC	CDS	3653	5287	1635	-	FIG00000811				544		ATP phosphoribosyltransferase (EC 2.4.2.17)
K4410.MGS46.genome	580596.3	580596.3.con.0015	fig|580596.3.peg.1210	PATRIC.580596.3.580596.3.con.0015.CDS.5510.5857.rev	PATRIC	CDS	5510	5857	348	-	FIG00638284				115		hypothetical protein
K4410.MGS46.genome	580596.3	580596.3.con.0015	fig|580596.3.peg.1211	PATRIC.580596.3.580596.3.con.0015.CDS.5873.10246.rev	PATRIC	CDS	5873	10246	4374	-	FIG00041038				1457		DNA polymerase III alpha subunit (EC 2.7.7.7)
K4410.MGS46.genome	580596.3	580596.3.con.0015	fig|580596.3.peg.1212	PATRIC.580596.3.580596.3.con.0015.CDS.10249.11304.rev	PATRIC	CDS	10249	11304	1056	-	FIG00000449				351		1-hydroxy-2-methyl-2-(E)-butenyl 4-diphosphate synthase (EC 1.17.7.1)
K4410.MGS46.genome	580596.3	580596.3.con.0015	fig|580596.3.peg.1213	PATRIC.580596.3.580596.3.con.0015.CDS.11433.12467.rev	PATRIC	CDS	11433	12467	1035	-	FIG00002803				344		Membrane-associated zinc metalloprotease
K4410.MGS46.genome	580596.3	580596.3.con.0015	fig|580596.3.peg.1214	PATRIC.580596.3.580596.3.con.0015.CDS.12485.13552.rev	PATRIC	CDS	12485	13552	1068	-	FIG00000401				355		1-deoxy-D-xylulose 5-phosphate reductoisomerase (EC 1.1.1.267)
K4410.MGS46.genome	580596.3	580596.3.con.0015	fig|580596.3.peg.1215	PATRIC.580596.3.580596.3.con.0015.CDS.13701.14519.rev	PATRIC	CDS	13701	14519	819	-	FIG00000097				272		Phosphatidate cytidylyltransferase (EC 2.7.7.41)
K4410.MGS46.genome	580596.3	580596.3.con.0015	fig|580596.3.peg.1216	PATRIC.580596.3.580596.3.con.0015.CDS.14543.15481.rev	PATRIC	CDS	14543	15481	939	-	FIG00000110				312		Undecaprenyl diphosphate synthase (EC 2.5.1.31)
K4410.MGS46.genome	580596.3	580596.3.con.0015	fig|580596.3.peg.1217	PATRIC.580596.3.580596.3.con.0015.CDS.15590.16144.rev	PATRIC	CDS	15590	16144	555	-	FIG00000202				184		Ribosome recycling factor
K4410.MGS46.genome	580596.3	580596.3.con.0015	fig|580596.3.peg.1218	PATRIC.580596.3.580596.3.con.0015.CDS.16144.16866.rev	PATRIC	CDS	16144	16866	723	-	FIG00001819				240		Uridine monophosphate kinase (EC 2.7.4.22)
K4410.MGS46.genome	580596.3	580596.3.con.0015	fig|580596.3.peg.1219	PATRIC.580596.3.580596.3.con.0015.CDS.17525.18457.rev	PATRIC	CDS	17525	18457	933	-	FIG00001357				310		Inosose dehydratase (EC 4.2.1.44)
K4410.MGS46.genome	580596.3	580596.3.con.0015	fig|580596.3.peg.1220	PATRIC.580596.3.580596.3.con.0015.CDS.18737.19909.rev	PATRIC	CDS	18737	19909	1173	-	FIG00000777				390		NADP-dependent malic enzyme (EC 1.1.1.40)
K4410.MGS46.genome	580596.3	580596.3.con.0015	fig|580596.3.peg.1221	PATRIC.580596.3.580596.3.con.0015.CDS.20190.21548.rev	PATRIC	CDS	20190	21548	1359	-	FIG00000402				452		Multi antimicrobial extrusion protein (Na(+)/drug antiporter), MATE family of MDR efflux pumps
K4410.MGS46.genome	580596.3	580596.3.con.0015	fig|580596.3.peg.1222	PATRIC.580596.3.580596.3.con.0015.CDS.21641.22276.rev	PATRIC	CDS	21641	22276	636	-					211		hypothetical protein
K4410.MGS46.genome	580596.3	580596.3.con.0015	fig|580596.3.peg.1223	PATRIC.580596.3.580596.3.con.0015.CDS.22454.23425.rev	PATRIC	CDS	22454	23425	972	-	FIG01956068				323		Transketolase, C-terminal section (EC 2.2.1.1)
K4410.MGS46.genome	580596.3	580596.3.con.0015	fig|580596.3.peg.1224	PATRIC.580596.3.580596.3.con.0015.CDS.23441.24292.rev	PATRIC	CDS	23441	24292	852	-	FIG01259454				283		Transketolase, N-terminal section (EC 2.2.1.1)
K4410.MGS46.genome	580596.3	580596.3.con.0015	fig|580596.3.peg.1225	PATRIC.580596.3.580596.3.con.0015.CDS.24311.24451.rev	PATRIC	CDS	24311	24451	141	-					46		hypothetical protein
K4410.MGS46.genome	580596.3	580596.3.con.0015	fig|580596.3.peg.1226	PATRIC.580596.3.580596.3.con.0015.CDS.24886.25641.fwd	PATRIC	CDS	24886	25641	756	+					251		Transcriptional repressor of the myo-inositol catabolic operon DeoR family
K4410.MGS46.genome	580596.3	580596.3.con.0015	fig|580596.3.peg.1227	PATRIC.580596.3.580596.3.con.0015.CDS.25676.26125.rev	PATRIC	CDS	25676	26125	450	-					149		hypothetical protein
K4410.MGS46.genome	580596.3	580596.3.con.0015	fig|580596.3.peg.1228	PATRIC.580596.3.580596.3.con.0015.CDS.26177.26833.rev	PATRIC	CDS	26177	26833	657	-					218		hypothetical protein
K4410.MGS46.genome	580596.3	580596.3.con.0015	fig|580596.3.peg.1229	PATRIC.580596.3.580596.3.con.0015.CDS.26830.27678.rev	PATRIC	CDS	26830	27678	849	-	FIG00744535				282		ABC transporter, ATP-binding protein
K4410.MGS46.genome	580596.3	580596.3.con.0015	fig|580596.3.peg.1230	PATRIC.580596.3.580596.3.con.0015.CDS.27675.28055.rev	PATRIC	CDS	27675	28055	381	-	FIG00621925				126		Transcriptional regulator, GntR family
K4410.MGS46.genome	580596.3	580596.3.con.0015	fig|580596.3.peg.1231	PATRIC.580596.3.580596.3.con.0015.CDS.29070.29417.rev	PATRIC	CDS	29070	29417	348	-					115		FIG00528021: hypothetical protein
K4410.MGS46.genome	580596.3	580596.3.con.0015	fig|580596.3.peg.1232	PATRIC.580596.3.580596.3.con.0015.CDS.29564.31615.rev	PATRIC	CDS	29564	31615	2052	-	FIG00638284				683		hypothetical protein
K4410.MGS46.genome	580596.3	580596.3.con.0015	fig|580596.3.peg.1233	PATRIC.580596.3.580596.3.con.0015.CDS.31618.32313.rev	PATRIC	CDS	31618	32313	696	-					231		DNA-binding response regulator
K4410.MGS46.genome	580596.3	580596.3.con.0015	fig|580596.3.peg.1234	PATRIC.580596.3.580596.3.con.0015.CDS.32439.33020.rev	PATRIC	CDS	32439	33020	582	-					193		hypothetical protein
K4410.MGS46.genome	580596.3	580596.3.con.0015	fig|580596.3.peg.1235	PATRIC.580596.3.580596.3.con.0015.CDS.34048.34578.rev	PATRIC	CDS	34048	34578	531	-					176		hypothetical protein
K4410.MGS46.genome	580596.3	580596.3.con.0015	fig|580596.3.peg.1236	PATRIC.580596.3.580596.3.con.0015.CDS.34616.34732.rev	PATRIC	CDS	34616	34732	117	-					38		hypothetical protein
K4410.MGS46.genome	580596.3	580596.3.con.0015	fig|580596.3.peg.1237	PATRIC.580596.3.580596.3.con.0015.CDS.34777.35310.fwd	PATRIC	CDS	34777	35310	534	+					177		hypothetical protein
K4410.MGS46.genome	580596.3	580596.3.con.0015	fig|580596.3.peg.1238	PATRIC.580596.3.580596.3.con.0015.CDS.35311.35991.fwd	PATRIC	CDS	35311	35991	681	+					226		hypothetical protein
K4410.MGS46.genome	580596.3	580596.3.con.0015	fig|580596.3.peg.1239	PATRIC.580596.3.580596.3.con.0015.CDS.36122.38131.fwd	PATRIC	CDS	36122	38131	2010	+	FIG00638284				669		hypothetical protein
K4410.MGS46.genome	580596.3	580596.3.con.0015	fig|580596.3.peg.1240	PATRIC.580596.3.580596.3.con.0015.CDS.38156.39586.fwd	PATRIC	CDS	38156	39586	1431	+	FIG00002470				476		Probable poly(beta-D-mannuronate) O-acetylase (EC 2.3.1.-)
K4410.MGS46.genome	580596.3	580596.3.con.0015	fig|580596.3.peg.1241	PATRIC.580596.3.580596.3.con.0015.CDS.39599.40609.fwd	PATRIC	CDS	39599	40609	1011	+	FIG00638284				336		hypothetical protein
K4410.MGS46.genome	580596.3	580596.3.con.0015	fig|580596.3.peg.1242	PATRIC.580596.3.580596.3.con.0015.CDS.40667.42082.rev	PATRIC	CDS	40667	42082	1416	-					471		sodium/alanine symporter family protein
K4410.MGS46.genome	580596.3	580596.3.con.0015	fig|580596.3.peg.1243	PATRIC.580596.3.580596.3.con.0015.CDS.42192.42911.rev	PATRIC	CDS	42192	42911	720	-					239		hypothetical protein
K4410.MGS46.genome	580596.3	580596.3.con.0015	fig|580596.3.peg.1244	PATRIC.580596.3.580596.3.con.0015.CDS.42957.44444.fwd	PATRIC	CDS	42957	44444	1488	+	FIG00075702				495		Glycerol kinase (EC 2.7.1.30)
K4410.MGS46.genome	580596.3	580596.3.con.0015	fig|580596.3.peg.1245	PATRIC.580596.3.580596.3.con.0015.CDS.44581.44868.rev	PATRIC	CDS	44581	44868	288	-					95		hypothetical protein
K4410.MGS46.genome	580596.3	580596.3.con.0016	fig|580596.3.peg.1246	PATRIC.580596.3.580596.3.con.0016.CDS.2.235.rev	PATRIC	CDS	2	235	234	-					78		hypothetical protein
K4410.MGS46.genome	580596.3	580596.3.con.0016	fig|580596.3.peg.1247	PATRIC.580596.3.580596.3.con.0016.CDS.301.1233.rev	PATRIC	CDS	301	1233	933	-	FIG00004170				310		HPr kinase/phosphorylase (EC 2.7.1.-) (EC 2.7.4.-)
K4410.MGS46.genome	580596.3	580596.3.con.0016	fig|580596.3.peg.1248	PATRIC.580596.3.580596.3.con.0016.CDS.1498.1686.fwd	PATRIC	CDS	1498	1686	189	+	FIG00000266				62		LSU ribosomal protein L28p @ LSU ribosomal protein L28p, zinc-dependent
K4410.MGS46.genome	580596.3	580596.3.con.0016	fig|580596.3.peg.1249	PATRIC.580596.3.580596.3.con.0016.CDS.1778.2464.fwd	PATRIC	CDS	1778	2464	687	+	FIG01348015				228		branched-chain amino acid transport
K4410.MGS46.genome	580596.3	580596.3.con.0016	fig|580596.3.peg.1250	PATRIC.580596.3.580596.3.con.0016.CDS.2467.2796.fwd	PATRIC	CDS	2467	2796	330	+					109		hypothetical protein
K4410.MGS46.genome	580596.3	580596.3.con.0016	fig|580596.3.peg.1251	PATRIC.580596.3.580596.3.con.0016.CDS.3864.4001.rev	PATRIC	CDS	3864	4001	138	-					45		hypothetical protein
K4410.MGS46.genome	580596.3	580596.3.con.0016	fig|580596.3.peg.1252	PATRIC.580596.3.580596.3.con.0016.CDS.4158.4691.rev	PATRIC	CDS	4158	4691	534	-					177		hypothetical protein
K4410.MGS46.genome	580596.3	580596.3.con.0016	fig|580596.3.peg.1253	PATRIC.580596.3.580596.3.con.0016.CDS.4688.6808.rev	PATRIC	CDS	4688	6808	2121	-	FIG00638284				706		hypothetical protein
K4410.MGS46.genome	580596.3	580596.3.con.0016	fig|580596.3.peg.1254	PATRIC.580596.3.580596.3.con.0016.CDS.6828.7727.rev	PATRIC	CDS	6828	7727	900	-	FIG00744535				299		ABC transporter, ATP-binding protein
K4410.MGS46.genome	580596.3	580596.3.con.0016	fig|580596.3.peg.1255	PATRIC.580596.3.580596.3.con.0016.CDS.7724.8095.rev	PATRIC	CDS	7724	8095	372	-					123		Transcriptional regulator, GntR family domain / Aspartate aminotransferase (EC 2.6.1.1)
K4410.MGS46.genome	580596.3	580596.3.con.0016	fig|580596.3.peg.1256	PATRIC.580596.3.580596.3.con.0016.CDS.8673.11024.rev	PATRIC	CDS	8673	11024	2352	-	FIG00137542				783		Xylulose-5-phosphate phosphoketolase (EC 4.1.2.9) @ Fructose-6-phosphate phosphoketolase (EC 4.1.2.22)
K4410.MGS46.genome	580596.3	580596.3.con.0016	fig|580596.3.peg.1257	PATRIC.580596.3.580596.3.con.0016.CDS.11251.11745.fwd	PATRIC	CDS	11251	11745	495	+					164		hypothetical protein
K4410.MGS46.genome	580596.3	580596.3.con.0016	fig|580596.3.peg.1258	PATRIC.580596.3.580596.3.con.0016.CDS.11718.12929.rev	PATRIC	CDS	11718	12929	1212	-	FIG00022899				403		Threonine dehydratase, catabolic (EC 4.3.1.19) @ L-serine dehydratase, (PLP)-dependent (EC 4.3.1.17)
K4410.MGS46.genome	580596.3	580596.3.con.0016	fig|580596.3.peg.1259	PATRIC.580596.3.580596.3.con.0016.CDS.13481.14227.fwd	PATRIC	CDS	13481	14227	747	+					248		hypothetical protein
K4410.MGS46.genome	580596.3	580596.3.con.0016	fig|580596.3.peg.1260	PATRIC.580596.3.580596.3.con.0016.CDS.14230.14784.fwd	PATRIC	CDS	14230	14784	555	+	FIG00133186				184		Fumarate hydratase class I, aerobic (EC 4.2.1.2); L(+)-tartrate dehydratase beta subunit (EC 4.2.1.32)
K4410.MGS46.genome	580596.3	580596.3.con.0016	fig|580596.3.peg.1261	PATRIC.580596.3.580596.3.con.0016.CDS.14906.15151.rev	PATRIC	CDS	14906	15151	246	-					81		hypothetical protein
K4410.MGS46.genome	580596.3	580596.3.con.0016	fig|580596.3.peg.1262	PATRIC.580596.3.580596.3.con.0016.CDS.15152.16012.rev	PATRIC	CDS	15152	16012	861	-					286		Polysaccharide deacetylase
K4410.MGS46.genome	580596.3	580596.3.con.0016	fig|580596.3.peg.1263	PATRIC.580596.3.580596.3.con.0016.CDS.16309.17034.fwd	PATRIC	CDS	16309	17034	726	+	FIG00037273				241		SSU ribosomal protein S2p (SAe)
K4410.MGS46.genome	580596.3	580596.3.con.0016	fig|580596.3.peg.1264	PATRIC.580596.3.580596.3.con.0016.CDS.17154.18086.fwd	PATRIC	CDS	17154	18086	933	+	FIG00000191				310		Translation elongation factor Ts
K4410.MGS46.genome	580596.3	580596.3.con.0016	fig|580596.3.peg.1265	PATRIC.580596.3.580596.3.con.0016.CDS.18191.18364.rev	PATRIC	CDS	18191	18364	174	-					57		hypothetical protein
K4410.MGS46.genome	580596.3	580596.3.con.0016	fig|580596.3.peg.1266	PATRIC.580596.3.580596.3.con.0016.CDS.19217.19876.rev	PATRIC	CDS	19217	19876	660	-	FIG00638284				219		hypothetical protein
K4410.MGS46.genome	580596.3	580596.3.con.0016	fig|580596.3.peg.1267	PATRIC.580596.3.580596.3.con.0016.CDS.20190.20348.rev	PATRIC	CDS	20190	20348	159	-					52		hypothetical protein
K4410.MGS46.genome	580596.3	580596.3.con.0016	fig|580596.3.peg.1268	PATRIC.580596.3.580596.3.con.0016.CDS.21105.21527.fwd	PATRIC	CDS	21105	21527	423	+					140		hypothetical protein
K4410.MGS46.genome	580596.3	580596.3.con.0016	fig|580596.3.peg.1269	PATRIC.580596.3.580596.3.con.0016.CDS.21524.22567.fwd	PATRIC	CDS	21524	22567	1044	+	FIG00000395				347		A/G-specific adenine glycosylase (EC 3.2.2.-)
K4410.MGS46.genome	580596.3	580596.3.con.0016	fig|580596.3.peg.1270	PATRIC.580596.3.580596.3.con.0016.CDS.22571.23056.fwd	PATRIC	CDS	22571	23056	486	+	FIG00001253				161		G:T/U mismatch-specific uracil/thymine DNA-glycosylase
K4410.MGS46.genome	580596.3	580596.3.con.0016	fig|580596.3.peg.1271	PATRIC.580596.3.580596.3.con.0016.CDS.23053.24435.fwd	PATRIC	CDS	23053	24435	1383	+	FIG00920505				460		Putative inner membrane protein
K4410.MGS46.genome	580596.3	580596.3.con.0016	fig|580596.3.peg.1272	PATRIC.580596.3.580596.3.con.0016.CDS.24553.24714.fwd	PATRIC	CDS	24553	24714	162	+					53		hypothetical protein
K4410.MGS46.genome	580596.3	580596.3.con.0016	fig|580596.3.peg.1273	PATRIC.580596.3.580596.3.con.0016.CDS.24933.26555.rev	PATRIC	CDS	24933	26555	1623	-	FIG00001516				540		D-mannonate oxidoreductase (EC 1.1.1.57)
K4410.MGS46.genome	580596.3	580596.3.con.0016	fig|580596.3.peg.1274	PATRIC.580596.3.580596.3.con.0016.CDS.27072.27656.rev	PATRIC	CDS	27072	27656	585	-	FIG00051957				194		Substrate-specific component FolT of folate ECF transporter
K4410.MGS46.genome	580596.3	580596.3.con.0016	fig|580596.3.peg.1275	PATRIC.580596.3.580596.3.con.0016.CDS.29042.30229.rev	PATRIC	CDS	29042	30229	1188	-	FIG00638284				395		hypothetical protein
K4410.MGS46.genome	580596.3	580596.3.con.0016	fig|580596.3.peg.1276	PATRIC.580596.3.580596.3.con.0016.CDS.30347.32089.rev	PATRIC	CDS	30347	32089	1743	-	FIG00004345				580		ATP-dependent RNA helicase RhlE
K4410.MGS46.genome	580596.3	580596.3.con.0016	fig|580596.3.peg.1277	PATRIC.580596.3.580596.3.con.0016.CDS.32240.33088.fwd	PATRIC	CDS	32240	33088	849	+	FIG00638284				282		hypothetical protein
K4410.MGS46.genome	580596.3	580596.3.con.0016	fig|580596.3.peg.1278	PATRIC.580596.3.580596.3.con.0016.CDS.33158.33769.rev	PATRIC	CDS	33158	33769	612	-					203		hypothetical protein
K4410.MGS46.genome	580596.3	580596.3.con.0016	fig|580596.3.peg.1279	PATRIC.580596.3.580596.3.con.0016.CDS.34019.34663.rev	PATRIC	CDS	34019	34663	645	-					214		hypothetical protein
K4410.MGS46.genome	580596.3	580596.3.con.0016	fig|580596.3.peg.1280	PATRIC.580596.3.580596.3.con.0016.CDS.35377.36738.fwd	PATRIC	CDS	35377	36738	1362	+	FIG00085033				453		UDP-N-acetylmuramoylalanine--D-glutamate ligase (EC 6.3.2.9)
K4410.MGS46.genome	580596.3	580596.3.con.0016	fig|580596.3.peg.1281	PATRIC.580596.3.580596.3.con.0016.CDS.37212.38522.rev	PATRIC	CDS	37212	38522	1311	-	FIG00000402				436		Multi antimicrobial extrusion protein (Na(+)/drug antiporter), MATE family of MDR efflux pumps
K4410.MGS46.genome	580596.3	580596.3.con.0016	fig|580596.3.peg.1282	PATRIC.580596.3.580596.3.con.0016.CDS.38677.39300.rev	PATRIC	CDS	38677	39300	624	-					207		hypothetical protein
K4410.MGS46.genome	580596.3	580596.3.con.0016	fig|580596.3.peg.1283	PATRIC.580596.3.580596.3.con.0016.CDS.39424.40650.rev	PATRIC	CDS	39424	40650	1227	-	FIG00638284				408		hypothetical protein
K4410.MGS46.genome	580596.3	580596.3.con.0016	fig|580596.3.peg.1284	PATRIC.580596.3.580596.3.con.0016.CDS.40647.41132.rev	PATRIC	CDS	40647	41132	486	-					161		hypothetical protein
K4410.MGS46.genome	580596.3	580596.3.con.0016	fig|580596.3.peg.1285	PATRIC.580596.3.580596.3.con.0016.CDS.41239.41562.rev	PATRIC	CDS	41239	41562	324	-	FIG00000862				107		Phosphoribosyl-AMP cyclohydrolase (EC 3.5.4.19) / Phosphoribosyl-ATP pyrophosphatase (EC 3.6.1.31)
K4410.MGS46.genome	580596.3	580596.3.con.0016	fig|580596.3.peg.1286	PATRIC.580596.3.580596.3.con.0016.CDS.41578.41910.rev	PATRIC	CDS	41578	41910	333	-					110		Phosphoribosyl-AMP cyclohydrolase (EC 3.5.4.19) / Phosphoribosyl-ATP pyrophosphatase (EC 3.6.1.31)
K4410.MGS46.genome	580596.3	580596.3.con.0016	fig|580596.3.peg.1287	PATRIC.580596.3.580596.3.con.0016.CDS.42066.42830.rev	PATRIC	CDS	42066	42830	765	-	FIG00000258				254		Imidazole glycerol phosphate synthase cyclase subunit (EC 4.1.3.-)
K4410.MGS46.genome	580596.3	580596.3.con.0017	fig|580596.3.peg.1288	PATRIC.580596.3.580596.3.con.0017.CDS.3.626.rev	PATRIC	CDS	3	626	624	-	FIG00018396				208		Thioredoxin reductase (EC 1.8.1.9)
K4410.MGS46.genome	580596.3	580596.3.con.0017	fig|580596.3.peg.1289	PATRIC.580596.3.580596.3.con.0017.CDS.725.1570.rev	PATRIC	CDS	725	1570	846	-	FIG00001292				281		D-alanine aminotransferase (EC 2.6.1.21)
K4410.MGS46.genome	580596.3	580596.3.con.0017	fig|580596.3.peg.1290	PATRIC.580596.3.580596.3.con.0017.CDS.1774.2214.fwd	PATRIC	CDS	1774	2214	441	+	FIG00638284				146		hypothetical protein
K4410.MGS46.genome	580596.3	580596.3.con.0017	fig|580596.3.peg.1291	PATRIC.580596.3.580596.3.con.0017.CDS.2226.2858.fwd	PATRIC	CDS	2226	2858	633	+	FIG00638284				210		FIG00515477: hypothetical protein
K4410.MGS46.genome	580596.3	580596.3.con.0017	fig|580596.3.peg.1292	PATRIC.580596.3.580596.3.con.0017.CDS.2894.3460.fwd	PATRIC	CDS	2894	3460	567	+	FIG01954213				188		FIG053235: Diacylglucosamine hydrolase like
K4410.MGS46.genome	580596.3	580596.3.con.0017	fig|580596.3.peg.1293	PATRIC.580596.3.580596.3.con.0017.CDS.3787.5202.rev	PATRIC	CDS	3787	5202	1416	-					471		hypothetical protein
K4410.MGS46.genome	580596.3	580596.3.con.0017	fig|580596.3.peg.1294	PATRIC.580596.3.580596.3.con.0017.CDS.5266.5541.rev	PATRIC	CDS	5266	5541	276	-					91		hypothetical protein
K4410.MGS46.genome	580596.3	580596.3.con.0017	fig|580596.3.peg.1295	PATRIC.580596.3.580596.3.con.0017.CDS.5552.5743.rev	PATRIC	CDS	5552	5743	192	-					63		hypothetical protein
K4410.MGS46.genome	580596.3	580596.3.con.0017	fig|580596.3.peg.1296	PATRIC.580596.3.580596.3.con.0017.CDS.6181.6585.rev	PATRIC	CDS	6181	6585	405	-					134		hypothetical protein
K4410.MGS46.genome	580596.3	580596.3.con.0017	fig|580596.3.peg.1297	PATRIC.580596.3.580596.3.con.0017.CDS.6589.8133.rev	PATRIC	CDS	6589	8133	1545	-	FIG00638284				514		hypothetical protein
K4410.MGS46.genome	580596.3	580596.3.con.0017	fig|580596.3.peg.1298	PATRIC.580596.3.580596.3.con.0017.CDS.8164.8451.rev	PATRIC	CDS	8164	8451	288	-					95		hypothetical protein
K4410.MGS46.genome	580596.3	580596.3.con.0017	fig|580596.3.peg.1299	PATRIC.580596.3.580596.3.con.0017.CDS.8588.12091.rev	PATRIC	CDS	8588	12091	3504	-	FIG00638284				1167		Beta-galactosidase (EC 3.2.1.23)
K4410.MGS46.genome	580596.3	580596.3.con.0017	fig|580596.3.peg.1300	PATRIC.580596.3.580596.3.con.0017.CDS.12191.13270.rev	PATRIC	CDS	12191	13270	1080	-					359		hypothetical protein
K4410.MGS46.genome	580596.3	580596.3.con.0017	fig|580596.3.peg.1301	PATRIC.580596.3.580596.3.con.0017.CDS.13420.14037.rev	PATRIC	CDS	13420	14037	618	-					205		hypothetical protein
K4410.MGS46.genome	580596.3	580596.3.con.0017	fig|580596.3.peg.1302	PATRIC.580596.3.580596.3.con.0017.CDS.14075.14197.rev	PATRIC	CDS	14075	14197	123	-					40		hypothetical protein
K4410.MGS46.genome	580596.3	580596.3.con.0017	fig|580596.3.peg.1303	PATRIC.580596.3.580596.3.con.0017.CDS.14245.14412.fwd	PATRIC	CDS	14245	14412	168	+					55		Agmatine deiminase (EC 3.5.3.12)
K4410.MGS46.genome	580596.3	580596.3.con.0017	fig|580596.3.peg.1304	PATRIC.580596.3.580596.3.con.0017.CDS.14519.14944.fwd	PATRIC	CDS	14519	14944	426	+					141		hypothetical protein
K4410.MGS46.genome	580596.3	580596.3.con.0017	fig|580596.3.peg.1305	PATRIC.580596.3.580596.3.con.0017.CDS.14941.15822.rev	PATRIC	CDS	14941	15822	882	-					293		hypothetical protein
K4410.MGS46.genome	580596.3	580596.3.con.0017	fig|580596.3.peg.1306	PATRIC.580596.3.580596.3.con.0017.CDS.15819.16823.rev	PATRIC	CDS	15819	16823	1005	-	FIG00638284				334		ATP-dependent DNA helicase RecQ
K4410.MGS46.genome	580596.3	580596.3.con.0017	fig|580596.3.peg.1307	PATRIC.580596.3.580596.3.con.0017.CDS.16795.17352.rev	PATRIC	CDS	16795	17352	558	-					185		hypothetical protein
K4410.MGS46.genome	580596.3	580596.3.con.0017	fig|580596.3.peg.1308	PATRIC.580596.3.580596.3.con.0017.CDS.17880.18785.rev	PATRIC	CDS	17880	18785	906	-					301		hypothetical protein
K4410.MGS46.genome	580596.3	580596.3.con.0017	fig|580596.3.peg.1309	PATRIC.580596.3.580596.3.con.0017.CDS.19204.20811.fwd	PATRIC	CDS	19204	20811	1608	+	FIG00638284				535		hypothetical protein
K4410.MGS46.genome	580596.3	580596.3.con.0017	fig|580596.3.peg.1310	PATRIC.580596.3.580596.3.con.0017.CDS.20911.22023.fwd	PATRIC	CDS	20911	22023	1113	+	FIG00638284				370		hypothetical protein
K4410.MGS46.genome	580596.3	580596.3.con.0017	fig|580596.3.peg.1311	PATRIC.580596.3.580596.3.con.0017.CDS.22076.23728.rev	PATRIC	CDS	22076	23728	1653	-	FIG00001231				550		Manganese-dependent inorganic pyrophosphatase (EC 3.6.1.1)
K4410.MGS46.genome	580596.3	580596.3.con.0017	fig|580596.3.peg.1312	PATRIC.580596.3.580596.3.con.0017.CDS.23958.24539.rev	PATRIC	CDS	23958	24539	582	-					193		hypothetical protein
K4410.MGS46.genome	580596.3	580596.3.con.0017	fig|580596.3.peg.1313	PATRIC.580596.3.580596.3.con.0017.CDS.24783.25190.rev	PATRIC	CDS	24783	25190	408	-					135		hypothetical protein
K4410.MGS46.genome	580596.3	580596.3.con.0017	fig|580596.3.peg.1314	PATRIC.580596.3.580596.3.con.0017.CDS.25286.26857.rev	PATRIC	CDS	25286	26857	1572	-	FIG00001354				523		Hydroxylamine reductase (EC 1.7.-.-)
K4410.MGS46.genome	580596.3	580596.3.con.0017	fig|580596.3.peg.1315	PATRIC.580596.3.580596.3.con.0017.CDS.26918.27061.fwd	PATRIC	CDS	26918	27061	144	+					47		hypothetical protein
K4410.MGS46.genome	580596.3	580596.3.con.0017	fig|580596.3.peg.1316	PATRIC.580596.3.580596.3.con.0017.CDS.27224.28114.rev	PATRIC	CDS	27224	28114	891	-	FIG01108996				296		Chromosome initiation inhibitor
K4410.MGS46.genome	580596.3	580596.3.con.0017	fig|580596.3.peg.1317	PATRIC.580596.3.580596.3.con.0017.CDS.28497.29717.fwd	PATRIC	CDS	28497	29717	1221	+	FIG00008055				406		Proton/glutamate symport protein @ Sodium/glutamate symport protein
K4410.MGS46.genome	580596.3	580596.3.con.0017	fig|580596.3.peg.1318	PATRIC.580596.3.580596.3.con.0017.CDS.29730.30398.fwd	PATRIC	CDS	29730	30398	669	+	FIG00010818				222		L-serine dehydratase, beta subunit (EC 4.3.1.17)
K4410.MGS46.genome	580596.3	580596.3.con.0017	fig|580596.3.peg.1319	PATRIC.580596.3.580596.3.con.0017.CDS.30414.31283.fwd	PATRIC	CDS	30414	31283	870	+	FIG00001440				289		L-serine dehydratase, alpha subunit (EC 4.3.1.17)
K4410.MGS46.genome	580596.3	580596.3.con.0017	fig|580596.3.peg.1320	PATRIC.580596.3.580596.3.con.0017.CDS.31442.32449.rev	PATRIC	CDS	31442	32449	1008	-	FIG00638284				335		hypothetical protein
K4410.MGS46.genome	580596.3	580596.3.con.0017	fig|580596.3.peg.1321	PATRIC.580596.3.580596.3.con.0017.CDS.32533.34038.rev	PATRIC	CDS	32533	34038	1506	-	FIG00001750				501		Carbon starvation protein A
K4410.MGS46.genome	580596.3	580596.3.con.0017	fig|580596.3.peg.1322	PATRIC.580596.3.580596.3.con.0017.CDS.34296.37265.rev	PATRIC	CDS	34296	37265	2970	-	FIG00638284				989		hypothetical protein
K4410.MGS46.genome	580596.3	580596.3.con.0017	fig|580596.3.peg.1323	PATRIC.580596.3.580596.3.con.0017.CDS.37650.37835.rev	PATRIC	CDS	37650	37835	186	-					61		hypothetical protein
K4410.MGS46.genome	580596.3	580596.3.con.0017	fig|580596.3.peg.1324	PATRIC.580596.3.580596.3.con.0017.CDS.37907.38728.rev	PATRIC	CDS	37907	38728	822	-					273		hypothetical protein
K4410.MGS46.genome	580596.3	580596.3.con.0017	fig|580596.3.peg.1325	PATRIC.580596.3.580596.3.con.0017.CDS.39109.42012.rev	PATRIC	CDS	39109	42012	2904	-	FIG00638284				967		hypothetical protein
K4410.MGS46.genome	580596.3	580596.3.con.0018	fig|580596.3.peg.1326	PATRIC.580596.3.580596.3.con.0018.CDS.3.275.rev	PATRIC	CDS	3	275	273	-					91		Kinase-Associated Endopeptidase (Kae1), required for threonylcarbamoyladenosine t(6)A37 formation in tRNA
K4410.MGS46.genome	580596.3	580596.3.con.0018	fig|580596.3.peg.1327	PATRIC.580596.3.580596.3.con.0018.CDS.278.733.rev	PATRIC	CDS	278	733	456	-					151		hypothetical protein
K4410.MGS46.genome	580596.3	580596.3.con.0018	fig|580596.3.peg.1328	PATRIC.580596.3.580596.3.con.0018.CDS.748.1179.rev	PATRIC	CDS	748	1179	432	-	FIG00122145				143		Ribosomal-protein-S18p-alanine acetyltransferase (EC 2.3.1.-)
K4410.MGS46.genome	580596.3	580596.3.con.0018	fig|580596.3.peg.1329	PATRIC.580596.3.580596.3.con.0018.CDS.1176.1607.rev	PATRIC	CDS	1176	1607	432	-					143		Low molecular weight protein tyrosine phosphatase (EC 3.1.3.48)
K4410.MGS46.genome	580596.3	580596.3.con.0018	fig|580596.3.peg.1330	PATRIC.580596.3.580596.3.con.0018.CDS.1744.4377.rev	PATRIC	CDS	1744	4377	2634	-	FIG00000404				877		DNA polymerase I (EC 2.7.7.7)
K4410.MGS46.genome	580596.3	580596.3.con.0018	fig|580596.3.peg.1331	PATRIC.580596.3.580596.3.con.0018.CDS.4430.5122.rev	PATRIC	CDS	4430	5122	693	-					230		hypothetical protein
K4410.MGS46.genome	580596.3	580596.3.con.0018	fig|580596.3.peg.1332	PATRIC.580596.3.580596.3.con.0018.CDS.5271.5429.rev	PATRIC	CDS	5271	5429	159	-					52		hypothetical protein
K4410.MGS46.genome	580596.3	580596.3.con.0018	fig|580596.3.peg.1333	PATRIC.580596.3.580596.3.con.0018.CDS.5461.7974.rev	PATRIC	CDS	5461	7974	2514	-	FIG00014199				837		Ferrous iron transport protein B
K4410.MGS46.genome	580596.3	580596.3.con.0018	fig|580596.3.peg.1334	PATRIC.580596.3.580596.3.con.0018.CDS.8141.8290.rev	PATRIC	CDS	8141	8290	150	-					49		hypothetical protein
K4410.MGS46.genome	580596.3	580596.3.con.0018	fig|580596.3.peg.1335	PATRIC.580596.3.580596.3.con.0018.CDS.8306.8527.rev	PATRIC	CDS	8306	8527	222	-	FIG00012728				73		Ferrous iron transport protein A
K4410.MGS46.genome	580596.3	580596.3.con.0018	fig|580596.3.peg.1336	PATRIC.580596.3.580596.3.con.0018.CDS.8549.8758.rev	PATRIC	CDS	8549	8758	210	-	FIG00638284				69		hypothetical protein
K4410.MGS46.genome	580596.3	580596.3.con.0018	fig|580596.3.peg.1337	PATRIC.580596.3.580596.3.con.0018.CDS.9494.9925.rev	PATRIC	CDS	9494	9925	432	-	FIG00010844				143		Flavodoxin
K4410.MGS46.genome	580596.3	580596.3.con.0018	fig|580596.3.peg.1338	PATRIC.580596.3.580596.3.con.0018.CDS.9982.10542.rev	PATRIC	CDS	9982	10542	561	-	FIG00638284				186		no significant homology.
K4410.MGS46.genome	580596.3	580596.3.con.0018	fig|580596.3.peg.1339	PATRIC.580596.3.580596.3.con.0018.CDS.11012.11272.rev	PATRIC	CDS	11012	11272	261	-					86		hypothetical protein
K4410.MGS46.genome	580596.3	580596.3.con.0018	fig|580596.3.peg.1340	PATRIC.580596.3.580596.3.con.0018.CDS.12053.12412.fwd	PATRIC	CDS	12053	12412	360	+					119		hypothetical protein
K4410.MGS46.genome	580596.3	580596.3.con.0018	fig|580596.3.peg.1341	PATRIC.580596.3.580596.3.con.0018.CDS.12608.12946.rev	PATRIC	CDS	12608	12946	339	-					112		hypothetical protein
K4410.MGS46.genome	580596.3	580596.3.con.0018	fig|580596.3.peg.1342	PATRIC.580596.3.580596.3.con.0018.CDS.12943.13620.rev	PATRIC	CDS	12943	13620	678	-	FIG00638284				225		hypothetical protein
K4410.MGS46.genome	580596.3	580596.3.con.0018	fig|580596.3.peg.1343	PATRIC.580596.3.580596.3.con.0018.CDS.14163.15827.fwd	PATRIC	CDS	14163	15827	1665	+	FIG00136692				554		Acetolactate synthase large subunit (EC 2.2.1.6)
K4410.MGS46.genome	580596.3	580596.3.con.0018	fig|580596.3.peg.1344	PATRIC.580596.3.580596.3.con.0018.CDS.15841.16317.fwd	PATRIC	CDS	15841	16317	477	+	FIG00000433				158		Acetolactate synthase small subunit (EC 2.2.1.6)
K4410.MGS46.genome	580596.3	580596.3.con.0018	fig|580596.3.peg.1345	PATRIC.580596.3.580596.3.con.0018.CDS.16471.17466.fwd	PATRIC	CDS	16471	17466	996	+	FIG00000244				331		Ketol-acid reductoisomerase (EC 1.1.1.86)
K4410.MGS46.genome	580596.3	580596.3.con.0018	fig|580596.3.peg.1346	PATRIC.580596.3.580596.3.con.0018.CDS.17801.19462.fwd	PATRIC	CDS	17801	19462	1662	+	FIG00138258				553		Dihydroxy-acid dehydratase (EC 4.2.1.9)
K4410.MGS46.genome	580596.3	580596.3.con.0018	fig|580596.3.peg.1347	PATRIC.580596.3.580596.3.con.0018.CDS.19646.19855.fwd	PATRIC	CDS	19646	19855	210	+					69		hypothetical protein
K4410.MGS46.genome	580596.3	580596.3.con.0018	fig|580596.3.peg.1348	PATRIC.580596.3.580596.3.con.0018.CDS.19842.20330.fwd	PATRIC	CDS	19842	20330	489	+	FIG01956023				162		Transcriptional regulator, AsnC family
K4410.MGS46.genome	580596.3	580596.3.con.0018	fig|580596.3.peg.1349	PATRIC.580596.3.580596.3.con.0018.CDS.20324.21493.fwd	PATRIC	CDS	20324	21493	1170	+	FIG00719736				389		Aspartate aminotransferase (EC 2.6.1.1)
K4410.MGS46.genome	580596.3	580596.3.con.0018	fig|580596.3.peg.1350	PATRIC.580596.3.580596.3.con.0018.CDS.21568.22422.fwd	PATRIC	CDS	21568	22422	855	+					284		hypothetical protein
K4410.MGS46.genome	580596.3	580596.3.con.0018	fig|580596.3.peg.1351	PATRIC.580596.3.580596.3.con.0018.CDS.22478.23140.rev	PATRIC	CDS	22478	23140	663	-	FIG00025759				220		Orotate phosphoribosyltransferase (EC 2.4.2.10)
K4410.MGS46.genome	580596.3	580596.3.con.0018	fig|580596.3.peg.1352	PATRIC.580596.3.580596.3.con.0018.CDS.23390.24091.fwd	PATRIC	CDS	23390	24091	702	+	FIG00638284				233		hypothetical protein
K4410.MGS46.genome	580596.3	580596.3.con.0018	fig|580596.3.peg.1353	PATRIC.580596.3.580596.3.con.0018.CDS.24088.24756.fwd	PATRIC	CDS	24088	24756	669	+					222		hypothetical protein
K4410.MGS46.genome	580596.3	580596.3.con.0018	fig|580596.3.peg.1354	PATRIC.580596.3.580596.3.con.0018.CDS.24753.25058.fwd	PATRIC	CDS	24753	25058	306	+					101		hypothetical protein
K4410.MGS46.genome	580596.3	580596.3.con.0018	fig|580596.3.peg.1355	PATRIC.580596.3.580596.3.con.0018.CDS.25113.26456.fwd	PATRIC	CDS	25113	26456	1344	+					447		hypothetical protein
K4410.MGS46.genome	580596.3	580596.3.con.0018	fig|580596.3.peg.1356	PATRIC.580596.3.580596.3.con.0018.CDS.27033.27551.rev	PATRIC	CDS	27033	27551	519	-					172		hypothetical protein
K4410.MGS46.genome	580596.3	580596.3.con.0018	fig|580596.3.peg.1357	PATRIC.580596.3.580596.3.con.0018.CDS.27543.28457.fwd	PATRIC	CDS	27543	28457	915	+	FIG00000163				304		UDP-N-acetylenolpyruvoylglucosamine reductase (EC 1.3.1.98)
K4410.MGS46.genome	580596.3	580596.3.con.0018	fig|580596.3.peg.1358	PATRIC.580596.3.580596.3.con.0018.CDS.28517.29374.fwd	PATRIC	CDS	28517	29374	858	+	FIG00229225				285		Hypothetical ATP-binding protein UPF0042, contains P-loop
K4410.MGS46.genome	580596.3	580596.3.con.0018	fig|580596.3.peg.1359	PATRIC.580596.3.580596.3.con.0018.CDS.29427.30320.fwd	PATRIC	CDS	29427	30320	894	+					297		FIG001886: Cytoplasmic hypothetical protein
K4410.MGS46.genome	580596.3	580596.3.con.0018	fig|580596.3.peg.1360	PATRIC.580596.3.580596.3.con.0018.CDS.30322.33840.fwd	PATRIC	CDS	30322	33840	3519	+	FIG00041038				1172		DNA polymerase III alpha subunit (EC 2.7.7.7)
K4410.MGS46.genome	580596.3	580596.3.con.0018	fig|580596.3.peg.1361	PATRIC.580596.3.580596.3.con.0018.CDS.33969.34943.fwd	PATRIC	CDS	33969	34943	975	+	FIG00058830				324		6-phosphofructokinase (EC 2.7.1.11)
K4410.MGS46.genome	580596.3	580596.3.con.0018	fig|580596.3.peg.1362	PATRIC.580596.3.580596.3.con.0018.CDS.34945.35658.fwd	PATRIC	CDS	34945	35658	714	+	FIG00621114				237		3-oxoacyl-[acyl-carrier protein] reductase (EC 1.1.1.100)
K4410.MGS46.genome	580596.3	580596.3.con.0018	fig|580596.3.peg.1363	PATRIC.580596.3.580596.3.con.0018.CDS.35946.36584.rev	PATRIC	CDS	35946	36584	639	-	FIG00001385				212		N-acetylmuramoyl-L-alanine amidase
K4410.MGS46.genome	580596.3	580596.3.con.0018	fig|580596.3.peg.1364	PATRIC.580596.3.580596.3.con.0018.CDS.36623.37111.fwd	PATRIC	CDS	36623	37111	489	+					162		hypothetical protein
K4410.MGS46.genome	580596.3	580596.3.con.0018	fig|580596.3.peg.1365	PATRIC.580596.3.580596.3.con.0018.CDS.37123.37989.fwd	PATRIC	CDS	37123	37989	867	+	FIG00000592				288		NAD(P)HX epimerase / NAD(P)HX dehydratase
K4410.MGS46.genome	580596.3	580596.3.con.0018	fig|580596.3.peg.1366	PATRIC.580596.3.580596.3.con.0018.CDS.38035.38580.fwd	PATRIC	CDS	38035	38580	546	+					181		hypothetical protein
K4410.MGS46.genome	580596.3	580596.3.con.0018	fig|580596.3.peg.1367	PATRIC.580596.3.580596.3.con.0018.CDS.38619.39737.fwd	PATRIC	CDS	38619	39737	1119	+	FIG00001642				372		Alanine racemase (EC 5.1.1.1)
K4410.MGS46.genome	580596.3	580596.3.con.0018	fig|580596.3.peg.1368	PATRIC.580596.3.580596.3.con.0018.CDS.40143.40505.fwd	PATRIC	CDS	40143	40505	363	+	FIG00009628				120		Programmed cell death toxin YdcE
K4410.MGS46.genome	580596.3	580596.3.con.0018	fig|580596.3.peg.1369	PATRIC.580596.3.580596.3.con.0018.CDS.40731.41258.fwd	PATRIC	CDS	40731	41258	528	+					175		hypothetical protein
K4410.MGS46.genome	580596.3	580596.3.con.0019	fig|580596.3.peg.1370	PATRIC.580596.3.580596.3.con.0019.CDS.216.338.fwd	PATRIC	CDS	216	338	123	+					40		hypothetical protein
K4410.MGS46.genome	580596.3	580596.3.con.0019	fig|580596.3.peg.1371	PATRIC.580596.3.580596.3.con.0019.CDS.394.1116.fwd	PATRIC	CDS	394	1116	723	+	FIG00001385				240		N-acetylmuramoyl-L-alanine amidase (EC 3.5.1.28)
K4410.MGS46.genome	580596.3	580596.3.con.0019	fig|580596.3.peg.1372	PATRIC.580596.3.580596.3.con.0019.CDS.1158.2525.rev	PATRIC	CDS	1158	2525	1368	-	FIG00000402				455		Multi antimicrobial extrusion protein (Na(+)/drug antiporter), MATE family of MDR efflux pumps
K4410.MGS46.genome	580596.3	580596.3.con.0019	fig|580596.3.peg.1373	PATRIC.580596.3.580596.3.con.0019.CDS.2535.3899.rev	PATRIC	CDS	2535	3899	1365	-	FIG00011140				454		Acetylornithine deacetylase/Succinyl-diaminopimelate desuccinylase and related deacylases
K4410.MGS46.genome	580596.3	580596.3.con.0019	fig|580596.3.peg.1374	PATRIC.580596.3.580596.3.con.0019.CDS.3926.4594.rev	PATRIC	CDS	3926	4594	669	-	FIG00048580				222		Hcp transcriptional regulator HcpR (Crp/Fnr family)
K4410.MGS46.genome	580596.3	580596.3.con.0019	fig|580596.3.peg.1375	PATRIC.580596.3.580596.3.con.0019.CDS.5553.6248.fwd	PATRIC	CDS	5553	6248	696	+	FIG01297554				231		Ferredoxin 3 fused to uncharacterized domain
K4410.MGS46.genome	580596.3	580596.3.con.0019	fig|580596.3.peg.1376	PATRIC.580596.3.580596.3.con.0019.CDS.6400.7422.fwd	PATRIC	CDS	6400	7422	1023	+	FIG00038371				340		hypothetical protein
K4410.MGS46.genome	580596.3	580596.3.con.0019	fig|580596.3.peg.1377	PATRIC.580596.3.580596.3.con.0019.CDS.7431.8204.fwd	PATRIC	CDS	7431	8204	774	+					257		hypothetical protein
K4410.MGS46.genome	580596.3	580596.3.con.0019	fig|580596.3.peg.1378	PATRIC.580596.3.580596.3.con.0019.CDS.8207.8701.fwd	PATRIC	CDS	8207	8701	495	+	FIG00638284				164		hypothetical protein
K4410.MGS46.genome	580596.3	580596.3.con.0019	fig|580596.3.peg.1379	PATRIC.580596.3.580596.3.con.0019.CDS.8840.9145.fwd	PATRIC	CDS	8840	9145	306	+	FIG00638284				101		hypothetical protein
K4410.MGS46.genome	580596.3	580596.3.con.0019	fig|580596.3.peg.1380	PATRIC.580596.3.580596.3.con.0019.CDS.9142.9516.fwd	PATRIC	CDS	9142	9516	375	+	FIG00638284				124		hypothetical protein
K4410.MGS46.genome	580596.3	580596.3.con.0019	fig|580596.3.peg.1381	PATRIC.580596.3.580596.3.con.0019.CDS.10177.11826.rev	PATRIC	CDS	10177	11826	1650	-	FIG00073301				549		Phosphate regulon sensor protein PhoR (SphS) (EC 2.7.13.3)
K4410.MGS46.genome	580596.3	580596.3.con.0019	fig|580596.3.peg.1382	PATRIC.580596.3.580596.3.con.0019.CDS.11823.12506.rev	PATRIC	CDS	11823	12506	684	-	FIG01290653				227		Phosphate regulon transcriptional regulatory protein PhoB (SphR)
K4410.MGS46.genome	580596.3	580596.3.con.0019	fig|580596.3.peg.1383	PATRIC.580596.3.580596.3.con.0019.CDS.12527.13195.rev	PATRIC	CDS	12527	13195	669	-	FIG00104848				222		Phosphate transport system regulatory protein PhoU
K4410.MGS46.genome	580596.3	580596.3.con.0019	fig|580596.3.peg.1384	PATRIC.580596.3.580596.3.con.0019.CDS.13195.13947.rev	PATRIC	CDS	13195	13947	753	-	FIG00011114				250		Phosphate transport ATP-binding protein PstB (TC 3.A.1.7.1)
K4410.MGS46.genome	580596.3	580596.3.con.0019	fig|580596.3.peg.1385	PATRIC.580596.3.580596.3.con.0019.CDS.13961.14842.rev	PATRIC	CDS	13961	14842	882	-	FIG00083946				293		Phosphate transport system permease protein PstA (TC 3.A.1.7.1)
K4410.MGS46.genome	580596.3	580596.3.con.0019	fig|580596.3.peg.1386	PATRIC.580596.3.580596.3.con.0019.CDS.14839.15705.rev	PATRIC	CDS	14839	15705	867	-	FIG00018561				288		Phosphate transport system permease protein PstC (TC 3.A.1.7.1)
K4410.MGS46.genome	580596.3	580596.3.con.0019	fig|580596.3.peg.1387	PATRIC.580596.3.580596.3.con.0019.CDS.15772.16674.rev	PATRIC	CDS	15772	16674	903	-	FIG00010508				300		Phosphate ABC transporter, periplasmic phosphate-binding protein PstS (TC 3.A.1.7.1)
K4410.MGS46.genome	580596.3	580596.3.con.0019	fig|580596.3.peg.1388	PATRIC.580596.3.580596.3.con.0019.CDS.17691.19289.rev	PATRIC	CDS	17691	19289	1599	-	FIG00638284				532		hypothetical protein
K4410.MGS46.genome	580596.3	580596.3.con.0019	fig|580596.3.peg.1389	PATRIC.580596.3.580596.3.con.0019.CDS.19295.19801.rev	PATRIC	CDS	19295	19801	507	-					168		hypothetical protein
K4410.MGS46.genome	580596.3	580596.3.con.0019	fig|580596.3.peg.1390	PATRIC.580596.3.580596.3.con.0019.CDS.19870.20088.rev	PATRIC	CDS	19870	20088	219	-					72		hypothetical protein
K4410.MGS46.genome	580596.3	580596.3.con.0019	fig|580596.3.peg.1391	PATRIC.580596.3.580596.3.con.0019.CDS.20153.21055.rev	PATRIC	CDS	20153	21055	903	-	FIG00000377				300		4-diphosphocytidyl-2-C-methyl-D-erythritol kinase (EC 2.7.1.148)
K4410.MGS46.genome	580596.3	580596.3.con.0019	fig|580596.3.peg.1392	PATRIC.580596.3.580596.3.con.0019.CDS.21075.21878.rev	PATRIC	CDS	21075	21878	804	-	FIG00229257				267		Histidinol-phosphatase (EC 3.1.3.15)
K4410.MGS46.genome	580596.3	580596.3.con.0019	fig|580596.3.peg.1393	PATRIC.580596.3.580596.3.con.0019.CDS.21891.22784.rev	PATRIC	CDS	21891	22784	894	-	FIG00638284				297		hypothetical protein
K4410.MGS46.genome	580596.3	580596.3.con.0019	fig|580596.3.peg.1394	PATRIC.580596.3.580596.3.con.0019.CDS.22860.24071.rev	PATRIC	CDS	22860	24071	1212	-	FIG00067248				403		Acetate kinase (EC 2.7.2.1)
K4410.MGS46.genome	580596.3	580596.3.con.0019	fig|580596.3.peg.1395	PATRIC.580596.3.580596.3.con.0019.CDS.24237.25403.fwd	PATRIC	CDS	24237	25403	1167	+	FIG00007079				388		FIG007079: UPF0348 protein family
K4410.MGS46.genome	580596.3	580596.3.con.0019	fig|580596.3.peg.1396	PATRIC.580596.3.580596.3.con.0019.CDS.25470.26213.fwd	PATRIC	CDS	25470	26213	744	+					247		hypothetical protein
K4410.MGS46.genome	580596.3	580596.3.con.0019	fig|580596.3.peg.1397	PATRIC.580596.3.580596.3.con.0019.CDS.26289.27332.fwd	PATRIC	CDS	26289	27332	1044	+	FIG00053044				347		Threonine dehydrogenase and related Zn-dependent dehydrogenases
K4410.MGS46.genome	580596.3	580596.3.con.0019	fig|580596.3.peg.1398	PATRIC.580596.3.580596.3.con.0019.CDS.27453.28982.rev	PATRIC	CDS	27453	28982	1530	-	FIG00126843				509		Periplasmic [Fe] hydrogenase (EC 1.12.7.2)
K4410.MGS46.genome	580596.3	580596.3.con.0019	fig|580596.3.peg.1399	PATRIC.580596.3.580596.3.con.0019.CDS.29396.29887.fwd	PATRIC	CDS	29396	29887	492	+					163		FIG00623704: hypothetical protein
K4410.MGS46.genome	580596.3	580596.3.con.0019	fig|580596.3.peg.1400	PATRIC.580596.3.580596.3.con.0019.CDS.29871.30947.fwd	PATRIC	CDS	29871	30947	1077	+	FIG00638284				358		hypothetical protein
K4410.MGS46.genome	580596.3	580596.3.con.0019	fig|580596.3.peg.1401	PATRIC.580596.3.580596.3.con.0019.CDS.31097.31189.rev	PATRIC	CDS	31097	31189	93	-					30		hypothetical protein
K4410.MGS46.genome	580596.3	580596.3.con.0019	fig|580596.3.peg.1402	PATRIC.580596.3.580596.3.con.0019.CDS.31329.33599.rev	PATRIC	CDS	31329	33599	2271	-	FIG00638284				756		hypothetical protein
K4410.MGS46.genome	580596.3	580596.3.con.0019	fig|580596.3.peg.1403	PATRIC.580596.3.580596.3.con.0019.CDS.33764.33910.rev	PATRIC	CDS	33764	33910	147	-					48		hypothetical protein
K4410.MGS46.genome	580596.3	580596.3.con.0019	fig|580596.3.peg.1404	PATRIC.580596.3.580596.3.con.0019.CDS.33938.34066.fwd	PATRIC	CDS	33938	34066	129	+					42		hypothetical protein
K4410.MGS46.genome	580596.3	580596.3.con.0019	fig|580596.3.peg.1405	PATRIC.580596.3.580596.3.con.0019.CDS.34188.34709.fwd	PATRIC	CDS	34188	34709	522	+	FIG00638284				173		hypothetical protein
K4410.MGS46.genome	580596.3	580596.3.con.0019	fig|580596.3.peg.1406	PATRIC.580596.3.580596.3.con.0019.CDS.34739.34852.fwd	PATRIC	CDS	34739	34852	114	+					37		hypothetical protein
K4410.MGS46.genome	580596.3	580596.3.con.0020	fig|580596.3.peg.1407	PATRIC.580596.3.580596.3.con.0020.CDS.586.798.fwd	PATRIC	CDS	586	798	213	+					70		hypothetical protein
K4410.MGS46.genome	580596.3	580596.3.con.0020	fig|580596.3.peg.1408	PATRIC.580596.3.580596.3.con.0020.CDS.881.2065.fwd	PATRIC	CDS	881	2065	1185	+					394		hypothetical protein
K4410.MGS46.genome	580596.3	580596.3.con.0020	fig|580596.3.peg.1409	PATRIC.580596.3.580596.3.con.0020.CDS.2311.2991.fwd	PATRIC	CDS	2311	2991	681	+	FIG01290653				226		Response regulator (CheY-like receiver domain and HTH-type DNA-binding domain)
K4410.MGS46.genome	580596.3	580596.3.con.0020	fig|580596.3.peg.1410	PATRIC.580596.3.580596.3.con.0020.CDS.2995.4446.fwd	PATRIC	CDS	2995	4446	1452	+					483		Phosphate regulon sensor protein PhoR (SphS) (EC 2.7.13.3)
K4410.MGS46.genome	580596.3	580596.3.con.0020	fig|580596.3.peg.1411	PATRIC.580596.3.580596.3.con.0020.CDS.4809.6377.fwd	PATRIC	CDS	4809	6377	1569	+	FIG00083017				522		Serine protease, DegP/HtrA, do-like (EC 3.4.21.-)
K4410.MGS46.genome	580596.3	580596.3.con.0020	fig|580596.3.peg.1412	PATRIC.580596.3.580596.3.con.0020.CDS.6551.7753.rev	PATRIC	CDS	6551	7753	1203	-					400		ATPase with chaperone activity, ATP-binding domain, diverged
K4410.MGS46.genome	580596.3	580596.3.con.0020	fig|580596.3.peg.1413	PATRIC.580596.3.580596.3.con.0020.CDS.7864.8094.rev	PATRIC	CDS	7864	8094	231	-					76		hypothetical protein
K4410.MGS46.genome	580596.3	580596.3.con.0020	fig|580596.3.peg.1414	PATRIC.580596.3.580596.3.con.0020.CDS.8211.8438.fwd	PATRIC	CDS	8211	8438	228	+					75		hypothetical protein
K4410.MGS46.genome	580596.3	580596.3.con.0020	fig|580596.3.peg.1415	PATRIC.580596.3.580596.3.con.0020.CDS.8440.9567.fwd	PATRIC	CDS	8440	9567	1128	+	FIG00000001				375		Cysteine desulfurase (EC 2.8.1.7)
K4410.MGS46.genome	580596.3	580596.3.con.0020	fig|580596.3.peg.1416	PATRIC.580596.3.580596.3.con.0020.CDS.9900.10808.fwd	PATRIC	CDS	9900	10808	909	+	FIG00006310				302		Diadenylate cyclase spyDAC; Bacterial checkpoint controller DisA with nucleotide-binding domain
K4410.MGS46.genome	580596.3	580596.3.con.0020	fig|580596.3.peg.1417	PATRIC.580596.3.580596.3.con.0020.CDS.10805.12175.fwd	PATRIC	CDS	10805	12175	1371	+	FIG00638284				456		hypothetical protein
K4410.MGS46.genome	580596.3	580596.3.con.0020	fig|580596.3.peg.1418	PATRIC.580596.3.580596.3.con.0020.CDS.12172.13752.fwd	PATRIC	CDS	12172	13752	1581	+	FIG00010169				526		NAD(FAD)-utilizing dehydrogenase, sll0175 homolog
K4410.MGS46.genome	580596.3	580596.3.con.0020	fig|580596.3.peg.1419	PATRIC.580596.3.580596.3.con.0020.CDS.13938.14351.fwd	PATRIC	CDS	13938	14351	414	+					137		hypothetical protein
K4410.MGS46.genome	580596.3	580596.3.con.0020	fig|580596.3.peg.1420	PATRIC.580596.3.580596.3.con.0020.CDS.14519.15403.fwd	PATRIC	CDS	14519	15403	885	+	FIG00638284				294		hypothetical protein
K4410.MGS46.genome	580596.3	580596.3.con.0020	fig|580596.3.peg.1421	PATRIC.580596.3.580596.3.con.0020.CDS.15390.16022.fwd	PATRIC	CDS	15390	16022	633	+	FIG00000070				210		Chaperone protein DnaJ
K4410.MGS46.genome	580596.3	580596.3.con.0020	fig|580596.3.peg.1422	PATRIC.580596.3.580596.3.con.0020.CDS.16024.16530.fwd	PATRIC	CDS	16024	16530	507	+					168		hypothetical protein
K4410.MGS46.genome	580596.3	580596.3.con.0020	fig|580596.3.peg.1423	PATRIC.580596.3.580596.3.con.0020.CDS.16549.17424.fwd	PATRIC	CDS	16549	17424	876	+	FIG00032749				291		Protein YicC
K4410.MGS46.genome	580596.3	580596.3.con.0020	fig|580596.3.peg.1424	PATRIC.580596.3.580596.3.con.0020.CDS.17455.17718.fwd	PATRIC	CDS	17455	17718	264	+	FIG00003307				87		FIG003307: hypothetical protein
K4410.MGS46.genome	580596.3	580596.3.con.0020	fig|580596.3.peg.1425	PATRIC.580596.3.580596.3.con.0020.CDS.17711.18268.fwd	PATRIC	CDS	17711	18268	558	+	FIG00000131				185		Guanylate kinase (EC 2.7.4.8)
K4410.MGS46.genome	580596.3	580596.3.con.0020	fig|580596.3.peg.1426	PATRIC.580596.3.580596.3.con.0020.CDS.18338.18736.fwd	PATRIC	CDS	18338	18736	399	+					132		hypothetical protein
K4410.MGS46.genome	580596.3	580596.3.con.0020	fig|580596.3.peg.1427	PATRIC.580596.3.580596.3.con.0020.CDS.18740.19936.fwd	PATRIC	CDS	18740	19936	1197	+	FIG00000330				398		Phosphopantothenoylcysteine decarboxylase (EC 4.1.1.36) / Phosphopantothenoylcysteine synthetase (EC 6.3.2.5)
K4410.MGS46.genome	580596.3	580596.3.con.0020	fig|580596.3.peg.1428	PATRIC.580596.3.580596.3.con.0020.CDS.20180.22630.fwd	PATRIC	CDS	20180	22630	2451	+	FIG00080955				816		Helicase PriA essential for oriC/DnaA-independent DNA replication
K4410.MGS46.genome	580596.3	580596.3.con.0020	fig|580596.3.peg.1429	PATRIC.580596.3.580596.3.con.0020.CDS.22666.23265.fwd	PATRIC	CDS	22666	23265	600	+					199		GCN5-related N-acetyltransferase
K4410.MGS46.genome	580596.3	580596.3.con.0020	fig|580596.3.peg.1430	PATRIC.580596.3.580596.3.con.0020.CDS.23270.23761.fwd	PATRIC	CDS	23270	23761	492	+	FIG00000017				163		Peptide deformylase (EC 3.5.1.88)
K4410.MGS46.genome	580596.3	580596.3.con.0020	fig|580596.3.peg.1431	PATRIC.580596.3.580596.3.con.0020.CDS.23761.24684.fwd	PATRIC	CDS	23761	24684	924	+	FIG00000112				307		Methionyl-tRNA formyltransferase (EC 2.1.2.9)
K4410.MGS46.genome	580596.3	580596.3.con.0020	fig|580596.3.peg.1432	PATRIC.580596.3.580596.3.con.0020.CDS.24770.25480.fwd	PATRIC	CDS	24770	25480	711	+	FIG01330402				236		probable metal-dependent peptidase
K4410.MGS46.genome	580596.3	580596.3.con.0020	fig|580596.3.peg.1433	PATRIC.580596.3.580596.3.con.0020.CDS.25470.26819.fwd	PATRIC	CDS	25470	26819	1350	+	FIG00138175				449		16S rRNA (cytosine(967)-C(5))-methyltransferase (EC 2.1.1.176)
K4410.MGS46.genome	580596.3	580596.3.con.0020	fig|580596.3.peg.1434	PATRIC.580596.3.580596.3.con.0020.CDS.26850.28037.fwd	PATRIC	CDS	26850	28037	1188	+	FIG00000293				395		Ribosomal RNA large subunit methyltransferase N (EC 2.1.1.-)
K4410.MGS46.genome	580596.3	580596.3.con.0020	fig|580596.3.peg.1435	PATRIC.580596.3.580596.3.con.0020.CDS.28082.28834.fwd	PATRIC	CDS	28082	28834	753	+	FIG00134722				250		Protein serine/threonine phosphatase PrpC, regulation of stationary phase
K4410.MGS46.genome	580596.3	580596.3.con.0020	fig|580596.3.peg.1436	PATRIC.580596.3.580596.3.con.0020.CDS.28841.30946.fwd	PATRIC	CDS	28841	30946	2106	+	FIG00030191				701		Serine/threonine protein kinase PrkC, regulator of stationary phase
K4410.MGS46.genome	580596.3	580596.3.con.0020	fig|580596.3.peg.1437	PATRIC.580596.3.580596.3.con.0020.CDS.31196.32095.fwd	PATRIC	CDS	31196	32095	900	+	FIG00000464				299		Ribosome small subunit-stimulated GTPase EngC
K4410.MGS46.genome	580596.3	580596.3.con.0020	fig|580596.3.peg.1438	PATRIC.580596.3.580596.3.con.0020.CDS.32065.32721.fwd	PATRIC	CDS	32065	32721	657	+	FIG00001175				218		Thiamin pyrophosphokinase (EC 2.7.6.2)
K4410.MGS46.genome	580596.3	580596.3.con.0020	fig|580596.3.peg.1439	PATRIC.580596.3.580596.3.con.0020.CDS.32869.34068.fwd	PATRIC	CDS	32869	34068	1200	+	FIG00719736				399		Aspartate aminotransferase (EC 2.6.1.1)
K4410.MGS46.genome	580596.3	580596.3.con.0021	fig|580596.3.peg.1440	PATRIC.580596.3.580596.3.con.0021.CDS.291.476.fwd	PATRIC	CDS	291	476	186	+					61		hypothetical protein
K4410.MGS46.genome	580596.3	580596.3.con.0021	fig|580596.3.peg.1441	PATRIC.580596.3.580596.3.con.0021.CDS.546.1145.fwd	PATRIC	CDS	546	1145	600	+					199		hypothetical protein
K4410.MGS46.genome	580596.3	580596.3.con.0021	fig|580596.3.peg.1442	PATRIC.580596.3.580596.3.con.0021.CDS.1190.1822.rev	PATRIC	CDS	1190	1822	633	-	FIG00000407				210		Thiamin-phosphate pyrophosphorylase (EC 2.5.1.3)
K4410.MGS46.genome	580596.3	580596.3.con.0021	fig|580596.3.peg.1443	PATRIC.580596.3.580596.3.con.0021.CDS.1987.2565.rev	PATRIC	CDS	1987	2565	579	-					192		Aliphatic amidase AmiE (EC 3.5.1.4)
K4410.MGS46.genome	580596.3	580596.3.con.0021	fig|580596.3.peg.1444	PATRIC.580596.3.580596.3.con.0021.CDS.2522.3145.rev	PATRIC	CDS	2522	3145	624	-	FIG00009294				207		tRNA proofreading protein STM4549
K4410.MGS46.genome	580596.3	580596.3.con.0021	fig|580596.3.peg.1445	PATRIC.580596.3.580596.3.con.0021.CDS.3151.3681.rev	PATRIC	CDS	3151	3681	531	-					176		hypothetical protein
K4410.MGS46.genome	580596.3	580596.3.con.0021	fig|580596.3.peg.1446	PATRIC.580596.3.580596.3.con.0021.CDS.4041.5006.fwd	PATRIC	CDS	4041	5006	966	+	FIG00638284				321		Polysaccharide deacetylase
K4410.MGS46.genome	580596.3	580596.3.con.0021	fig|580596.3.peg.1447	PATRIC.580596.3.580596.3.con.0021.CDS.5153.5806.fwd	PATRIC	CDS	5153	5806	654	+	FIG01323667				217		FIG01964566: Predicted membrane protein, hemolysin III homolog
K4410.MGS46.genome	580596.3	580596.3.con.0021	fig|580596.3.peg.1448	PATRIC.580596.3.580596.3.con.0021.CDS.6006.6389.fwd	PATRIC	CDS	6006	6389	384	+					127		Peroxide stress regulator PerR, FUR family
K4410.MGS46.genome	580596.3	580596.3.con.0021	fig|580596.3.peg.1449	PATRIC.580596.3.580596.3.con.0021.CDS.6450.6989.fwd	PATRIC	CDS	6450	6989	540	+	FIG00001067				179		Rubrerythrin
K4410.MGS46.genome	580596.3	580596.3.con.0021	fig|580596.3.peg.1450	PATRIC.580596.3.580596.3.con.0021.CDS.7217.7996.rev	PATRIC	CDS	7217	7996	780	-	FIG00105533				259		Tryptophan synthase alpha chain (EC 4.2.1.20)
K4410.MGS46.genome	580596.3	580596.3.con.0021	fig|580596.3.peg.1451	PATRIC.580596.3.580596.3.con.0021.CDS.8128.9312.rev	PATRIC	CDS	8128	9312	1185	-	FIG00116323				394		Tryptophan synthase beta chain (EC 4.2.1.20)
K4410.MGS46.genome	580596.3	580596.3.con.0021	fig|580596.3.peg.1452	PATRIC.580596.3.580596.3.con.0021.CDS.9309.9920.rev	PATRIC	CDS	9309	9920	612	-	FIG00069722				203		Phosphoribosylanthranilate isomerase (EC 5.3.1.24)
K4410.MGS46.genome	580596.3	580596.3.con.0021	fig|580596.3.peg.1453	PATRIC.580596.3.580596.3.con.0021.CDS.9917.10699.rev	PATRIC	CDS	9917	10699	783	-	FIG00135159				260		Indole-3-glycerol phosphate synthase (EC 4.1.1.48)
K4410.MGS46.genome	580596.3	580596.3.con.0021	fig|580596.3.peg.1454	PATRIC.580596.3.580596.3.con.0021.CDS.10696.11715.rev	PATRIC	CDS	10696	11715	1020	-	FIG00062957				339		Anthranilate phosphoribosyltransferase (EC 2.4.2.18)
K4410.MGS46.genome	580596.3	580596.3.con.0021	fig|580596.3.peg.1455	PATRIC.580596.3.580596.3.con.0021.CDS.11755.11883.fwd	PATRIC	CDS	11755	11883	129	+					42		hypothetical protein
K4410.MGS46.genome	580596.3	580596.3.con.0021	fig|580596.3.peg.1456	PATRIC.580596.3.580596.3.con.0021.CDS.11928.12500.rev	PATRIC	CDS	11928	12500	573	-	FIG01304829				190		Anthranilate synthase, amidotransferase component (EC 4.1.3.27)
K4410.MGS46.genome	580596.3	580596.3.con.0021	fig|580596.3.peg.1457	PATRIC.580596.3.580596.3.con.0021.CDS.12500.13957.rev	PATRIC	CDS	12500	13957	1458	-	FIG00011663				485		Anthranilate synthase, aminase component (EC 4.1.3.27)
K4410.MGS46.genome	580596.3	580596.3.con.0021	fig|580596.3.peg.1458	PATRIC.580596.3.580596.3.con.0021.CDS.14411.15049.rev	PATRIC	CDS	14411	15049	639	-	FIG00000290				212		Endonuclease III (EC 4.2.99.18)
K4410.MGS46.genome	580596.3	580596.3.con.0021	fig|580596.3.peg.1459	PATRIC.580596.3.580596.3.con.0021.CDS.15293.16534.fwd	PATRIC	CDS	15293	16534	1242	+	FIG00000040				413		Serine hydroxymethyltransferase (EC 2.1.2.1)
K4410.MGS46.genome	580596.3	580596.3.con.0021	fig|580596.3.peg.1460	PATRIC.580596.3.580596.3.con.0021.CDS.16758.18104.fwd	PATRIC	CDS	16758	18104	1347	+	FIG00000245				448		Glucose-6-phosphate isomerase (EC 5.3.1.9)
K4410.MGS46.genome	580596.3	580596.3.con.0021	fig|580596.3.peg.1461	PATRIC.580596.3.580596.3.con.0021.CDS.18385.18843.fwd	PATRIC	CDS	18385	18843	459	+	FIG00638284				152		hypothetical protein
K4410.MGS46.genome	580596.3	580596.3.con.0021	fig|580596.3.peg.1462	PATRIC.580596.3.580596.3.con.0021.CDS.18928.19698.fwd	PATRIC	CDS	18928	19698	771	+	FIG00000695				256		Pantothenate kinase type III, CoaX-like (EC 2.7.1.33)
K4410.MGS46.genome	580596.3	580596.3.con.0021	fig|580596.3.peg.1463	PATRIC.580596.3.580596.3.con.0021.CDS.19793.20422.fwd	PATRIC	CDS	19793	20422	630	+	FIG00088996				209		Substrate-specific component PanT of predicted pantothenate ECF transporter
K4410.MGS46.genome	580596.3	580596.3.con.0021	fig|580596.3.peg.1464	PATRIC.580596.3.580596.3.con.0021.CDS.20423.20581.fwd	PATRIC	CDS	20423	20581	159	+					52		hypothetical protein
K4410.MGS46.genome	580596.3	580596.3.con.0021	fig|580596.3.peg.1465	PATRIC.580596.3.580596.3.con.0021.CDS.20601.21608.fwd	PATRIC	CDS	20601	21608	1008	+	FIG00004463				335		Stage IV sporulation protein B
K4410.MGS46.genome	580596.3	580596.3.con.0021	fig|580596.3.peg.1466	PATRIC.580596.3.580596.3.con.0021.CDS.22008.22769.fwd	PATRIC	CDS	22008	22769	762	+	FIG00003682				253		Stage 0 sporulation two-component response regulator (Spo0A)
K4410.MGS46.genome	580596.3	580596.3.con.0021	fig|580596.3.peg.1467	PATRIC.580596.3.580596.3.con.0021.CDS.23040.23525.rev	PATRIC	CDS	23040	23525	486	-					161		hypothetical protein
K4410.MGS46.genome	580596.3	580596.3.con.0021	fig|580596.3.peg.1468	PATRIC.580596.3.580596.3.con.0021.CDS.23884.24597.fwd	PATRIC	CDS	23884	24597	714	+					237		conserved hypothetical protein
K4410.MGS46.genome	580596.3	580596.3.con.0021	fig|580596.3.peg.1469	PATRIC.580596.3.580596.3.con.0021.CDS.24704.25354.fwd	PATRIC	CDS	24704	25354	651	+					216		hypothetical protein
K4410.MGS46.genome	580596.3	580596.3.con.0021	fig|580596.3.peg.1470	PATRIC.580596.3.580596.3.con.0021.CDS.25931.26740.rev	PATRIC	CDS	25931	26740	810	-					269		hypothetical protein
K4410.MGS46.genome	580596.3	580596.3.con.0021	fig|580596.3.peg.1471	PATRIC.580596.3.580596.3.con.0021.CDS.27079.27888.rev	PATRIC	CDS	27079	27888	810	-					269		hypothetical protein
K4410.MGS46.genome	580596.3	580596.3.con.0021	fig|580596.3.peg.1472	PATRIC.580596.3.580596.3.con.0021.CDS.27882.28586.rev	PATRIC	CDS	27882	28586	705	-	FIG00001005				234		ABC-type multidrug transport system, ATPase component
K4410.MGS46.genome	580596.3	580596.3.con.0021	fig|580596.3.peg.1473	PATRIC.580596.3.580596.3.con.0021.CDS.28579.28956.rev	PATRIC	CDS	28579	28956	378	-					125		Transcriptional regulator, GntR family
K4410.MGS46.genome	580596.3	580596.3.con.0021	fig|580596.3.peg.1474	PATRIC.580596.3.580596.3.con.0021.CDS.29628.30560.rev	PATRIC	CDS	29628	30560	933	-	FIG00000882				310		glutamyl-Q-tRNA synthetase
K4410.MGS46.genome	580596.3	580596.3.con.0021	fig|580596.3.peg.1475	PATRIC.580596.3.580596.3.con.0021.CDS.30573.30896.rev	PATRIC	CDS	30573	30896	324	-					107		hypothetical protein
K4410.MGS46.genome	580596.3	580596.3.con.0021	fig|580596.3.peg.1476	PATRIC.580596.3.580596.3.con.0021.CDS.30896.31606.rev	PATRIC	CDS	30896	31606	711	-					236		Iron-sulfur flavoprotein
K4410.MGS46.genome	580596.3	580596.3.con.0021	fig|580596.3.peg.1477	PATRIC.580596.3.580596.3.con.0021.CDS.31841.33004.fwd	PATRIC	CDS	31841	33004	1164	+	FIG00001088				387		Beta-hexosaminidase (EC 3.2.1.52)
K4410.MGS46.genome	580596.3	580596.3.con.0021	fig|580596.3.peg.1478	PATRIC.580596.3.580596.3.con.0021.CDS.33381.33548.rev	PATRIC	CDS	33381	33548	168	-					55		hypothetical protein
K4410.MGS46.genome	580596.3	580596.3.con.0021	fig|580596.3.peg.1479	PATRIC.580596.3.580596.3.con.0021.CDS.33683.34411.rev	PATRIC	CDS	33683	34411	729	-	FIG00134348				242		Kinase-Associated Endopeptidase (Kae1), required for threonylcarbamoyladenosine t(6)A37 formation in tRNA
K4410.MGS46.genome	580596.3	580596.3.con.0022	fig|580596.3.peg.1480	PATRIC.580596.3.580596.3.con.0022.CDS.1.690.rev	PATRIC	CDS	1	690	690	-	FIG00002920				230		2-keto-3-deoxy-D-arabino-heptulosonate-7-phosphate synthase I beta (EC 2.5.1.54)
K4410.MGS46.genome	580596.3	580596.3.con.0022	fig|580596.3.peg.1481	PATRIC.580596.3.580596.3.con.0022.CDS.1439.2341.fwd	PATRIC	CDS	1439	2341	903	+	FIG00638284				300		hypothetical protein
K4410.MGS46.genome	580596.3	580596.3.con.0022	fig|580596.3.peg.1482	PATRIC.580596.3.580596.3.con.0022.CDS.2335.2853.fwd	PATRIC	CDS	2335	2853	519	+					172		hypothetical protein
K4410.MGS46.genome	580596.3	580596.3.con.0022	fig|580596.3.peg.1483	PATRIC.580596.3.580596.3.con.0022.CDS.2867.3061.fwd	PATRIC	CDS	2867	3061	195	+	FIG00084255				64		Stage III sporulation protein AC
K4410.MGS46.genome	580596.3	580596.3.con.0022	fig|580596.3.peg.1484	PATRIC.580596.3.580596.3.con.0022.CDS.3058.3450.fwd	PATRIC	CDS	3058	3450	393	+					130		hypothetical protein
K4410.MGS46.genome	580596.3	580596.3.con.0022	fig|580596.3.peg.1485	PATRIC.580596.3.580596.3.con.0022.CDS.3447.4559.fwd	PATRIC	CDS	3447	4559	1113	+	FIG00638284				370		hypothetical protein
K4410.MGS46.genome	580596.3	580596.3.con.0022	fig|580596.3.peg.1486	PATRIC.580596.3.580596.3.con.0022.CDS.4556.5032.fwd	PATRIC	CDS	4556	5032	477	+					158		hypothetical protein
K4410.MGS46.genome	580596.3	580596.3.con.0022	fig|580596.3.peg.1487	PATRIC.580596.3.580596.3.con.0022.CDS.5029.5574.fwd	PATRIC	CDS	5029	5574	546	+					181		hypothetical protein
K4410.MGS46.genome	580596.3	580596.3.con.0022	fig|580596.3.peg.1488	PATRIC.580596.3.580596.3.con.0022.CDS.5605.6135.fwd	PATRIC	CDS	5605	6135	531	+					176		hypothetical protein
K4410.MGS46.genome	580596.3	580596.3.con.0022	fig|580596.3.peg.1489	PATRIC.580596.3.580596.3.con.0022.CDS.6239.6685.fwd	PATRIC	CDS	6239	6685	447	+	FIG00668641				148		Alkaline shock protein
K4410.MGS46.genome	580596.3	580596.3.con.0022	fig|580596.3.peg.1490	PATRIC.580596.3.580596.3.con.0022.CDS.6842.7321.fwd	PATRIC	CDS	6842	7321	480	+	FIG00016836				159		Transcription termination protein NusB
K4410.MGS46.genome	580596.3	580596.3.con.0022	fig|580596.3.peg.1491	PATRIC.580596.3.580596.3.con.0022.CDS.7314.8243.fwd	PATRIC	CDS	7314	8243	930	+	FIG00512815				309		Endopeptidase similar to E. coli YgjD
K4410.MGS46.genome	580596.3	580596.3.con.0022	fig|580596.3.peg.1492	PATRIC.580596.3.580596.3.con.0022.CDS.8321.9595.fwd	PATRIC	CDS	8321	9595	1275	+	FIG00000323				424		Exodeoxyribonuclease VII large subunit (EC 3.1.11.6)
K4410.MGS46.genome	580596.3	580596.3.con.0022	fig|580596.3.peg.1493	PATRIC.580596.3.580596.3.con.0022.CDS.9597.9833.fwd	PATRIC	CDS	9597	9833	237	+					78		hypothetical protein
K4410.MGS46.genome	580596.3	580596.3.con.0022	fig|580596.3.peg.1494	PATRIC.580596.3.580596.3.con.0022.CDS.9830.10714.fwd	PATRIC	CDS	9830	10714	885	+	FIG00000019				294		(2E,6E)-farnesyl diphosphate synthase (EC 2.5.1.10)
K4410.MGS46.genome	580596.3	580596.3.con.0022	fig|580596.3.peg.1495	PATRIC.580596.3.580596.3.con.0022.CDS.11576.12160.fwd	PATRIC	CDS	11576	12160	585	+					194		Membrane spanning protein
K4410.MGS46.genome	580596.3	580596.3.con.0022	fig|580596.3.peg.1496	PATRIC.580596.3.580596.3.con.0022.CDS.12207.14084.fwd	PATRIC	CDS	12207	14084	1878	+	FIG00000343				625		1-deoxy-D-xylulose 5-phosphate synthase (EC 2.2.1.7)
K4410.MGS46.genome	580596.3	580596.3.con.0022	fig|580596.3.peg.1497	PATRIC.580596.3.580596.3.con.0022.CDS.14077.14880.fwd	PATRIC	CDS	14077	14880	804	+	FIG00001125				267		RNA binding methyltransferase FtsJ like
K4410.MGS46.genome	580596.3	580596.3.con.0022	fig|580596.3.peg.1498	PATRIC.580596.3.580596.3.con.0022.CDS.14877.15728.fwd	PATRIC	CDS	14877	15728	852	+	FIG00000075				283		NAD kinase (EC 2.7.1.23)
K4410.MGS46.genome	580596.3	580596.3.con.0022	fig|580596.3.peg.1499	PATRIC.580596.3.580596.3.con.0022.CDS.15762.16217.fwd	PATRIC	CDS	15762	16217	456	+	FIG00003270				151		Arginine pathway regulatory protein ArgR, repressor of arg regulon
K4410.MGS46.genome	580596.3	580596.3.con.0022	fig|580596.3.peg.1500	PATRIC.580596.3.580596.3.con.0022.CDS.16236.17915.fwd	PATRIC	CDS	16236	17915	1680	+	FIG00000317				559		DNA repair protein RecN
K4410.MGS46.genome	580596.3	580596.3.con.0022	fig|580596.3.peg.1501	PATRIC.580596.3.580596.3.con.0022.CDS.18021.19244.fwd	PATRIC	CDS	18021	19244	1224	+	FIG00346039				407		Tyrosyl-tRNA synthetase (EC 6.1.1.1)
K4410.MGS46.genome	580596.3	580596.3.con.0022	fig|580596.3.peg.1502	PATRIC.580596.3.580596.3.con.0022.CDS.19330.20244.rev	PATRIC	CDS	19330	20244	915	-	FIG00121768				304		putative permease
K4410.MGS46.genome	580596.3	580596.3.con.0022	fig|580596.3.peg.1503	PATRIC.580596.3.580596.3.con.0022.CDS.20288.21142.fwd	PATRIC	CDS	20288	21142	855	+	FIG00638284				284		hypothetical protein
K4410.MGS46.genome	580596.3	580596.3.con.0022	fig|580596.3.peg.1504	PATRIC.580596.3.580596.3.con.0022.CDS.21155.22153.rev	PATRIC	CDS	21155	22153	999	-	FIG00000842				332		D-lactate dehydrogenase (EC 1.1.1.28)
K4410.MGS46.genome	580596.3	580596.3.con.0022	fig|580596.3.peg.1505	PATRIC.580596.3.580596.3.con.0022.CDS.22159.23352.rev	PATRIC	CDS	22159	23352	1194	-	FIG00005520				397		Transcriptional regulator, GntR family domain / Aspartate aminotransferase (EC 2.6.1.1)
K4410.MGS46.genome	580596.3	580596.3.con.0022	fig|580596.3.peg.1506	PATRIC.580596.3.580596.3.con.0022.CDS.23595.26162.fwd	PATRIC	CDS	23595	26162	2568	+	FIG00080231				855		Ribosome protection-type tetracycline resistance related proteins, group 2
K4410.MGS46.genome	580596.3	580596.3.con.0022	fig|580596.3.peg.1507	PATRIC.580596.3.580596.3.con.0022.CDS.26234.26659.fwd	PATRIC	CDS	26234	26659	426	+	FIG00000621				141		Iron-sulfur cluster regulator IscR
K4410.MGS46.genome	580596.3	580596.3.con.0023	fig|580596.3.peg.1508	PATRIC.580596.3.580596.3.con.0023.CDS.1431.1697.fwd	PATRIC	CDS	1431	1697	267	+					88		Oligopeptide ABC transporter, periplasmic oligopeptide-binding protein OppA (TC 3.A.1.5.1)
K4410.MGS46.genome	580596.3	580596.3.con.0023	fig|580596.3.peg.1509	PATRIC.580596.3.580596.3.con.0023.CDS.2066.2233.rev	PATRIC	CDS	2066	2233	168	-					55		DNA-damage-inducible protein D
K4410.MGS46.genome	580596.3	580596.3.con.0023	fig|580596.3.peg.1510	PATRIC.580596.3.580596.3.con.0023.CDS.2671.2814.rev	PATRIC	CDS	2671	2814	144	-					47		hypothetical protein
K4410.MGS46.genome	580596.3	580596.3.con.0023	fig|580596.3.peg.1511	PATRIC.580596.3.580596.3.con.0023.CDS.2818.2952.fwd	PATRIC	CDS	2818	2952	135	+					44		hypothetical protein
K4410.MGS46.genome	580596.3	580596.3.con.0023	fig|580596.3.peg.1512	PATRIC.580596.3.580596.3.con.0023.CDS.3177.4595.fwd	PATRIC	CDS	3177	4595	1419	+	FIG00079740				472		Xyloside transporter XynT
K4410.MGS46.genome	580596.3	580596.3.con.0023	fig|580596.3.peg.1513	PATRIC.580596.3.580596.3.con.0023.CDS.4858.5628.fwd	PATRIC	CDS	4858	5628	771	+	FIG00628844				256		Conserved membrane protein
K4410.MGS46.genome	580596.3	580596.3.con.0023	fig|580596.3.peg.1514	PATRIC.580596.3.580596.3.con.0023.CDS.5853.6689.fwd	PATRIC	CDS	5853	6689	837	+					278		DegV family protein
K4410.MGS46.genome	580596.3	580596.3.con.0023	fig|580596.3.peg.1515	PATRIC.580596.3.580596.3.con.0023.CDS.6973.7149.rev	PATRIC	CDS	6973	7149	177	-	FIG00007538				58		Stage V sporulation protein T, AbrB family transcriptional regulator (SpoVT)
K4410.MGS46.genome	580596.3	580596.3.con.0023	fig|580596.3.peg.1516	PATRIC.580596.3.580596.3.con.0023.CDS.7535.8770.rev	PATRIC	CDS	7535	8770	1236	-	FIG00003506				411		Cytosine permease
K4410.MGS46.genome	580596.3	580596.3.con.0023	fig|580596.3.peg.1517	PATRIC.580596.3.580596.3.con.0023.CDS.8960.10057.rev	PATRIC	CDS	8960	10057	1098	-					365		hypothetical protein
K4410.MGS46.genome	580596.3	580596.3.con.0023	fig|580596.3.peg.1518	PATRIC.580596.3.580596.3.con.0023.CDS.10276.11283.rev	PATRIC	CDS	10276	11283	1008	-					335		hypothetical protein
K4410.MGS46.genome	580596.3	580596.3.con.0023	fig|580596.3.peg.1519	PATRIC.580596.3.580596.3.con.0023.CDS.11365.11688.rev	PATRIC	CDS	11365	11688	324	-					107		hypothetical protein
K4410.MGS46.genome	580596.3	580596.3.con.0023	fig|580596.3.peg.1520	PATRIC.580596.3.580596.3.con.0023.CDS.11680.12627.fwd	PATRIC	CDS	11680	12627	948	+	FIG00138354				315		putative ABC transporter, permease protein
K4410.MGS46.genome	580596.3	580596.3.con.0023	fig|580596.3.peg.1521	PATRIC.580596.3.580596.3.con.0023.CDS.12621.13400.fwd	PATRIC	CDS	12621	13400	780	+					259		hypothetical protein
K4410.MGS46.genome	580596.3	580596.3.con.0023	fig|580596.3.peg.1522	PATRIC.580596.3.580596.3.con.0023.CDS.13637.14818.fwd	PATRIC	CDS	13637	14818	1182	+	FIG00004568				393		ABC-type nitrate/sulfonate/bicarbonate transport systems, periplasmic components
K4410.MGS46.genome	580596.3	580596.3.con.0023	fig|580596.3.peg.1523	PATRIC.580596.3.580596.3.con.0023.CDS.14846.15505.fwd	PATRIC	CDS	14846	15505	660	+	FIG01412605				219		M. jannaschii predicted coding region MJ0455
K4410.MGS46.genome	580596.3	580596.3.con.0023	fig|580596.3.peg.1524	PATRIC.580596.3.580596.3.con.0023.CDS.15687.16592.rev	PATRIC	CDS	15687	16592	906	-	FIG00846773				301		Permease of the drug/metabolite transporter (DMT) superfamily
K4410.MGS46.genome	580596.3	580596.3.con.0023	fig|580596.3.peg.1525	PATRIC.580596.3.580596.3.con.0023.CDS.16772.18046.rev	PATRIC	CDS	16772	18046	1275	-	FIG00000169				424		GTP-binding protein Obg
K4410.MGS46.genome	580596.3	580596.3.con.0023	fig|580596.3.peg.1526	PATRIC.580596.3.580596.3.con.0023.CDS.18394.18672.rev	PATRIC	CDS	18394	18672	279	-	FIG00000189				92		LSU ribosomal protein L27p
K4410.MGS46.genome	580596.3	580596.3.con.0023	fig|580596.3.peg.1527	PATRIC.580596.3.580596.3.con.0023.CDS.18659.18994.rev	PATRIC	CDS	18659	18994	336	-					111		FIG139598: Potential ribosomal protein
K4410.MGS46.genome	580596.3	580596.3.con.0023	fig|580596.3.peg.1528	PATRIC.580596.3.580596.3.con.0023.CDS.18999.19310.rev	PATRIC	CDS	18999	19310	312	-	FIG00000276				103		LSU ribosomal protein L21p
K4410.MGS46.genome	580596.3	580596.3.con.0023	fig|580596.3.peg.1529	PATRIC.580596.3.580596.3.con.0023.CDS.19472.20389.rev	PATRIC	CDS	19472	20389	918	-	FIG00638284				305		hypothetical protein
K4410.MGS46.genome	580596.3	580596.3.con.0023	fig|580596.3.peg.1530	PATRIC.580596.3.580596.3.con.0023.CDS.20415.21092.rev	PATRIC	CDS	20415	21092	678	-	FIG00000415				225		Ribose 5-phosphate isomerase A (EC 5.3.1.6)
K4410.MGS46.genome	580596.3	580596.3.con.0023	fig|580596.3.peg.1531	PATRIC.580596.3.580596.3.con.0023.CDS.21537.22391.rev	PATRIC	CDS	21537	22391	855	-	FIG00000105				284		Methylenetetrahydrofolate dehydrogenase (NADP+) (EC 1.5.1.5) / Methenyltetrahydrofolate cyclohydrolase (EC 3.5.4.9)
K4410.MGS46.genome	580596.3	580596.3.con.0023	fig|580596.3.peg.1532	PATRIC.580596.3.580596.3.con.0023.CDS.22419.23252.rev	PATRIC	CDS	22419	23252	834	-	FIG00000985				277		Prolipoprotein diacylglyceryl transferase (EC 2.4.99.-)
K4410.MGS46.genome	580596.3	580596.3.con.0023	fig|580596.3.peg.1533	PATRIC.580596.3.580596.3.con.0023.CDS.23273.24535.rev	PATRIC	CDS	23273	24535	1263	-	FIG00009210				420		FIG009210: peptidase, M16 family
K4410.MGS46.genome	580596.3	580596.3.con.0023	fig|580596.3.peg.1534	PATRIC.580596.3.580596.3.con.0023.CDS.24532.25815.rev	PATRIC	CDS	24532	25815	1284	-					427		hypothetical protein
K4410.MGS46.genome	580596.3	580596.3.con.0024	fig|580596.3.peg.1535	PATRIC.580596.3.580596.3.con.0024.CDS.241.363.fwd	PATRIC	CDS	241	363	123	+					40		hypothetical protein
K4410.MGS46.genome	580596.3	580596.3.con.0024	fig|580596.3.peg.1536	PATRIC.580596.3.580596.3.con.0024.CDS.707.2518.fwd	PATRIC	CDS	707	2518	1812	+	FIG00000165				603		Translation elongation factor LepA
K4410.MGS46.genome	580596.3	580596.3.con.0024	fig|580596.3.peg.1537	PATRIC.580596.3.580596.3.con.0024.CDS.2505.3647.fwd	PATRIC	CDS	2505	3647	1143	+	FIG01303216				380		Hypothetical radical SAM family enzyme in heat shock gene cluster, similarity with CPO of BS HemN-type
K4410.MGS46.genome	580596.3	580596.3.con.0024	fig|580596.3.peg.1538	PATRIC.580596.3.580596.3.con.0024.CDS.3729.3998.fwd	PATRIC	CDS	3729	3998	270	+					89		hypothetical protein
K4410.MGS46.genome	580596.3	580596.3.con.0024	fig|580596.3.peg.1539	PATRIC.580596.3.580596.3.con.0024.CDS.4065.5417.fwd	PATRIC	CDS	4065	5417	1353	+	FIG00638284				450		FIG00526737: hypothetical protein
K4410.MGS46.genome	580596.3	580596.3.con.0024	fig|580596.3.peg.1540	PATRIC.580596.3.580596.3.con.0024.CDS.5525.5941.rev	PATRIC	CDS	5525	5941	417	-	FIG00638284				138		hypothetical protein
K4410.MGS46.genome	580596.3	580596.3.con.0024	fig|580596.3.peg.1541	PATRIC.580596.3.580596.3.con.0024.CDS.6149.6484.rev	PATRIC	CDS	6149	6484	336	-	FIG00000770				111		Arsenate reductase (EC 1.20.4.1)
K4410.MGS46.genome	580596.3	580596.3.con.0024	fig|580596.3.peg.1542	PATRIC.580596.3.580596.3.con.0024.CDS.6481.6648.rev	PATRIC	CDS	6481	6648	168	-					55		hypothetical protein
K4410.MGS46.genome	580596.3	580596.3.con.0024	fig|580596.3.peg.1543	PATRIC.580596.3.580596.3.con.0024.CDS.6652.7482.rev	PATRIC	CDS	6652	7482	831	-	FIG00638284				276		hypothetical protein
K4410.MGS46.genome	580596.3	580596.3.con.0024	fig|580596.3.peg.1544	PATRIC.580596.3.580596.3.con.0024.CDS.7475.8101.rev	PATRIC	CDS	7475	8101	627	-					208		hypothetical protein
K4410.MGS46.genome	580596.3	580596.3.con.0024	fig|580596.3.peg.1545	PATRIC.580596.3.580596.3.con.0024.CDS.8098.9546.rev	PATRIC	CDS	8098	9546	1449	-	FIG00002489				482		Spore germination protein GerKA
K4410.MGS46.genome	580596.3	580596.3.con.0024	fig|580596.3.peg.1546	PATRIC.580596.3.580596.3.con.0024.CDS.9745.10812.rev	PATRIC	CDS	9745	10812	1068	-					355		Stage II sporulation protein P
K4410.MGS46.genome	580596.3	580596.3.con.0024	fig|580596.3.peg.1547	PATRIC.580596.3.580596.3.con.0024.CDS.10884.11768.rev	PATRIC	CDS	10884	11768	885	-	FIG00008507				294		Endopeptidase spore protease Gpr (EC 3.4.24.78)
K4410.MGS46.genome	580596.3	580596.3.con.0024	fig|580596.3.peg.1548	PATRIC.580596.3.580596.3.con.0024.CDS.11908.12171.fwd	PATRIC	CDS	11908	12171	264	+	FIG00000213				87		SSU ribosomal protein S20p
K4410.MGS46.genome	580596.3	580596.3.con.0024	fig|580596.3.peg.1549	PATRIC.580596.3.580596.3.con.0024.CDS.12336.12569.fwd	PATRIC	CDS	12336	12569	234	+					77		hypothetical protein
K4410.MGS46.genome	580596.3	580596.3.con.0024	fig|580596.3.peg.1550	PATRIC.580596.3.580596.3.con.0024.CDS.12569.12853.fwd	PATRIC	CDS	12569	12853	285	+					94		Transcriptional regulator, ArsR family
K4410.MGS46.genome	580596.3	580596.3.con.0024	fig|580596.3.peg.1551	PATRIC.580596.3.580596.3.con.0024.CDS.12837.13484.fwd	PATRIC	CDS	12837	13484	648	+					215		hypothetical protein
K4410.MGS46.genome	580596.3	580596.3.con.0024	fig|580596.3.peg.1552	PATRIC.580596.3.580596.3.con.0024.CDS.13691.14782.fwd	PATRIC	CDS	13691	14782	1092	+	FIG00638284				363		hypothetical protein
K4410.MGS46.genome	580596.3	580596.3.con.0024	fig|580596.3.peg.1553	PATRIC.580596.3.580596.3.con.0024.CDS.15211.16143.rev	PATRIC	CDS	15211	16143	933	-	FIG00064110				310		Cysteine synthase (EC 2.5.1.47)
K4410.MGS46.genome	580596.3	580596.3.con.0024	fig|580596.3.peg.1554	PATRIC.580596.3.580596.3.con.0024.CDS.16393.17064.rev	PATRIC	CDS	16393	17064	672	-	FIG00000538				223		Uracil-DNA glycosylase, family 1
K4410.MGS46.genome	580596.3	580596.3.con.0024	fig|580596.3.peg.1555	PATRIC.580596.3.580596.3.con.0024.CDS.17968.19878.fwd	PATRIC	CDS	17968	19878	1911	+	FIG00000594				636		Chaperone protein HtpG
K4410.MGS46.genome	580596.3	580596.3.con.0024	fig|580596.3.peg.1556	PATRIC.580596.3.580596.3.con.0024.CDS.20023.20931.fwd	PATRIC	CDS	20023	20931	909	+	FIG00001646				302		Transcription regulator [contains diacylglycerol kinase catalytic domain]
K4410.MGS46.genome	580596.3	580596.3.con.0024	fig|580596.3.peg.1557	PATRIC.580596.3.580596.3.con.0024.CDS.20955.21170.rev	PATRIC	CDS	20955	21170	216	-					71		hypothetical protein
K4410.MGS46.genome	580596.3	580596.3.con.0024	fig|580596.3.peg.1558	PATRIC.580596.3.580596.3.con.0024.CDS.21237.21821.rev	PATRIC	CDS	21237	21821	585	-	FIG00007304				194		Dipicolinate synthase subunit B
K4410.MGS46.genome	580596.3	580596.3.con.0024	fig|580596.3.peg.1559	PATRIC.580596.3.580596.3.con.0024.CDS.21818.22324.rev	PATRIC	CDS	21818	22324	507	-					168		Dipicolinate synthase subunit A (EC 4.2.1.52)
K4410.MGS46.genome	580596.3	580596.3.con.0024	fig|580596.3.peg.1560	PATRIC.580596.3.580596.3.con.0024.CDS.22371.22508.fwd	PATRIC	CDS	22371	22508	138	+					45		hypothetical protein
K4410.MGS46.genome	580596.3	580596.3.con.0024	fig|580596.3.peg.1561	PATRIC.580596.3.580596.3.con.0024.CDS.22510.22815.fwd	PATRIC	CDS	22510	22815	306	+					102		Site-specific recombinase
K4410.MGS46.genome	580596.3	580596.3.con.0025	fig|580596.3.peg.1562	PATRIC.580596.3.580596.3.con.0025.CDS.1005.1832.rev	PATRIC	CDS	1005	1832	828	-					275		hypothetical protein
K4410.MGS46.genome	580596.3	580596.3.con.0025	fig|580596.3.peg.1563	PATRIC.580596.3.580596.3.con.0025.CDS.1966.2241.rev	PATRIC	CDS	1966	2241	276	-					91		Zinc finger domain
K4410.MGS46.genome	580596.3	580596.3.con.0025	fig|580596.3.peg.1564	PATRIC.580596.3.580596.3.con.0025.CDS.2318.2848.rev	PATRIC	CDS	2318	2848	531	-	FIG00002561				176		RNA polymerase sporulation specific sigma factor SigH
K4410.MGS46.genome	580596.3	580596.3.con.0025	fig|580596.3.peg.1565	PATRIC.580596.3.580596.3.con.0025.CDS.3054.4892.rev	PATRIC	CDS	3054	4892	1839	-	FIG00000038				612		Glucosamine--fructose-6-phosphate aminotransferase [isomerizing] (EC 2.6.1.16)
K4410.MGS46.genome	580596.3	580596.3.con.0025	fig|580596.3.peg.1566	PATRIC.580596.3.580596.3.con.0025.CDS.5371.6723.rev	PATRIC	CDS	5371	6723	1353	-	FIG00009682				450		Phosphoglucosamine mutase (EC 5.4.2.10)
K4410.MGS46.genome	580596.3	580596.3.con.0025	fig|580596.3.peg.1567	PATRIC.580596.3.580596.3.con.0025.CDS.6772.7812.rev	PATRIC	CDS	6772	7812	1041	-	FIG00000352				346		Holliday junction DNA helicase RuvB
K4410.MGS46.genome	580596.3	580596.3.con.0025	fig|580596.3.peg.1568	PATRIC.580596.3.580596.3.con.0025.CDS.7854.8462.rev	PATRIC	CDS	7854	8462	609	-	FIG00000314				202		Holliday junction DNA helicase RuvA
K4410.MGS46.genome	580596.3	580596.3.con.0025	fig|580596.3.peg.1569	PATRIC.580596.3.580596.3.con.0025.CDS.8474.8971.rev	PATRIC	CDS	8474	8971	498	-	FIG00095112				165		Crossover junction endodeoxyribonuclease RuvC (EC 3.1.22.4)
K4410.MGS46.genome	580596.3	580596.3.con.0025	fig|580596.3.peg.1570	PATRIC.580596.3.580596.3.con.0025.CDS.9121.10083.rev	PATRIC	CDS	9121	10083	963	-	FIG00001653				320		Fructokinase (EC 2.7.1.4)
K4410.MGS46.genome	580596.3	580596.3.con.0025	fig|580596.3.peg.1571	PATRIC.580596.3.580596.3.con.0025.CDS.10080.10955.rev	PATRIC	CDS	10080	10955	876	-	FIG00510207				291		hypothetical protein
K4410.MGS46.genome	580596.3	580596.3.con.0025	fig|580596.3.peg.1572	PATRIC.580596.3.580596.3.con.0025.CDS.10971.11486.rev	PATRIC	CDS	10971	11486	516	-					171		Putative predicted metal-dependent hydrolase
K4410.MGS46.genome	580596.3	580596.3.con.0025	fig|580596.3.peg.1573	PATRIC.580596.3.580596.3.con.0025.CDS.11488.12357.rev	PATRIC	CDS	11488	12357	870	-	FIG00846773				289		membrane protein, putative
K4410.MGS46.genome	580596.3	580596.3.con.0025	fig|580596.3.peg.1574	PATRIC.580596.3.580596.3.con.0025.CDS.13039.13641.rev	PATRIC	CDS	13039	13641	603	-	FIG00638284				200		hypothetical protein
K4410.MGS46.genome	580596.3	580596.3.con.0025	fig|580596.3.peg.1575	PATRIC.580596.3.580596.3.con.0025.CDS.13830.15134.rev	PATRIC	CDS	13830	15134	1305	-	FIG00638284				434		hypothetical protein
K4410.MGS46.genome	580596.3	580596.3.con.0025	fig|580596.3.peg.1576	PATRIC.580596.3.580596.3.con.0025.CDS.15131.15838.rev	PATRIC	CDS	15131	15838	708	-					235		hypothetical protein
K4410.MGS46.genome	580596.3	580596.3.con.0025	fig|580596.3.peg.1577	PATRIC.580596.3.580596.3.con.0025.CDS.16073.16558.fwd	PATRIC	CDS	16073	16558	486	+					161		hypothetical protein
K4410.MGS46.genome	580596.3	580596.3.con.0025	fig|580596.3.peg.1578	PATRIC.580596.3.580596.3.con.0025.CDS.16685.18850.rev	PATRIC	CDS	16685	18850	2166	-	FIG00638284				721		Thioredoxin reductase (EC 1.8.1.9)
K4410.MGS46.genome	580596.3	580596.3.con.0025	fig|580596.3.peg.1579	PATRIC.580596.3.580596.3.con.0025.CDS.18837.19658.rev	PATRIC	CDS	18837	19658	822	-	FIG00510359				273		Cystine-binding protein
K4410.MGS46.genome	580596.3	580596.3.con.0025	fig|580596.3.peg.1580	PATRIC.580596.3.580596.3.con.0025.CDS.19760.19849.rev	PATRIC	CDS	19760	19849	90	-					29		Xanthine and CO dehydrogenases maturation factor, XdhC/CoxF family
K4410.MGS46.genome	580596.3	580596.3.con.0026	fig|580596.3.peg.1581	PATRIC.580596.3.580596.3.con.0026.CDS.223.1641.rev	PATRIC	CDS	223	1641	1419	-	FIG00638284				472		hypothetical protein
K4410.MGS46.genome	580596.3	580596.3.con.0026	fig|580596.3.peg.1582	PATRIC.580596.3.580596.3.con.0026.CDS.1638.2213.rev	PATRIC	CDS	1638	2213	576	-					191		hypothetical protein
K4410.MGS46.genome	580596.3	580596.3.con.0026	fig|580596.3.peg.1583	PATRIC.580596.3.580596.3.con.0026.CDS.2291.3478.rev	PATRIC	CDS	2291	3478	1188	-	FIG00008055				395		Proton/glutamate symport protein @ Sodium/glutamate symport protein
K4410.MGS46.genome	580596.3	580596.3.con.0026	fig|580596.3.peg.1584	PATRIC.580596.3.580596.3.con.0026.CDS.4105.5739.fwd	PATRIC	CDS	4105	5739	1635	+	FIG00638284				544		Vancomycin B-type resistance protein VanW
K4410.MGS46.genome	580596.3	580596.3.con.0026	fig|580596.3.peg.1585	PATRIC.580596.3.580596.3.con.0026.CDS.5760.6692.fwd	PATRIC	CDS	5760	6692	933	+					310		hypothetical protein
K4410.MGS46.genome	580596.3	580596.3.con.0026	fig|580596.3.peg.1586	PATRIC.580596.3.580596.3.con.0026.CDS.6874.7251.fwd	PATRIC	CDS	6874	7251	378	+					125		hypothetical protein
K4410.MGS46.genome	580596.3	580596.3.con.0026	fig|580596.3.peg.1587	PATRIC.580596.3.580596.3.con.0026.CDS.7253.7744.fwd	PATRIC	CDS	7253	7744	492	+					163		hypothetical protein
K4410.MGS46.genome	580596.3	580596.3.con.0026	fig|580596.3.peg.1588	PATRIC.580596.3.580596.3.con.0026.CDS.7928.9085.fwd	PATRIC	CDS	7928	9085	1158	+					385		oxidoreductase domain protein
K4410.MGS46.genome	580596.3	580596.3.con.0026	fig|580596.3.peg.1589	PATRIC.580596.3.580596.3.con.0026.CDS.9170.10327.rev	PATRIC	CDS	9170	10327	1158	-	FIG00638284				385		hypothetical protein
K4410.MGS46.genome	580596.3	580596.3.con.0026	fig|580596.3.peg.1590	PATRIC.580596.3.580596.3.con.0026.CDS.10341.11717.rev	PATRIC	CDS	10341	11717	1377	-	FIG00002470				458		Probable poly(beta-D-mannuronate) O-acetylase (EC 2.3.1.-)
K4410.MGS46.genome	580596.3	580596.3.con.0026	fig|580596.3.peg.1591	PATRIC.580596.3.580596.3.con.0026.CDS.11924.13264.fwd	PATRIC	CDS	11924	13264	1341	+	FIG00638284				446		hypothetical protein
K4410.MGS46.genome	580596.3	580596.3.con.0026	fig|580596.3.peg.1592	PATRIC.580596.3.580596.3.con.0026.CDS.13414.14733.fwd	PATRIC	CDS	13414	14733	1320	+	FIG00000402				439		Multi antimicrobial extrusion protein (Na(+)/drug antiporter), MATE family of MDR efflux pumps
K4410.MGS46.genome	580596.3	580596.3.con.0026	fig|580596.3.peg.1593	PATRIC.580596.3.580596.3.con.0026.CDS.15501.16268.fwd	PATRIC	CDS	15501	16268	768	+	FIG00431220				255		CsdL (EC-YgdL) protein of the HesA/MoeB/ThiF family, part of the CsdA-E-L sulfur transfer pathway
K4410.MGS46.genome	580596.3	580596.3.con.0026	fig|580596.3.peg.1594	PATRIC.580596.3.580596.3.con.0026.CDS.16313.16729.rev	PATRIC	CDS	16313	16729	417	-	FIG00002515				138		4-hydroxybenzoyl-CoA thioesterase family active site
K4410.MGS46.genome	580596.3	580596.3.con.0026	fig|580596.3.peg.1595	PATRIC.580596.3.580596.3.con.0026.CDS.16938.19022.rev	PATRIC	CDS	16938	19022	2085	-	FIG00000820				694		Phosphoribosylformylglycinamidine synthase, synthetase subunit (EC 6.3.5.3) / Phosphoribosylformylglycinamidine synthase, glutamine amidotransferase subunit (EC 6.3.5.3)
K4410.MGS46.genome	580596.3	580596.3.con.0027	fig|580596.3.peg.1596	PATRIC.580596.3.580596.3.con.0027.CDS.150.767.fwd	PATRIC	CDS	150	767	618	+	FIG00001670				205		Adenine-specific methyltransferase (EC 2.1.1.72)
K4410.MGS46.genome	580596.3	580596.3.con.0027	fig|580596.3.peg.1597	PATRIC.580596.3.580596.3.con.0027.CDS.764.1219.fwd	PATRIC	CDS	764	1219	456	+	FIG00003334				151		DNA-cytosine methyltransferase (EC 2.1.1.37)
K4410.MGS46.genome	580596.3	580596.3.con.0027	fig|580596.3.peg.1598	PATRIC.580596.3.580596.3.con.0027.CDS.1838.2014.rev	PATRIC	CDS	1838	2014	177	-					58		hypothetical protein
K4410.MGS46.genome	580596.3	580596.3.con.0027	fig|580596.3.peg.1599	PATRIC.580596.3.580596.3.con.0027.CDS.2122.3177.rev	PATRIC	CDS	2122	3177	1056	-	FIG00034926				351		Twitching motility protein PilT
K4410.MGS46.genome	580596.3	580596.3.con.0027	fig|580596.3.peg.1600	PATRIC.580596.3.580596.3.con.0027.CDS.3373.3678.rev	PATRIC	CDS	3373	3678	306	-					101		hypothetical protein
K4410.MGS46.genome	580596.3	580596.3.con.0027	fig|580596.3.peg.1601	PATRIC.580596.3.580596.3.con.0027.CDS.3955.4692.fwd	PATRIC	CDS	3955	4692	738	+	FIG00001834				245		N-acetylmannosaminyltransferase (EC 2.4.1.187)
K4410.MGS46.genome	580596.3	580596.3.con.0027	fig|580596.3.peg.1602	PATRIC.580596.3.580596.3.con.0027.CDS.4698.5468.fwd	PATRIC	CDS	4698	5468	771	+	FIG00001348				256		Thymidylate synthase thyX (EC 2.1.1.-)
K4410.MGS46.genome	580596.3	580596.3.con.0027	fig|580596.3.peg.1603	PATRIC.580596.3.580596.3.con.0027.CDS.5498.6403.fwd	PATRIC	CDS	5498	6403	906	+	FIG00638284				301		hypothetical protein
K4410.MGS46.genome	580596.3	580596.3.con.0027	fig|580596.3.peg.1604	PATRIC.580596.3.580596.3.con.0027.CDS.6409.6891.fwd	PATRIC	CDS	6409	6891	483	+					160		hypothetical protein
K4410.MGS46.genome	580596.3	580596.3.con.0027	fig|580596.3.peg.1605	PATRIC.580596.3.580596.3.con.0027.CDS.6866.7207.fwd	PATRIC	CDS	6866	7207	342	+					113		hypothetical protein
K4410.MGS46.genome	580596.3	580596.3.con.0027	fig|580596.3.peg.1606	PATRIC.580596.3.580596.3.con.0027.CDS.7222.7773.fwd	PATRIC	CDS	7222	7773	552	+	FIG00002967				183		DJ-1/YajL/PfpI superfamily, includes chaperone protein YajL (former ThiJ), parkinsonism-associated protein DJ-1, peptidases PfpI, Hsp31
K4410.MGS46.genome	580596.3	580596.3.con.0027	fig|580596.3.peg.1607	PATRIC.580596.3.580596.3.con.0027.CDS.7760.8332.fwd	PATRIC	CDS	7760	8332	573	+					190		5-formyltetrahydrofolate cyclo-ligase (EC 6.3.3.2)
K4410.MGS46.genome	580596.3	580596.3.con.0027	fig|580596.3.peg.1608	PATRIC.580596.3.580596.3.con.0027.CDS.8319.9209.fwd	PATRIC	CDS	8319	9209	891	+					296		hypothetical protein
K4410.MGS46.genome	580596.3	580596.3.con.0027	fig|580596.3.peg.1609	PATRIC.580596.3.580596.3.con.0027.CDS.9234.10487.fwd	PATRIC	CDS	9234	10487	1254	+	FIG00004453				417		FIG004453: protein YceG like
K4410.MGS46.genome	580596.3	580596.3.con.0027	fig|580596.3.peg.1610	PATRIC.580596.3.580596.3.con.0027.CDS.10480.11712.fwd	PATRIC	CDS	10480	11712	1233	+	FIG00645140				410		peptidase, U32 family large subunit [C1]
K4410.MGS46.genome	580596.3	580596.3.con.0027	fig|580596.3.peg.1611	PATRIC.580596.3.580596.3.con.0027.CDS.12015.13025.fwd	PATRIC	CDS	12015	13025	1011	+	FIG00000055				336		Tryptophanyl-tRNA synthetase (EC 6.1.1.2)
K4410.MGS46.genome	580596.3	580596.3.con.0027	fig|580596.3.peg.1612	PATRIC.580596.3.580596.3.con.0027.CDS.13044.14132.fwd	PATRIC	CDS	13044	14132	1089	+	FIG01955782				362		Undecaprenyl-phosphate N-acetylglucosaminyl 1-phosphate transferase (EC 2.7.8.-)
K4410.MGS46.genome	580596.3	580596.3.con.0027	fig|580596.3.peg.1613	PATRIC.580596.3.580596.3.con.0027.CDS.14125.15273.fwd	PATRIC	CDS	14125	15273	1149	+	FIG00000482				382		UDP-N-acetylglucosamine 2-epimerase (EC 5.1.3.14)
K4410.MGS46.genome	580596.3	580596.3.con.0027	fig|580596.3.peg.1614	PATRIC.580596.3.580596.3.con.0027.CDS.15270.16064.fwd	PATRIC	CDS	15270	16064	795	+	FIG00638284				264		hypothetical protein
K4410.MGS46.genome	580596.3	580596.3.con.0027	fig|580596.3.peg.1615	PATRIC.580596.3.580596.3.con.0027.CDS.16172.17428.fwd	PATRIC	CDS	16172	17428	1257	+	FIG00774347				418		Aluminum resistance protein
K4410.MGS46.genome	580596.3	580596.3.con.0027	fig|580596.3.peg.1616	PATRIC.580596.3.580596.3.con.0027.CDS.17956.18399.fwd	PATRIC	CDS	17956	18399	444	+	FIG00000101				148		Threonyl-tRNA synthetase (EC 6.1.1.3)
K4410.MGS46.genome	580596.3	580596.3.con.0028	fig|580596.3.peg.1617	PATRIC.580596.3.580596.3.con.0028.CDS.400.1167.fwd	PATRIC	CDS	400	1167	768	+	FIG00133515				255		Dihydroorotate dehydrogenase electron transfer subunit (EC 1.3.3.1)
K4410.MGS46.genome	580596.3	580596.3.con.0028	fig|580596.3.peg.1618	PATRIC.580596.3.580596.3.con.0028.CDS.1167.2078.fwd	PATRIC	CDS	1167	2078	912	+	FIG00001054				303		Dihydroorotate dehydrogenase, catalytic subunit (EC 1.3.3.1)
K4410.MGS46.genome	580596.3	580596.3.con.0028	fig|580596.3.peg.1619	PATRIC.580596.3.580596.3.con.0028.CDS.2078.3241.fwd	PATRIC	CDS	2078	3241	1164	+	FIG00638284				387		hypothetical protein
K4410.MGS46.genome	580596.3	580596.3.con.0028	fig|580596.3.peg.1620	PATRIC.580596.3.580596.3.con.0028.CDS.3356.5110.rev	PATRIC	CDS	3356	5110	1755	-	FIG00024930				584		1,4-alpha-glucan (glycogen) branching enzyme, GH-13-type (EC 2.4.1.18)
K4410.MGS46.genome	580596.3	580596.3.con.0028	fig|580596.3.peg.1621	PATRIC.580596.3.580596.3.con.0028.CDS.5851.6405.fwd	PATRIC	CDS	5851	6405	555	+	FIG00638284				184		hypothetical protein
K4410.MGS46.genome	580596.3	580596.3.con.0028	fig|580596.3.peg.1622	PATRIC.580596.3.580596.3.con.0028.CDS.6398.7162.fwd	PATRIC	CDS	6398	7162	765	+					254		hypothetical protein
K4410.MGS46.genome	580596.3	580596.3.con.0028	fig|580596.3.peg.1623	PATRIC.580596.3.580596.3.con.0028.CDS.7240.8889.rev	PATRIC	CDS	7240	8889	1650	-	FIG00042616				549		Dihydroxyacetone kinase family protein
K4410.MGS46.genome	580596.3	580596.3.con.0028	fig|580596.3.peg.1624	PATRIC.580596.3.580596.3.con.0028.CDS.9199.9549.rev	PATRIC	CDS	9199	9549	351	-					116		hypothetical protein
K4410.MGS46.genome	580596.3	580596.3.con.0028	fig|580596.3.peg.1625	PATRIC.580596.3.580596.3.con.0028.CDS.9844.10434.fwd	PATRIC	CDS	9844	10434	591	+	FIG00000510				196		SOS-response repressor and protease LexA (EC 3.4.21.88)
K4410.MGS46.genome	580596.3	580596.3.con.0028	fig|580596.3.peg.1626	PATRIC.580596.3.580596.3.con.0028.CDS.11233.11442.rev	PATRIC	CDS	11233	11442	210	-					69		hypothetical protein
K4410.MGS46.genome	580596.3	580596.3.con.0028	fig|580596.3.peg.1627	PATRIC.580596.3.580596.3.con.0028.CDS.11436.13487.fwd	PATRIC	CDS	11436	13487	2052	+	FIG00021289				683		ATP-dependent DNA helicase RecG (EC 3.6.1.-)
K4410.MGS46.genome	580596.3	580596.3.con.0028	fig|580596.3.peg.1628	PATRIC.580596.3.580596.3.con.0028.CDS.13557.16373.rev	PATRIC	CDS	13557	16373	2817	-	FIG00034293				938		Protein export cytoplasm protein SecA ATPase RNA helicase (TC 3.A.5.1.1)
K4410.MGS46.genome	580596.3	580596.3.con.0028	fig|580596.3.peg.1629	PATRIC.580596.3.580596.3.con.0028.CDS.16494.16814.rev	PATRIC	CDS	16494	16814	321	-					106		hypothetical protein
K4410.MGS46.genome	580596.3	580596.3.con.0028	fig|580596.3.peg.1630	PATRIC.580596.3.580596.3.con.0028.CDS.16853.16999.rev	PATRIC	CDS	16853	16999	147	-					48		hypothetical protein
K4410.MGS46.genome	580596.3	580596.3.con.0028	fig|580596.3.peg.1631	PATRIC.580596.3.580596.3.con.0028.CDS.17060.17185.fwd	PATRIC	CDS	17060	17185	126	+					41		hypothetical protein
K4410.MGS46.genome	580596.3	580596.3.con.0029	fig|580596.3.peg.1632	PATRIC.580596.3.580596.3.con.0029.CDS.2.1741.rev	PATRIC	CDS	2	1741	1740	-	FIG00000820				580		Phosphoribosylformylglycinamidine synthase, synthetase subunit (EC 6.3.5.3) / Phosphoribosylformylglycinamidine synthase, glutamine amidotransferase subunit (EC 6.3.5.3)
K4410.MGS46.genome	580596.3	580596.3.con.0029	fig|580596.3.peg.1633	PATRIC.580596.3.580596.3.con.0029.CDS.2190.2873.fwd	PATRIC	CDS	2190	2873	684	+	FIG00000047				227		Ribulose-phosphate 3-epimerase (EC 5.1.3.1)
K4410.MGS46.genome	580596.3	580596.3.con.0029	fig|580596.3.peg.1634	PATRIC.580596.3.580596.3.con.0029.CDS.2950.3747.fwd	PATRIC	CDS	2950	3747	798	+					265		hypothetical protein
K4410.MGS46.genome	580596.3	580596.3.con.0029	fig|580596.3.peg.1635	PATRIC.580596.3.580596.3.con.0029.CDS.4009.4341.rev	PATRIC	CDS	4009	4341	333	-					110		hypothetical protein
K4410.MGS46.genome	580596.3	580596.3.con.0029	fig|580596.3.peg.1636	PATRIC.580596.3.580596.3.con.0029.CDS.4527.5501.fwd	PATRIC	CDS	4527	5501	975	+					324		hypothetical protein
K4410.MGS46.genome	580596.3	580596.3.con.0029	fig|580596.3.peg.1637	PATRIC.580596.3.580596.3.con.0029.CDS.5498.6115.fwd	PATRIC	CDS	5498	6115	618	+	FIG00638284				205		hypothetical protein
K4410.MGS46.genome	580596.3	580596.3.con.0029	fig|580596.3.peg.1638	PATRIC.580596.3.580596.3.con.0029.CDS.6166.8004.rev	PATRIC	CDS	6166	8004	1839	-	FIG00018369				612		Cell division protein FtsH (EC 3.4.24.-)
K4410.MGS46.genome	580596.3	580596.3.con.0029	fig|580596.3.peg.1639	PATRIC.580596.3.580596.3.con.0029.CDS.8001.8456.rev	PATRIC	CDS	8001	8456	456	-					151		hypothetical protein
K4410.MGS46.genome	580596.3	580596.3.con.0029	fig|580596.3.peg.1640	PATRIC.580596.3.580596.3.con.0029.CDS.8622.8963.rev	PATRIC	CDS	8622	8963	342	-					113		hypothetical protein
K4410.MGS46.genome	580596.3	580596.3.con.0029	fig|580596.3.peg.1641	PATRIC.580596.3.580596.3.con.0029.CDS.9218.10204.fwd	PATRIC	CDS	9218	10204	987	+	FIG00001043				328		Lysophospholipase (EC 3.1.1.5); Monoglyceride lipase (EC 3.1.1.23); putative
K4410.MGS46.genome	580596.3	580596.3.con.0029	fig|580596.3.peg.1642	PATRIC.580596.3.580596.3.con.0029.CDS.10250.11458.rev	PATRIC	CDS	10250	11458	1209	-	FIG00638284				402		hypothetical protein
K4410.MGS46.genome	580596.3	580596.3.con.0029	fig|580596.3.peg.1643	PATRIC.580596.3.580596.3.con.0029.CDS.11721.13211.rev	PATRIC	CDS	11721	13211	1491	-	FIG00000387				496		Nicotinate phosphoribosyltransferase (EC 2.4.2.11)
K4410.MGS46.genome	580596.3	580596.3.con.0029	fig|580596.3.peg.1644	PATRIC.580596.3.580596.3.con.0029.CDS.13416.14669.fwd	PATRIC	CDS	13416	14669	1254	+	FIG00000301				417		Argininosuccinate synthase (EC 6.3.4.5)
K4410.MGS46.genome	580596.3	580596.3.con.0029	fig|580596.3.peg.1645	PATRIC.580596.3.580596.3.con.0029.CDS.14740.16131.fwd	PATRIC	CDS	14740	16131	1392	+	FIG00000333				463		Argininosuccinate lyase (EC 4.3.2.1)
K4410.MGS46.genome	580596.3	580596.3.con.0029	fig|580596.3.peg.1646	PATRIC.580596.3.580596.3.con.0029.CDS.16128.16622.fwd	PATRIC	CDS	16128	16622	495	+	FIG00000084				165		Ornithine carbamoyltransferase (EC 2.1.3.3)
K4410.MGS46.genome	580596.3	580596.3.con.0030	fig|580596.3.peg.1647	PATRIC.580596.3.580596.3.con.0030.CDS.2.2683.fwd	PATRIC	CDS	2	2683	2682	+	FIG00000156				893		DNA-directed RNA polymerase beta subunit (EC 2.7.7.6)
K4410.MGS46.genome	580596.3	580596.3.con.0030	fig|580596.3.peg.1648	PATRIC.580596.3.580596.3.con.0030.CDS.2737.6270.fwd	PATRIC	CDS	2737	6270	3534	+	FIG00000242				1177		DNA-directed RNA polymerase beta' subunit (EC 2.7.7.6)
K4410.MGS46.genome	580596.3	580596.3.con.0030	fig|580596.3.peg.1649	PATRIC.580596.3.580596.3.con.0030.CDS.6857.7099.fwd	PATRIC	CDS	6857	7099	243	+					80		hypothetical protein
K4410.MGS46.genome	580596.3	580596.3.con.0030	fig|580596.3.peg.1650	PATRIC.580596.3.580596.3.con.0030.CDS.7166.7585.fwd	PATRIC	CDS	7166	7585	420	+	FIG00000203				139		SSU ribosomal protein S12p (S23e)
K4410.MGS46.genome	580596.3	580596.3.con.0030	fig|580596.3.peg.1651	PATRIC.580596.3.580596.3.con.0030.CDS.7921.8391.fwd	PATRIC	CDS	7921	8391	471	+	FIG00000209				156		SSU ribosomal protein S7p (S5e)
K4410.MGS46.genome	580596.3	580596.3.con.0030	fig|580596.3.peg.1652	PATRIC.580596.3.580596.3.con.0030.CDS.8431.10539.fwd	PATRIC	CDS	8431	10539	2109	+	FIG00063189				702		Translation elongation factor G
K4410.MGS46.genome	580596.3	580596.3.con.0030	fig|580596.3.peg.1653	PATRIC.580596.3.580596.3.con.0030.CDS.10573.11775.fwd	PATRIC	CDS	10573	11775	1203	+	FIG00000039				400		Translation elongation factor Tu
K4410.MGS46.genome	580596.3	580596.3.con.0030	fig|580596.3.peg.1654	PATRIC.580596.3.580596.3.con.0030.CDS.11891.12109.fwd	PATRIC	CDS	11891	12109	219	+					72		hypothetical protein
K4410.MGS46.genome	580596.3	580596.3.con.0030	fig|580596.3.peg.1655	PATRIC.580596.3.580596.3.con.0030.CDS.12156.12278.fwd	PATRIC	CDS	12156	12278	123	+					40		hypothetical protein
K4410.MGS46.genome	580596.3	580596.3.con.0030	fig|580596.3.peg.1656	PATRIC.580596.3.580596.3.con.0030.CDS.12325.12624.fwd	PATRIC	CDS	12325	12624	300	+					99		hypothetical protein
K4410.MGS46.genome	580596.3	580596.3.con.0030	fig|580596.3.peg.1657	PATRIC.580596.3.580596.3.con.0030.CDS.12621.14876.fwd	PATRIC	CDS	12621	14876	2256	+	FIG00059211				751		RecD-like DNA helicase YrrC
K4410.MGS46.genome	580596.3	580596.3.con.0030	fig|580596.3.peg.1658	PATRIC.580596.3.580596.3.con.0030.CDS.14891.15268.fwd	PATRIC	CDS	14891	15268	378	+	FIG00638284				125		hypothetical protein
K4410.MGS46.genome	580596.3	580596.3.con.0030	fig|580596.3.peg.1659	PATRIC.580596.3.580596.3.con.0030.CDS.15241.15810.fwd	PATRIC	CDS	15241	15810	570	+					189		hypothetical protein
K4410.MGS46.genome	580596.3	580596.3.con.0030	fig|580596.3.peg.1660	PATRIC.580596.3.580596.3.con.0030.CDS.15931.16533.fwd	PATRIC	CDS	15931	16533	603	+					201		Rod shape-determining protein MreB
K4410.MGS46.genome	580596.3	580596.3.con.0031	fig|580596.3.peg.1661	PATRIC.580596.3.580596.3.con.0031.CDS.1.2481.fwd	PATRIC	CDS	1	2481	2481	+	FIG00000139				826		Alanyl-tRNA synthetase (EC 6.1.1.7)
K4410.MGS46.genome	580596.3	580596.3.con.0031	fig|580596.3.peg.1662	PATRIC.580596.3.580596.3.con.0031.CDS.2552.2890.fwd	PATRIC	CDS	2552	2890	339	+					112		Bis(5'-nucleosyl)-tetraphosphatase (asymmetrical) (EC 3.6.1.17)
K4410.MGS46.genome	580596.3	580596.3.con.0031	fig|580596.3.peg.1663	PATRIC.580596.3.580596.3.con.0031.CDS.3167.3577.rev	PATRIC	CDS	3167	3577	411	-	FIG00000017				136		Peptide deformylase (EC 3.5.1.88)
K4410.MGS46.genome	580596.3	580596.3.con.0031	fig|580596.3.peg.1664	PATRIC.580596.3.580596.3.con.0031.CDS.3588.4274.rev	PATRIC	CDS	3588	4274	687	-					228		Alpha/beta hydrolase
K4410.MGS46.genome	580596.3	580596.3.con.0031	fig|580596.3.peg.1665	PATRIC.580596.3.580596.3.con.0031.CDS.4271.5482.rev	PATRIC	CDS	4271	5482	1212	-	FIG00016846				403		N-acetyl-L,L-diaminopimelate deacetylase (EC 3.5.1.47)
K4410.MGS46.genome	580596.3	580596.3.con.0031	fig|580596.3.peg.1666	PATRIC.580596.3.580596.3.con.0031.CDS.5725.6927.fwd	PATRIC	CDS	5725	6927	1203	+	FIG00008055				400		Proton/glutamate symport protein @ Sodium/glutamate symport protein
K4410.MGS46.genome	580596.3	580596.3.con.0031	fig|580596.3.peg.1667	PATRIC.580596.3.580596.3.con.0031.CDS.7254.7442.rev	PATRIC	CDS	7254	7442	189	-					62		hypothetical protein
K4410.MGS46.genome	580596.3	580596.3.con.0031	fig|580596.3.peg.1668	PATRIC.580596.3.580596.3.con.0031.CDS.7747.10038.rev	PATRIC	CDS	7747	10038	2292	-	FIG00638284				763		hypothetical protein
K4410.MGS46.genome	580596.3	580596.3.con.0031	fig|580596.3.peg.1669	PATRIC.580596.3.580596.3.con.0031.CDS.10060.11316.rev	PATRIC	CDS	10060	11316	1257	-					418		ABC transporter permease protein
K4410.MGS46.genome	580596.3	580596.3.con.0031	fig|580596.3.peg.1670	PATRIC.580596.3.580596.3.con.0031.CDS.11313.12050.rev	PATRIC	CDS	11313	12050	738	-					245		Cell division transporter, ATP-binding protein FtsE (TC 3.A.5.1.1)
K4410.MGS46.genome	580596.3	580596.3.con.0031	fig|580596.3.peg.1671	PATRIC.580596.3.580596.3.con.0031.CDS.12064.13983.rev	PATRIC	CDS	12064	13983	1920	-	FIG00638284				639		Lead, cadmium, zinc and mercury transporting ATPase (EC 3.6.3.3) (EC 3.6.3.5); Copper-translocating P-type ATPase (EC 3.6.3.4)
K4410.MGS46.genome	580596.3	580596.3.con.0031	fig|580596.3.peg.1672	PATRIC.580596.3.580596.3.con.0031.CDS.14574.14840.fwd	PATRIC	CDS	14574	14840	267	+					88		Small acid-soluble spore protein, beta-type SASP
K4410.MGS46.genome	580596.3	580596.3.con.0031	fig|580596.3.peg.1673	PATRIC.580596.3.580596.3.con.0031.CDS.15044.15130.rev	PATRIC	CDS	15044	15130	87	-					28		hypothetical protein
K4410.MGS46.genome	580596.3	580596.3.con.0032	fig|580596.3.peg.1674	PATRIC.580596.3.580596.3.con.0032.CDS.1.513.rev	PATRIC	CDS	1	513	513	-					171		hypothetical protein
K4410.MGS46.genome	580596.3	580596.3.con.0032	fig|580596.3.peg.1675	PATRIC.580596.3.580596.3.con.0032.CDS.519.710.rev	PATRIC	CDS	519	710	192	-	FIG00638284				63		hypothetical protein
K4410.MGS46.genome	580596.3	580596.3.con.0032	fig|580596.3.peg.1676	PATRIC.580596.3.580596.3.con.0032.CDS.990.1520.fwd	PATRIC	CDS	990	1520	531	+					176		FIG00645215: hypothetical protein
K4410.MGS46.genome	580596.3	580596.3.con.0032	fig|580596.3.peg.1677	PATRIC.580596.3.580596.3.con.0032.CDS.1673.3229.rev	PATRIC	CDS	1673	3229	1557	-	FIG00042267				518		GMP synthase [glutamine-hydrolyzing] (EC 6.3.5.2)
K4410.MGS46.genome	580596.3	580596.3.con.0032	fig|580596.3.peg.1678	PATRIC.580596.3.580596.3.con.0032.CDS.3272.3394.rev	PATRIC	CDS	3272	3394	123	-					40		hypothetical protein
K4410.MGS46.genome	580596.3	580596.3.con.0032	fig|580596.3.peg.1679	PATRIC.580596.3.580596.3.con.0032.CDS.3435.4370.fwd	PATRIC	CDS	3435	4370	936	+	FIG00638284				311		hypothetical protein
K4410.MGS46.genome	580596.3	580596.3.con.0032	fig|580596.3.peg.1680	PATRIC.580596.3.580596.3.con.0032.CDS.4458.5831.fwd	PATRIC	CDS	4458	5831	1374	+	FIG00000402				457		Multi antimicrobial extrusion protein (Na(+)/drug antiporter), MATE family of MDR efflux pumps
K4410.MGS46.genome	580596.3	580596.3.con.0032	fig|580596.3.peg.1681	PATRIC.580596.3.580596.3.con.0032.CDS.5828.6115.fwd	PATRIC	CDS	5828	6115	288	+					95		hypothetical protein
K4410.MGS46.genome	580596.3	580596.3.con.0032	fig|580596.3.peg.1682	PATRIC.580596.3.580596.3.con.0032.CDS.6178.6351.rev	PATRIC	CDS	6178	6351	174	-					57		hypothetical protein
K4410.MGS46.genome	580596.3	580596.3.con.0032	fig|580596.3.peg.1683	PATRIC.580596.3.580596.3.con.0032.CDS.6487.7689.fwd	PATRIC	CDS	6487	7689	1203	+	FIG00483402				400		SAM dependent methyltransferase
K4410.MGS46.genome	580596.3	580596.3.con.0032	fig|580596.3.peg.1684	PATRIC.580596.3.580596.3.con.0032.CDS.7795.8610.fwd	PATRIC	CDS	7795	8610	816	+					271		hypothetical protein
K4410.MGS46.genome	580596.3	580596.3.con.0032	fig|580596.3.peg.1685	PATRIC.580596.3.580596.3.con.0032.CDS.8745.9599.fwd	PATRIC	CDS	8745	9599	855	+	FIG00638284				284		hypothetical protein
K4410.MGS46.genome	580596.3	580596.3.con.0032	fig|580596.3.peg.1686	PATRIC.580596.3.580596.3.con.0032.CDS.9945.11384.rev	PATRIC	CDS	9945	11384	1440	-	FIG00000069				479		Prolyl-tRNA synthetase (EC 6.1.1.15), archaeal/eukaryal type
K4410.MGS46.genome	580596.3	580596.3.con.0032	fig|580596.3.peg.1687	PATRIC.580596.3.580596.3.con.0032.CDS.11384.13150.rev	PATRIC	CDS	11384	13150	1767	-	FIG00638284				588		hypothetical protein
K4410.MGS46.genome	580596.3	580596.3.con.0032	fig|580596.3.peg.1688	PATRIC.580596.3.580596.3.con.0032.CDS.13246.14433.rev	PATRIC	CDS	13246	14433	1188	-	FIG00000101				395		Threonyl-tRNA synthetase (EC 6.1.1.3)
K4410.MGS46.genome	580596.3	580596.3.con.0033	fig|580596.3.peg.1689	PATRIC.580596.3.580596.3.con.0033.CDS.2.940.fwd	PATRIC	CDS	2	940	939	+					312		Site-specific recombinase
K4410.MGS46.genome	580596.3	580596.3.con.0033	fig|580596.3.peg.1690	PATRIC.580596.3.580596.3.con.0033.CDS.944.1804.rev	PATRIC	CDS	944	1804	861	-	FIG00138938				286		tRNA(Cytosine32)-2-thiocytidine synthetase
K4410.MGS46.genome	580596.3	580596.3.con.0033	fig|580596.3.peg.1691	PATRIC.580596.3.580596.3.con.0033.CDS.1821.2111.rev	PATRIC	CDS	1821	2111	291	-	FIG00000001				96		Cysteine desulfurase (EC 2.8.1.7)
K4410.MGS46.genome	580596.3	580596.3.con.0033	fig|580596.3.peg.1692	PATRIC.580596.3.580596.3.con.0033.CDS.2185.2826.rev	PATRIC	CDS	2185	2826	642	-	FIG00000001				213		Cysteine desulfurase (EC 2.8.1.7)
K4410.MGS46.genome	580596.3	580596.3.con.0033	fig|580596.3.peg.1693	PATRIC.580596.3.580596.3.con.0033.CDS.2940.3626.rev	PATRIC	CDS	2940	3626	687	-	FIG00000491				228		Queuosine Biosynthesis QueC ATPase
K4410.MGS46.genome	580596.3	580596.3.con.0033	fig|580596.3.peg.1694	PATRIC.580596.3.580596.3.con.0033.CDS.3623.4120.rev	PATRIC	CDS	3623	4120	498	-	FIG00001032				165		NADPH dependent preQ0 reductase (EC 1.7.1.13)
K4410.MGS46.genome	580596.3	580596.3.con.0033	fig|580596.3.peg.1695	PATRIC.580596.3.580596.3.con.0033.CDS.4144.4641.rev	PATRIC	CDS	4144	4641	498	-	FIG00127025				165		Substrate-specific component QueT (COG4708) of predicted queuosine-regulated ECF transporter
K4410.MGS46.genome	580596.3	580596.3.con.0033	fig|580596.3.peg.1696	PATRIC.580596.3.580596.3.con.0033.CDS.5067.5864.fwd	PATRIC	CDS	5067	5864	798	+					265		hypothetical protein
K4410.MGS46.genome	580596.3	580596.3.con.0033	fig|580596.3.peg.1697	PATRIC.580596.3.580596.3.con.0033.CDS.6321.7520.rev	PATRIC	CDS	6321	7520	1200	-					399		Xaa-Pro aminopeptidase (EC 3.4.11.9)
K4410.MGS46.genome	580596.3	580596.3.con.0033	fig|580596.3.peg.1698	PATRIC.580596.3.580596.3.con.0033.CDS.7682.9211.fwd	PATRIC	CDS	7682	9211	1530	+	FIG00052605				509		Cardiolipin synthetase (EC 2.7.8.-)
K4410.MGS46.genome	580596.3	580596.3.con.0033	fig|580596.3.peg.1699	PATRIC.580596.3.580596.3.con.0033.CDS.9230.9994.fwd	PATRIC	CDS	9230	9994	765	+	FIG00638284				254		FIG056164: rhomboid family serine protease
K4410.MGS46.genome	580596.3	580596.3.con.0033	fig|580596.3.peg.1700	PATRIC.580596.3.580596.3.con.0033.CDS.9991.10446.fwd	PATRIC	CDS	9991	10446	456	+	FIG00638284				151		membrane spanning protein
K4410.MGS46.genome	580596.3	580596.3.con.0033	fig|580596.3.peg.1701	PATRIC.580596.3.580596.3.con.0033.CDS.10747.11067.rev	PATRIC	CDS	10747	11067	321	-					106		hypothetical protein
K4410.MGS46.genome	580596.3	580596.3.con.0033	fig|580596.3.peg.1702	PATRIC.580596.3.580596.3.con.0033.CDS.11054.11389.rev	PATRIC	CDS	11054	11389	336	-					111		hypothetical protein
K4410.MGS46.genome	580596.3	580596.3.con.0033	fig|580596.3.peg.1703	PATRIC.580596.3.580596.3.con.0033.CDS.11568.12059.fwd	PATRIC	CDS	11568	12059	492	+					163		hypothetical protein
K4410.MGS46.genome	580596.3	580596.3.con.0033	fig|580596.3.peg.1704	PATRIC.580596.3.580596.3.con.0033.CDS.12467.12952.fwd	PATRIC	CDS	12467	12952	486	+	FIG00053487				161		Molybdenum cofactor biosynthesis protein MoaC
K4410.MGS46.genome	580596.3	580596.3.con.0033	fig|580596.3.peg.1705	PATRIC.580596.3.580596.3.con.0033.CDS.12949.13464.fwd	PATRIC	CDS	12949	13464	516	+	FIG00001518				172		Xanthine and CO dehydrogenases maturation factor, XdhC/CoxF family
K4410.MGS46.genome	580596.3	580596.3.con.0034	fig|580596.3.peg.1706	PATRIC.580596.3.580596.3.con.0034.CDS.2.1024.fwd	PATRIC	CDS	2	1024	1023	+					340		hypothetical protein
K4410.MGS46.genome	580596.3	580596.3.con.0034	fig|580596.3.peg.1707	PATRIC.580596.3.580596.3.con.0034.CDS.1021.2526.fwd	PATRIC	CDS	1021	2526	1506	+					501		hypothetical protein
K4410.MGS46.genome	580596.3	580596.3.con.0034	fig|580596.3.peg.1708	PATRIC.580596.3.580596.3.con.0034.CDS.2582.2701.rev	PATRIC	CDS	2582	2701	120	-					39		hypothetical protein
K4410.MGS46.genome	580596.3	580596.3.con.0034	fig|580596.3.peg.1709	PATRIC.580596.3.580596.3.con.0034.CDS.2740.3372.fwd	PATRIC	CDS	2740	3372	633	+					210		hypothetical protein
K4410.MGS46.genome	580596.3	580596.3.con.0034	fig|580596.3.peg.1710	PATRIC.580596.3.580596.3.con.0034.CDS.3527.4111.fwd	PATRIC	CDS	3527	4111	585	+					194		hypothetical protein
K4410.MGS46.genome	580596.3	580596.3.con.0034	fig|580596.3.peg.1711	PATRIC.580596.3.580596.3.con.0034.CDS.4907.6040.rev	PATRIC	CDS	4907	6040	1134	-	FIG00007916				377		Stage 0 sporulation protein YaaT
K4410.MGS46.genome	580596.3	580596.3.con.0034	fig|580596.3.peg.1712	PATRIC.580596.3.580596.3.con.0034.CDS.6070.6951.rev	PATRIC	CDS	6070	6951	882	-					293		hypothetical protein
K4410.MGS46.genome	580596.3	580596.3.con.0034	fig|580596.3.peg.1713	PATRIC.580596.3.580596.3.con.0034.CDS.6948.7271.rev	PATRIC	CDS	6948	7271	324	-	FIG00002224				107		protein from nitrogen regulatory protein P-II (GLNB) family, ortholog YAAQ B. subtilis
K4410.MGS46.genome	580596.3	580596.3.con.0034	fig|580596.3.peg.1714	PATRIC.580596.3.580596.3.con.0034.CDS.7333.8778.rev	PATRIC	CDS	7333	8778	1446	-					481		Uncharacterized protein YaaO
K4410.MGS46.genome	580596.3	580596.3.con.0034	fig|580596.3.peg.1715	PATRIC.580596.3.580596.3.con.0034.CDS.9388.10479.fwd	PATRIC	CDS	9388	10479	1092	+	FIG00000445				363		Phosphoserine aminotransferase (EC 2.6.1.52)
K4410.MGS46.genome	580596.3	580596.3.con.0034	fig|580596.3.peg.1716	PATRIC.580596.3.580596.3.con.0034.CDS.10584.11735.fwd	PATRIC	CDS	10584	11735	1152	+	FIG00031250				383		D-3-phosphoglycerate dehydrogenase (EC 1.1.1.95)
K4410.MGS46.genome	580596.3	580596.3.con.0034	fig|580596.3.peg.1717	PATRIC.580596.3.580596.3.con.0034.CDS.11933.12877.fwd	PATRIC	CDS	11933	12877	945	+	FIG00638284				315		Integrase
K4410.MGS46.genome	580596.3	580596.3.con.0035	fig|580596.3.peg.1718	PATRIC.580596.3.580596.3.con.0035.CDS.1.60.rev	PATRIC	CDS	1	60	60	-					20		hypothetical protein
K4410.MGS46.genome	580596.3	580596.3.con.0035	fig|580596.3.peg.1719	PATRIC.580596.3.580596.3.con.0035.CDS.236.412.fwd	PATRIC	CDS	236	412	177	+					58		hypothetical protein
K4410.MGS46.genome	580596.3	580596.3.con.0035	fig|580596.3.peg.1720	PATRIC.580596.3.580596.3.con.0035.CDS.502.2010.fwd	PATRIC	CDS	502	2010	1509	+	FIG01311602				502		FIG00526546: hypothetical protein
K4410.MGS46.genome	580596.3	580596.3.con.0035	fig|580596.3.peg.1721	PATRIC.580596.3.580596.3.con.0035.CDS.2042.3055.rev	PATRIC	CDS	2042	3055	1014	-	FIG00029868				337		Epi-inositol hydrolase (EC 3.7.1.-)
K4410.MGS46.genome	580596.3	580596.3.con.0035	fig|580596.3.peg.1722	PATRIC.580596.3.580596.3.con.0035.CDS.3670.3777.fwd	PATRIC	CDS	3670	3777	108	+					35		hypothetical protein
K4410.MGS46.genome	580596.3	580596.3.con.0035	fig|580596.3.peg.1723	PATRIC.580596.3.580596.3.con.0035.CDS.3913.4788.rev	PATRIC	CDS	3913	4788	876	-	FIG00638284				291		hypothetical protein
K4410.MGS46.genome	580596.3	580596.3.con.0035	fig|580596.3.peg.1724	PATRIC.580596.3.580596.3.con.0035.CDS.4816.4935.rev	PATRIC	CDS	4816	4935	120	-					39		hypothetical protein
K4410.MGS46.genome	580596.3	580596.3.con.0035	fig|580596.3.peg.1725	PATRIC.580596.3.580596.3.con.0035.CDS.5106.6125.fwd	PATRIC	CDS	5106	6125	1020	+	FIG00043259				339		Myo-inositol 2-dehydrogenase 1 (EC 1.1.1.18)
K4410.MGS46.genome	580596.3	580596.3.con.0035	fig|580596.3.peg.1726	PATRIC.580596.3.580596.3.con.0035.CDS.6230.7612.fwd	PATRIC	CDS	6230	7612	1383	+	FIG00079740				460		Xyloside transporter XynT
K4410.MGS46.genome	580596.3	580596.3.con.0035	fig|580596.3.peg.1727	PATRIC.580596.3.580596.3.con.0035.CDS.7626.8459.fwd	PATRIC	CDS	7626	8459	834	+	FIG00001893				277		Inosose isomerase (EC 5.3.99.-)
K4410.MGS46.genome	580596.3	580596.3.con.0035	fig|580596.3.peg.1728	PATRIC.580596.3.580596.3.con.0035.CDS.8928.9275.rev	PATRIC	CDS	8928	9275	348	-					115		hypothetical protein
K4410.MGS46.genome	580596.3	580596.3.con.0035	fig|580596.3.peg.1729	PATRIC.580596.3.580596.3.con.0035.CDS.9356.9505.fwd	PATRIC	CDS	9356	9505	150	+					49		hypothetical protein
K4410.MGS46.genome	580596.3	580596.3.con.0035	fig|580596.3.peg.1730	PATRIC.580596.3.580596.3.con.0035.CDS.9518.11215.fwd	PATRIC	CDS	9518	11215	1698	+					565		Site-specific recombinase
K4410.MGS46.genome	580596.3	580596.3.con.0035	fig|580596.3.peg.1731	PATRIC.580596.3.580596.3.con.0035.CDS.11270.12136.rev	PATRIC	CDS	11270	12136	867	-	FIG00028694				288		Phosphoenolpyruvate-protein phosphotransferase of PTS system (EC 2.7.3.9)
K4410.MGS46.genome	580596.3	580596.3.con.0036	fig|580596.3.peg.1732	PATRIC.580596.3.580596.3.con.0036.CDS.874.2241.rev	PATRIC	CDS	874	2241	1368	-					455		hypothetical protein
K4410.MGS46.genome	580596.3	580596.3.con.0036	fig|580596.3.peg.1733	PATRIC.580596.3.580596.3.con.0036.CDS.2241.2357.rev	PATRIC	CDS	2241	2357	117	-					38		hypothetical protein
K4410.MGS46.genome	580596.3	580596.3.con.0036	fig|580596.3.peg.1734	PATRIC.580596.3.580596.3.con.0036.CDS.2420.3283.fwd	PATRIC	CDS	2420	3283	864	+	FIG00510130				287		Transcriptional regulator, AraC family
K4410.MGS46.genome	580596.3	580596.3.con.0036	fig|580596.3.peg.1735	PATRIC.580596.3.580596.3.con.0036.CDS.3353.5575.fwd	PATRIC	CDS	3353	5575	2223	+	FIG00638284				740		hypothetical protein
K4410.MGS46.genome	580596.3	580596.3.con.0036	fig|580596.3.peg.1736	PATRIC.580596.3.580596.3.con.0036.CDS.5579.6631.fwd	PATRIC	CDS	5579	6631	1053	+					350		hypothetical protein
K4410.MGS46.genome	580596.3	580596.3.con.0036	fig|580596.3.peg.1737	PATRIC.580596.3.580596.3.con.0036.CDS.6628.7239.fwd	PATRIC	CDS	6628	7239	612	+	FIG00001477				203		Ribonuclease M5 (EC 3.1.26.8)
K4410.MGS46.genome	580596.3	580596.3.con.0036	fig|580596.3.peg.1738	PATRIC.580596.3.580596.3.con.0036.CDS.7350.7931.fwd	PATRIC	CDS	7350	7931	582	+	FIG00001449				193		Xanthine phosphoribosyltransferase (EC 2.4.2.22)
K4410.MGS46.genome	580596.3	580596.3.con.0036	fig|580596.3.peg.1739	PATRIC.580596.3.580596.3.con.0036.CDS.8510.8623.rev	PATRIC	CDS	8510	8623	114	-					37		hypothetical protein
K4410.MGS46.genome	580596.3	580596.3.con.0036	fig|580596.3.peg.1740	PATRIC.580596.3.580596.3.con.0036.CDS.9200.10075.rev	PATRIC	CDS	9200	10075	876	-					291		hypothetical protein
K4410.MGS46.genome	580596.3	580596.3.con.0036	fig|580596.3.peg.1741	PATRIC.580596.3.580596.3.con.0036.CDS.10122.10244.rev	PATRIC	CDS	10122	10244	123	-					40		hypothetical protein
K4410.MGS46.genome	580596.3	580596.3.con.0037	fig|580596.3.peg.1742	PATRIC.580596.3.580596.3.con.0037.CDS.145.636.fwd	PATRIC	CDS	145	636	492	+	FIG01361711				163		Hypothetical N-acetyltransferase
K4410.MGS46.genome	580596.3	580596.3.con.0037	fig|580596.3.peg.1743	PATRIC.580596.3.580596.3.con.0037.CDS.655.1941.fwd	PATRIC	CDS	655	1941	1287	+	FIG00138090				428		S-adenosylhomocysteine deaminase (EC 3.5.4.28); Methylthioadenosine deaminase
K4410.MGS46.genome	580596.3	580596.3.con.0037	fig|580596.3.peg.1744	PATRIC.580596.3.580596.3.con.0037.CDS.1955.2773.fwd	PATRIC	CDS	1955	2773	819	+	FIG00000659				272		Purine nucleoside phosphorylase (EC 2.4.2.1)
K4410.MGS46.genome	580596.3	580596.3.con.0037	fig|580596.3.peg.1745	PATRIC.580596.3.580596.3.con.0037.CDS.3032.4141.fwd	PATRIC	CDS	3032	4141	1110	+	FIG00000626				369		tRNA-specific 2-thiouridylase MnmA
K4410.MGS46.genome	580596.3	580596.3.con.0037	fig|580596.3.peg.1746	PATRIC.580596.3.580596.3.con.0037.CDS.4150.4701.fwd	PATRIC	CDS	4150	4701	552	+	FIG01387957				183		phosphoesterase, putative
K4410.MGS46.genome	580596.3	580596.3.con.0037	fig|580596.3.peg.1747	PATRIC.580596.3.580596.3.con.0037.CDS.4831.5898.rev	PATRIC	CDS	4831	5898	1068	-	FIG00050603				355		Branched-chain amino acid aminotransferase (EC 2.6.1.42)
K4410.MGS46.genome	580596.3	580596.3.con.0037	fig|580596.3.peg.1748	PATRIC.580596.3.580596.3.con.0037.CDS.6045.7241.fwd	PATRIC	CDS	6045	7241	1197	+	FIG00638284				398		hypothetical protein
K4410.MGS46.genome	580596.3	580596.3.con.0037	fig|580596.3.peg.1749	PATRIC.580596.3.580596.3.con.0037.CDS.7254.7670.fwd	PATRIC	CDS	7254	7670	417	+					138		hypothetical protein
K4410.MGS46.genome	580596.3	580596.3.con.0037	fig|580596.3.peg.1750	PATRIC.580596.3.580596.3.con.0037.CDS.7658.8347.fwd	PATRIC	CDS	7658	8347	690	+	FIG00013609				229		DNA-entry nuclease (Competence-specific nuclease) (EC 3.1.30.-)
K4410.MGS46.genome	580596.3	580596.3.con.0037	fig|580596.3.peg.1751	PATRIC.580596.3.580596.3.con.0037.CDS.8508.8684.rev	PATRIC	CDS	8508	8684	177	-					58		RNA polymerase sporulation specific sigma factor SigG
K4410.MGS46.genome	580596.3	580596.3.con.0037	fig|580596.3.peg.1752	PATRIC.580596.3.580596.3.con.0037.CDS.8786.9730.fwd	PATRIC	CDS	8786	9730	945	+	FIG00140898				314		periplasmic fructose-binding protein component of signal transduction system LevT
K4410.MGS46.genome	580596.3	580596.3.con.0037	fig|580596.3.peg.1753	PATRIC.580596.3.580596.3.con.0037.CDS.9742.9804.fwd	PATRIC	CDS	9742	9804	63	+					21		hypothetical protein
K4410.MGS46.genome	580596.3	580596.3.con.0038	fig|580596.3.peg.1754	PATRIC.580596.3.580596.3.con.0038.CDS.809.979.rev	PATRIC	CDS	809	979	171	-					56		hypothetical protein
K4410.MGS46.genome	580596.3	580596.3.con.0038	fig|580596.3.peg.1755	PATRIC.580596.3.580596.3.con.0038.CDS.1049.2326.rev	PATRIC	CDS	1049	2326	1278	-	FIG00002029				425		tRNA-t(6)A37 methylthiotransferase
K4410.MGS46.genome	580596.3	580596.3.con.0038	fig|580596.3.peg.1756	PATRIC.580596.3.580596.3.con.0038.CDS.2591.2737.fwd	PATRIC	CDS	2591	2737	147	+					48		hypothetical protein
K4410.MGS46.genome	580596.3	580596.3.con.0038	fig|580596.3.peg.1757	PATRIC.580596.3.580596.3.con.0038.CDS.2780.3076.fwd	PATRIC	CDS	2780	3076	297	+					98		hypothetical protein
K4410.MGS46.genome	580596.3	580596.3.con.0038	fig|580596.3.peg.1758	PATRIC.580596.3.580596.3.con.0038.CDS.3148.4506.fwd	PATRIC	CDS	3148	4506	1359	+					452		hypothetical protein
K4410.MGS46.genome	580596.3	580596.3.con.0038	fig|580596.3.peg.1759	PATRIC.580596.3.580596.3.con.0038.CDS.4570.5121.rev	PATRIC	CDS	4570	5121	552	-	FIG00638284				183		hypothetical protein
K4410.MGS46.genome	580596.3	580596.3.con.0038	fig|580596.3.peg.1760	PATRIC.580596.3.580596.3.con.0038.CDS.5891.7234.rev	PATRIC	CDS	5891	7234	1344	-	FIG01829246				447		sodium/chloride-dependent transporter
K4410.MGS46.genome	580596.3	580596.3.con.0038	fig|580596.3.peg.1761	PATRIC.580596.3.580596.3.con.0038.CDS.7316.7816.rev	PATRIC	CDS	7316	7816	501	-	FIG00000291				166		tRNA-specific adenosine-34 deaminase (EC 3.5.4.-)
K4410.MGS46.genome	580596.3	580596.3.con.0038	fig|580596.3.peg.1762	PATRIC.580596.3.580596.3.con.0038.CDS.7824.8777.rev	PATRIC	CDS	7824	8777	954	-					317		hypothetical protein
K4410.MGS46.genome	580596.3	580596.3.con.0039	fig|580596.3.peg.1763	PATRIC.580596.3.580596.3.con.0039.CDS.3.632.rev	PATRIC	CDS	3	632	630	-					210		Amino acid ABC transporter, amino acid-binding/permease protein
K4410.MGS46.genome	580596.3	580596.3.con.0039	fig|580596.3.peg.1764	PATRIC.580596.3.580596.3.con.0039.CDS.861.1103.fwd	PATRIC	CDS	861	1103	243	+					80		hypothetical protein
K4410.MGS46.genome	580596.3	580596.3.con.0039	fig|580596.3.peg.1765	PATRIC.580596.3.580596.3.con.0039.CDS.1264.2115.fwd	PATRIC	CDS	1264	2115	852	+					283		2-polyprenylphenol hydroxylase and related flavodoxin oxidoreductases
K4410.MGS46.genome	580596.3	580596.3.con.0039	fig|580596.3.peg.1766	PATRIC.580596.3.580596.3.con.0039.CDS.2117.3511.fwd	PATRIC	CDS	2117	3511	1395	+	FIG00007957				464		Glutamate synthase [NADPH] small chain (EC 1.4.1.13)
K4410.MGS46.genome	580596.3	580596.3.con.0039	fig|580596.3.peg.1767	PATRIC.580596.3.580596.3.con.0039.CDS.3544.3687.rev	PATRIC	CDS	3544	3687	144	-					47		hypothetical protein
K4410.MGS46.genome	580596.3	580596.3.con.0039	fig|580596.3.peg.1768	PATRIC.580596.3.580596.3.con.0039.CDS.3820.4716.rev	PATRIC	CDS	3820	4716	897	-	FIG00638284				298		hypothetical protein
K4410.MGS46.genome	580596.3	580596.3.con.0039	fig|580596.3.peg.1769	PATRIC.580596.3.580596.3.con.0039.CDS.5056.5904.rev	PATRIC	CDS	5056	5904	849	-					282		hypothetical protein
K4410.MGS46.genome	580596.3	580596.3.con.0039	fig|580596.3.peg.1770	PATRIC.580596.3.580596.3.con.0039.CDS.5926.7323.rev	PATRIC	CDS	5926	7323	1398	-					465		hypothetical protein
K4410.MGS46.genome	580596.3	580596.3.con.0039	fig|580596.3.peg.1771	PATRIC.580596.3.580596.3.con.0039.CDS.7492.7794.rev	PATRIC	CDS	7492	7794	303	-					100		hypothetical protein
K4410.MGS46.genome	580596.3	580596.3.con.0040	fig|580596.3.peg.1772	PATRIC.580596.3.580596.3.con.0040.CDS.3.464.rev	PATRIC	CDS	3	464	462	-	FIG00638284				154		FIG00515953: hypothetical protein
K4410.MGS46.genome	580596.3	580596.3.con.0040	fig|580596.3.peg.1773	PATRIC.580596.3.580596.3.con.0040.CDS.495.1847.rev	PATRIC	CDS	495	1847	1353	-	FIG00638284				450		hypothetical protein
K4410.MGS46.genome	580596.3	580596.3.con.0040	fig|580596.3.peg.1774	PATRIC.580596.3.580596.3.con.0040.CDS.2661.4037.fwd	PATRIC	CDS	2661	4037	1377	+	FIG00002656				458		Oxaloacetate decarboxylase alpha chain (EC 4.1.1.3)
K4410.MGS46.genome	580596.3	580596.3.con.0040	fig|580596.3.peg.1775	PATRIC.580596.3.580596.3.con.0040.CDS.4040.4369.fwd	PATRIC	CDS	4040	4369	330	+					109		hypothetical protein
K4410.MGS46.genome	580596.3	580596.3.con.0040	fig|580596.3.peg.1776	PATRIC.580596.3.580596.3.con.0040.CDS.4384.4764.fwd	PATRIC	CDS	4384	4764	381	+					126		hypothetical protein
K4410.MGS46.genome	580596.3	580596.3.con.0040	fig|580596.3.peg.1777	PATRIC.580596.3.580596.3.con.0040.CDS.4780.5931.fwd	PATRIC	CDS	4780	5931	1152	+	FIG00001675				383		Oxaloacetate decarboxylase beta chain (EC 4.1.1.3)
K4410.MGS46.genome	580596.3	580596.3.con.0040	fig|580596.3.peg.1778	PATRIC.580596.3.580596.3.con.0040.CDS.6190.6762.fwd	PATRIC	CDS	6190	6762	573	+	FIG00554417				190		Transcriptional regulator, TetR family
K4410.MGS46.genome	580596.3	580596.3.con.0040	fig|580596.3.peg.1779	PATRIC.580596.3.580596.3.con.0040.CDS.7139.7291.fwd	PATRIC	CDS	7139	7291	153	+					50		Stage III sporulation protein D
K4410.MGS46.genome	580596.3	580596.3.con.0041	fig|580596.3.peg.1780	PATRIC.580596.3.580596.3.con.0041.CDS.114.902.fwd	PATRIC	CDS	114	902	789	+					262		hypothetical protein
K4410.MGS46.genome	580596.3	580596.3.con.0041	fig|580596.3.peg.1781	PATRIC.580596.3.580596.3.con.0041.CDS.997.2919.rev	PATRIC	CDS	997	2919	1923	-	FIG00000210				640		SSU ribosomal protein S1p
K4410.MGS46.genome	580596.3	580596.3.con.0041	fig|580596.3.peg.1782	PATRIC.580596.3.580596.3.con.0041.CDS.2916.3500.rev	PATRIC	CDS	2916	3500	585	-	FIG00005243				194		1-acyl-sn-glycerol-3-phosphate acyltransferase (EC 2.3.1.51)
K4410.MGS46.genome	580596.3	580596.3.con.0041	fig|580596.3.peg.1783	PATRIC.580596.3.580596.3.con.0041.CDS.3497.4177.rev	PATRIC	CDS	3497	4177	681	-	FIG00041008				226		Cytidylate kinase (EC 2.7.4.25)
K4410.MGS46.genome	580596.3	580596.3.con.0041	fig|580596.3.peg.1784	PATRIC.580596.3.580596.3.con.0041.CDS.4177.5406.rev	PATRIC	CDS	4177	5406	1230	-	FIG01045177				409		NAD(FAD)-utilizing dehydrogenases
K4410.MGS46.genome	580596.3	580596.3.con.0041	fig|580596.3.peg.1785	PATRIC.580596.3.580596.3.con.0041.CDS.5403.6272.rev	PATRIC	CDS	5403	6272	870	-	FIG01320204				289		Transcriptional regulator, RpiR family
K4410.MGS46.genome	580596.3	580596.3.con.0042	fig|580596.3.peg.1786	PATRIC.580596.3.580596.3.con.0042.CDS.60.1082.rev	PATRIC	CDS	60	1082	1023	-	FIG00018218				340		Molybdopterin biosynthesis protein MoeA
K4410.MGS46.genome	580596.3	580596.3.con.0042	fig|580596.3.peg.1787	PATRIC.580596.3.580596.3.con.0042.CDS.1079.1513.rev	PATRIC	CDS	1079	1513	435	-	FIG00149366				144		Molybdenum cofactor biosynthesis protein MoaB @ Molybdopterin biosynthesis molybdochelatase MogA
K4410.MGS46.genome	580596.3	580596.3.con.0042	fig|580596.3.peg.1788	PATRIC.580596.3.580596.3.con.0042.CDS.1716.2663.rev	PATRIC	CDS	1716	2663	948	-	FIG00002018				315		Cyclic pyranopterin monophosphate synthase (EC 4.1.99.18)
K4410.MGS46.genome	580596.3	580596.3.con.0042	fig|580596.3.peg.1789	PATRIC.580596.3.580596.3.con.0042.CDS.2669.3706.rev	PATRIC	CDS	2669	3706	1038	-	FIG00002742				345		Molybdenum transport ATP-binding protein ModC (TC 3.A.1.8.1)
K4410.MGS46.genome	580596.3	580596.3.con.0042	fig|580596.3.peg.1790	PATRIC.580596.3.580596.3.con.0042.CDS.3697.4374.rev	PATRIC	CDS	3697	4374	678	-	FIG00002718				225		Molybdenum transport system permease protein ModB (TC 3.A.1.8.1)
K4410.MGS46.genome	580596.3	580596.3.con.0042	fig|580596.3.peg.1791	PATRIC.580596.3.580596.3.con.0042.CDS.4436.5302.rev	PATRIC	CDS	4436	5302	867	-	FIG00021644				288		Molybdenum ABC transporter, periplasmic molybdenum-binding protein ModA (TC 3.A.1.8.1)
K4410.MGS46.genome	580596.3	580596.3.con.0042	fig|580596.3.peg.1792	PATRIC.580596.3.580596.3.con.0042.CDS.5331.6122.rev	PATRIC	CDS	5331	6122	792	-	FIG00001518				263		Xanthine and CO dehydrogenases maturation factor, XdhC/CoxF family
K4410.MGS46.genome	580596.3	580596.3.con.0043	fig|580596.3.peg.1793	PATRIC.580596.3.580596.3.con.0043.CDS.40.180.rev	PATRIC	CDS	40	180	141	-					46		hypothetical protein
K4410.MGS46.genome	580596.3	580596.3.con.0043	fig|580596.3.peg.1794	PATRIC.580596.3.580596.3.con.0043.CDS.457.2844.rev	PATRIC	CDS	457	2844	2388	-	FIG00001617				795		Protein-export membrane protein SecD (TC 3.A.5.1.1)
K4410.MGS46.genome	580596.3	580596.3.con.0043	fig|580596.3.peg.1795	PATRIC.580596.3.580596.3.con.0043.CDS.3136.4566.rev	PATRIC	CDS	3136	4566	1431	-	FIG00000117				476		Adenylosuccinate lyase (EC 4.3.2.2)
K4410.MGS46.genome	580596.3	580596.3.con.0043	fig|580596.3.peg.1796	PATRIC.580596.3.580596.3.con.0043.CDS.4661.4780.rev	PATRIC	CDS	4661	4780	120	-					39		hypothetical protein
K4410.MGS46.genome	580596.3	580596.3.con.0044	fig|580596.3.peg.1797	PATRIC.580596.3.580596.3.con.0044.CDS.1.744.rev	PATRIC	CDS	1	744	744	-	FIG00000399				248		Aspartyl-tRNA(Asn) amidotransferase subunit B (EC 6.3.5.6) @ Glutamyl-tRNA(Gln) amidotransferase subunit B (EC 6.3.5.7)
K4410.MGS46.genome	580596.3	580596.3.con.0044	fig|580596.3.peg.1798	PATRIC.580596.3.580596.3.con.0044.CDS.760.2229.rev	PATRIC	CDS	760	2229	1470	-	FIG00000359				489		Aspartyl-tRNA(Asn) amidotransferase subunit A (EC 6.3.5.6) @ Glutamyl-tRNA(Gln) amidotransferase subunit A (EC 6.3.5.7)
K4410.MGS46.genome	580596.3	580596.3.con.0044	fig|580596.3.peg.1799	PATRIC.580596.3.580596.3.con.0044.CDS.2245.2532.rev	PATRIC	CDS	2245	2532	288	-					95		hypothetical protein
K4410.MGS46.genome	580596.3	580596.3.con.0044	fig|580596.3.peg.1800	PATRIC.580596.3.580596.3.con.0044.CDS.2696.4681.rev	PATRIC	CDS	2696	4681	1986	-	FIG00051439				661		DNA ligase (EC 6.5.1.2)
K4410.MGS46.genome	580596.3	580596.3.con.0044	fig|580596.3.peg.1801	PATRIC.580596.3.580596.3.con.0044.CDS.4755.4850.rev	PATRIC	CDS	4755	4850	96	-					31		hypothetical protein
K4410.MGS46.genome	580596.3	580596.3.con.0045	fig|580596.3.peg.1802	PATRIC.580596.3.580596.3.con.0045.CDS.2.664.rev	PATRIC	CDS	2	664	663	-	FIG00075970				221		5-Enolpyruvylshikimate-3-phosphate synthase (EC 2.5.1.19)
K4410.MGS46.genome	580596.3	580596.3.con.0045	fig|580596.3.peg.1803	PATRIC.580596.3.580596.3.con.0045.CDS.680.1810.rev	PATRIC	CDS	680	1810	1131	-					376		hypothetical protein
K4410.MGS46.genome	580596.3	580596.3.con.0045	fig|580596.3.peg.1804	PATRIC.580596.3.580596.3.con.0045.CDS.1803.2897.rev	PATRIC	CDS	1803	2897	1095	-	FIG00000212				364		Chorismate synthase (EC 4.2.3.5)
K4410.MGS46.genome	580596.3	580596.3.con.0045	fig|580596.3.peg.1805	PATRIC.580596.3.580596.3.con.0045.CDS.2910.3953.rev	PATRIC	CDS	2910	3953	1044	-	FIG00000224				347		3-dehydroquinate synthase (EC 4.2.3.4)
K4410.MGS46.genome	580596.3	580596.3.con.0045	fig|580596.3.peg.1806	PATRIC.580596.3.580596.3.con.0045.CDS.4093.4350.rev	PATRIC	CDS	4093	4350	258	-	FIG00002920				85		2-keto-3-deoxy-D-arabino-heptulosonate-7-phosphate synthase I beta (EC 2.5.1.54)
K4410.MGS46.genome	580596.3	580596.3.con.0046	fig|580596.3.peg.1807	PATRIC.580596.3.580596.3.con.0046.CDS.3.1298.rev	PATRIC	CDS	3	1298	1296	-	FIG01956050				432		Integral membrane protein
K4410.MGS46.genome	580596.3	580596.3.con.0046	fig|580596.3.peg.1808	PATRIC.580596.3.580596.3.con.0046.CDS.1629.1886.rev	PATRIC	CDS	1629	1886	258	-					85		hypothetical protein
K4410.MGS46.genome	580596.3	580596.3.con.0046	fig|580596.3.peg.1809	PATRIC.580596.3.580596.3.con.0046.CDS.1873.2049.rev	PATRIC	CDS	1873	2049	177	-					58		hypothetical protein
K4410.MGS46.genome	580596.3	580596.3.con.0046	fig|580596.3.peg.1810	PATRIC.580596.3.580596.3.con.0046.CDS.2233.2781.rev	PATRIC	CDS	2233	2781	549	-					182		5'-nucleotidase (EC 3.1.3.5)

## Sheet: N15.MGS46
Genome	Genome ID	Accession	PATRIC ID	Feature ID	Annotation	Feature Type	Start	End	Length	Strand	FIGfam ID	Protein ID	AA Length	Gene Symbol	Product
N15.MGS46.genome	580596.4	580596.4.con.0001	fig|580596.4.peg.1	PATRIC.580596.4.580596.4.con.0001.CDS.2020.2427.fwd	PATRIC	CDS	2020	2427	408	+			135		hypothetical protein
N15.MGS46.genome	580596.4	580596.4.con.0001	fig|580596.4.peg.2	PATRIC.580596.4.580596.4.con.0001.CDS.2540.3724.fwd	PATRIC	CDS	2540	3724	1185	+	FIG00001721		394		FIG001721: Predicted N6-adenine-specific DNA methylase
N15.MGS46.genome	580596.4	580596.4.con.0001	fig|580596.4.peg.3	PATRIC.580596.4.580596.4.con.0001.CDS.3899.4183.fwd	PATRIC	CDS	3899	4183	285	+	FIG00009229		94		Heat shock protein 60 family co-chaperone GroES
N15.MGS46.genome	580596.4	580596.4.con.0001	fig|580596.4.peg.4	PATRIC.580596.4.580596.4.con.0001.CDS.4204.5832.fwd	PATRIC	CDS	4204	5832	1629	+	FIG00000056		542		Heat shock protein 60 family chaperone GroEL
N15.MGS46.genome	580596.4	580596.4.con.0001	fig|580596.4.peg.5	PATRIC.580596.4.580596.4.con.0001.CDS.6162.7415.rev	PATRIC	CDS	6162	7415	1254	-	FIG00000040		417		Serine hydroxymethyltransferase (EC 2.1.2.1)
N15.MGS46.genome	580596.4	580596.4.con.0001	fig|580596.4.peg.6	PATRIC.580596.4.580596.4.con.0001.CDS.7573.8157.rev	PATRIC	CDS	7573	8157	585	-			194		Predicted transcriptional regulators
N15.MGS46.genome	580596.4	580596.4.con.0001	fig|580596.4.peg.7	PATRIC.580596.4.580596.4.con.0001.CDS.8584.8805.rev	PATRIC	CDS	8584	8805	222	-			73		hypothetical protein
N15.MGS46.genome	580596.4	580596.4.con.0001	fig|580596.4.peg.8	PATRIC.580596.4.580596.4.con.0001.CDS.9100.10056.fwd	PATRIC	CDS	9100	10056	957	+	FIG00496651		318		fic family protein
N15.MGS46.genome	580596.4	580596.4.con.0001	fig|580596.4.peg.9	PATRIC.580596.4.580596.4.con.0001.CDS.10226.10963.fwd	PATRIC	CDS	10226	10963	738	+	FIG00001834		245		N-acetylmannosaminyltransferase (EC 2.4.1.187)
N15.MGS46.genome	580596.4	580596.4.con.0001	fig|580596.4.peg.10	PATRIC.580596.4.580596.4.con.0001.CDS.10969.11739.fwd	PATRIC	CDS	10969	11739	771	+	FIG00001348		256		Thymidylate synthase thyX (EC 2.1.1.-)
N15.MGS46.genome	580596.4	580596.4.con.0001	fig|580596.4.peg.11	PATRIC.580596.4.580596.4.con.0001.CDS.11769.12674.fwd	PATRIC	CDS	11769	12674	906	+	FIG00638284		301		hypothetical protein
N15.MGS46.genome	580596.4	580596.4.con.0001	fig|580596.4.peg.12	PATRIC.580596.4.580596.4.con.0001.CDS.12683.13480.fwd	PATRIC	CDS	12683	13480	798	+			265		hypothetical protein
N15.MGS46.genome	580596.4	580596.4.con.0001	fig|580596.4.peg.13	PATRIC.580596.4.580596.4.con.0001.CDS.13495.14046.fwd	PATRIC	CDS	13495	14046	552	+	FIG00002967		183		DJ-1/YajL/PfpI superfamily, includes chaperone protein YajL (former ThiJ), parkinsonism-associated protein DJ-1, peptidases PfpI, Hsp31
N15.MGS46.genome	580596.4	580596.4.con.0001	fig|580596.4.peg.14	PATRIC.580596.4.580596.4.con.0001.CDS.14033.14605.fwd	PATRIC	CDS	14033	14605	573	+			190		5-formyltetrahydrofolate cyclo-ligase (EC 6.3.3.2)
N15.MGS46.genome	580596.4	580596.4.con.0001	fig|580596.4.peg.15	PATRIC.580596.4.580596.4.con.0001.CDS.14592.15482.fwd	PATRIC	CDS	14592	15482	891	+	FIG00638284		296		hypothetical protein
N15.MGS46.genome	580596.4	580596.4.con.0001	fig|580596.4.peg.16	PATRIC.580596.4.580596.4.con.0001.CDS.15507.16760.fwd	PATRIC	CDS	15507	16760	1254	+	FIG00004453		417		FIG004453: protein YceG like
N15.MGS46.genome	580596.4	580596.4.con.0001	fig|580596.4.peg.17	PATRIC.580596.4.580596.4.con.0001.CDS.16753.17985.fwd	PATRIC	CDS	16753	17985	1233	+	FIG00645140		410		peptidase, U32 family large subunit [C1]
N15.MGS46.genome	580596.4	580596.4.con.0001	fig|580596.4.peg.18	PATRIC.580596.4.580596.4.con.0001.CDS.18288.19298.fwd	PATRIC	CDS	18288	19298	1011	+	FIG00000055		336		Tryptophanyl-tRNA synthetase (EC 6.1.1.2)
N15.MGS46.genome	580596.4	580596.4.con.0001	fig|580596.4.peg.19	PATRIC.580596.4.580596.4.con.0001.CDS.19317.20405.fwd	PATRIC	CDS	19317	20405	1089	+	FIG01955782		362		Undecaprenyl-phosphate N-acetylglucosaminyl 1-phosphate transferase (EC 2.7.8.-)
N15.MGS46.genome	580596.4	580596.4.con.0001	fig|580596.4.peg.20	PATRIC.580596.4.580596.4.con.0001.CDS.20398.21546.fwd	PATRIC	CDS	20398	21546	1149	+	FIG00000482		382		UDP-N-acetylglucosamine 2-epimerase (EC 5.1.3.14)
N15.MGS46.genome	580596.4	580596.4.con.0001	fig|580596.4.peg.21	PATRIC.580596.4.580596.4.con.0001.CDS.21543.22337.fwd	PATRIC	CDS	21543	22337	795	+	FIG00638284		264		hypothetical protein
N15.MGS46.genome	580596.4	580596.4.con.0001	fig|580596.4.peg.22	PATRIC.580596.4.580596.4.con.0001.CDS.22445.23701.fwd	PATRIC	CDS	22445	23701	1257	+	FIG00774347		418		Aluminum resistance protein
N15.MGS46.genome	580596.4	580596.4.con.0001	fig|580596.4.peg.23	PATRIC.580596.4.580596.4.con.0001.CDS.24229.25983.fwd	PATRIC	CDS	24229	25983	1755	+	FIG00000101		584		Threonyl-tRNA synthetase (EC 6.1.1.3)
N15.MGS46.genome	580596.4	580596.4.con.0001	fig|580596.4.peg.24	PATRIC.580596.4.580596.4.con.0001.CDS.26078.27844.fwd	PATRIC	CDS	26078	27844	1767	+	FIG00638284		588		hypothetical protein
N15.MGS46.genome	580596.4	580596.4.con.0001	fig|580596.4.peg.25	PATRIC.580596.4.580596.4.con.0001.CDS.27844.29283.fwd	PATRIC	CDS	27844	29283	1440	+	FIG00000069		479		Prolyl-tRNA synthetase (EC 6.1.1.15), archaeal/eukaryal type
N15.MGS46.genome	580596.4	580596.4.con.0001	fig|580596.4.peg.26	PATRIC.580596.4.580596.4.con.0001.CDS.29628.30554.rev	PATRIC	CDS	29628	30554	927	-	FIG00638284		308		hypothetical protein
N15.MGS46.genome	580596.4	580596.4.con.0001	fig|580596.4.peg.27	PATRIC.580596.4.580596.4.con.0001.CDS.30689.31822.rev	PATRIC	CDS	30689	31822	1134	-	FIG00638284		377		hypothetical protein
N15.MGS46.genome	580596.4	580596.4.con.0001	fig|580596.4.peg.28	PATRIC.580596.4.580596.4.con.0001.CDS.31843.32844.rev	PATRIC	CDS	31843	32844	1002	-			333		hypothetical protein
N15.MGS46.genome	580596.4	580596.4.con.0001	fig|580596.4.peg.29	PATRIC.580596.4.580596.4.con.0001.CDS.32954.33793.rev	PATRIC	CDS	32954	33793	840	-			279		hypothetical protein
N15.MGS46.genome	580596.4	580596.4.con.0001	fig|580596.4.peg.30	PATRIC.580596.4.580596.4.con.0001.CDS.33890.35092.rev	PATRIC	CDS	33890	35092	1203	-	FIG00483402		400		SAM dependent methyltransferase
N15.MGS46.genome	580596.4	580596.4.con.0001	fig|580596.4.peg.31	PATRIC.580596.4.580596.4.con.0001.CDS.35227.35400.fwd	PATRIC	CDS	35227	35400	174	+			57		hypothetical protein
N15.MGS46.genome	580596.4	580596.4.con.0001	fig|580596.4.peg.32	PATRIC.580596.4.580596.4.con.0001.CDS.35675.37015.rev	PATRIC	CDS	35675	37015	1341	-	FIG00000402		446		Multi antimicrobial extrusion protein (Na(+)/drug antiporter), MATE family of MDR efflux pumps
N15.MGS46.genome	580596.4	580596.4.con.0001	fig|580596.4.peg.33	PATRIC.580596.4.580596.4.con.0001.CDS.37103.38038.rev	PATRIC	CDS	37103	38038	936	-	FIG00638284		311		hypothetical protein
N15.MGS46.genome	580596.4	580596.4.con.0001	fig|580596.4.peg.34	PATRIC.580596.4.580596.4.con.0001.CDS.38244.39800.fwd	PATRIC	CDS	38244	39800	1557	+	FIG00042267		518		GMP synthase [glutamine-hydrolyzing] (EC 6.3.5.2)
N15.MGS46.genome	580596.4	580596.4.con.0001	fig|580596.4.peg.35	PATRIC.580596.4.580596.4.con.0001.CDS.39976.40122.rev	PATRIC	CDS	39976	40122	147	-			48		hypothetical protein
N15.MGS46.genome	580596.4	580596.4.con.0001	fig|580596.4.peg.36	PATRIC.580596.4.580596.4.con.0001.CDS.40411.41049.rev	PATRIC	CDS	40411	41049	639	-	FIG00001134		212		DNA-3-methyladenine glycosylase II (EC 3.2.2.21)
N15.MGS46.genome	580596.4	580596.4.con.0001	fig|580596.4.peg.37	PATRIC.580596.4.580596.4.con.0001.CDS.41382.42155.rev	PATRIC	CDS	41382	42155	774	-	FIG00000184		257		Putative deoxyribonuclease YcfH
N15.MGS46.genome	580596.4	580596.4.con.0001	fig|580596.4.peg.38	PATRIC.580596.4.580596.4.con.0001.CDS.42168.42932.rev	PATRIC	CDS	42168	42932	765	-	FIG00003535		254		Hydrolase (HAD superfamily) in cluster with DUF1447
N15.MGS46.genome	580596.4	580596.4.con.0001	fig|580596.4.peg.39	PATRIC.580596.4.580596.4.con.0001.CDS.43034.43447.rev	PATRIC	CDS	43034	43447	414	-	FIG00847370		137		hypothetical protein
N15.MGS46.genome	580596.4	580596.4.con.0001	fig|580596.4.peg.40	PATRIC.580596.4.580596.4.con.0001.CDS.43589.45523.rev	PATRIC	CDS	43589	45523	1935	-	FIG01265301		644		Methionyl-tRNA synthetase (EC 6.1.1.10)
N15.MGS46.genome	580596.4	580596.4.con.0001	fig|580596.4.peg.41	PATRIC.580596.4.580596.4.con.0001.CDS.46194.46358.rev	PATRIC	CDS	46194	46358	165	-			54		hypothetical protein
N15.MGS46.genome	580596.4	580596.4.con.0001	fig|580596.4.peg.42	PATRIC.580596.4.580596.4.con.0001.CDS.46365.47876.fwd	PATRIC	CDS	46365	47876	1512	+	FIG00000157		503		2-isopropylmalate synthase (EC 2.3.3.13)
N15.MGS46.genome	580596.4	580596.4.con.0001	fig|580596.4.peg.43	PATRIC.580596.4.580596.4.con.0001.CDS.47898.49160.fwd	PATRIC	CDS	47898	49160	1263	+	FIG00000280		420		3-isopropylmalate dehydratase large subunit (EC 4.2.1.33)
N15.MGS46.genome	580596.4	580596.4.con.0001	fig|580596.4.peg.44	PATRIC.580596.4.580596.4.con.0001.CDS.49178.49669.fwd	PATRIC	CDS	49178	49669	492	+	FIG00000282		163		3-isopropylmalate dehydratase small subunit (EC 4.2.1.33)
N15.MGS46.genome	580596.4	580596.4.con.0001	fig|580596.4.peg.45	PATRIC.580596.4.580596.4.con.0001.CDS.49674.50750.fwd	PATRIC	CDS	49674	50750	1077	+	FIG00000341		358		3-isopropylmalate dehydrogenase (EC 1.1.1.85)
N15.MGS46.genome	580596.4	580596.4.con.0001	fig|580596.4.peg.46	PATRIC.580596.4.580596.4.con.0001.CDS.50915.52651.rev	PATRIC	CDS	50915	52651	1737	-	FIG00001750		578		Carbon starvation protein A
N15.MGS46.genome	580596.4	580596.4.con.0001	fig|580596.4.peg.47	PATRIC.580596.4.580596.4.con.0001.CDS.53413.54204.fwd	PATRIC	CDS	53413	54204	792	+	FIG01958950		263		Hydroxymethylpyrimidine phosphate kinase ThiD (EC 2.7.4.7)
N15.MGS46.genome	580596.4	580596.4.con.0001	fig|580596.4.peg.48	PATRIC.580596.4.580596.4.con.0001.CDS.54211.54720.fwd	PATRIC	CDS	54211	54720	510	+	FIG00009395		169		Substrate-specific component ThiW of predicted thiazole ECF transporter
N15.MGS46.genome	580596.4	580596.4.con.0001	fig|580596.4.peg.49	PATRIC.580596.4.580596.4.con.0001.CDS.54717.55544.fwd	PATRIC	CDS	54717	55544	828	+	FIG00000957		275		Hydroxyethylthiazole kinase (EC 2.7.1.50)
N15.MGS46.genome	580596.4	580596.4.con.0001	fig|580596.4.peg.50	PATRIC.580596.4.580596.4.con.0001.CDS.55622.56290.fwd	PATRIC	CDS	55622	56290	669	+	FIG00034727		222		Thiaminase II (EC 3.5.99.2) involved in salvage of thiamin pyrimidine moiety
N15.MGS46.genome	580596.4	580596.4.con.0001	fig|580596.4.peg.51	PATRIC.580596.4.580596.4.con.0001.CDS.56294.57049.fwd	PATRIC	CDS	56294	57049	756	+	FIG00055202		251		Hydroxymethylpyrimidine ABC transporter, ATPase component
N15.MGS46.genome	580596.4	580596.4.con.0001	fig|580596.4.peg.52	PATRIC.580596.4.580596.4.con.0001.CDS.57046.57795.fwd	PATRIC	CDS	57046	57795	750	+	FIG00014444		249		Hydroxymethylpyrimidine ABC transporter, transmembrane component
N15.MGS46.genome	580596.4	580596.4.con.0001	fig|580596.4.peg.53	PATRIC.580596.4.580596.4.con.0001.CDS.57859.58875.fwd	PATRIC	CDS	57859	58875	1017	+	FIG00028779		338		Hydroxymethylpyrimidine ABC transporter, substrate-binding component
N15.MGS46.genome	580596.4	580596.4.con.0001	fig|580596.4.peg.54	PATRIC.580596.4.580596.4.con.0001.CDS.58926.59870.rev	PATRIC	CDS	58926	59870	945	-	FIG00000812		314		L-lactate dehydrogenase (EC 1.1.1.27)
N15.MGS46.genome	580596.4	580596.4.con.0001	fig|580596.4.peg.55	PATRIC.580596.4.580596.4.con.0001.CDS.59987.61240.fwd	PATRIC	CDS	59987	61240	1254	+	FIG00638284		417		hypothetical protein
N15.MGS46.genome	580596.4	580596.4.con.0001	fig|580596.4.peg.56	PATRIC.580596.4.580596.4.con.0001.CDS.61292.61990.fwd	PATRIC	CDS	61292	61990	699	+	FIG00001385		232		N-acetylmuramoyl-L-alanine amidase (EC 3.5.1.28)
N15.MGS46.genome	580596.4	580596.4.con.0001	fig|580596.4.peg.57	PATRIC.580596.4.580596.4.con.0001.CDS.62001.63356.fwd	PATRIC	CDS	62001	63356	1356	+	FIG00000283		451		DNA repair protein RadA
N15.MGS46.genome	580596.4	580596.4.con.0001	fig|580596.4.peg.58	PATRIC.580596.4.580596.4.con.0001.CDS.63418.64374.fwd	PATRIC	CDS	63418	64374	957	+	FIG00638284		318		hypothetical protein
N15.MGS46.genome	580596.4	580596.4.con.0001	fig|580596.4.peg.59	PATRIC.580596.4.580596.4.con.0001.CDS.64371.65543.fwd	PATRIC	CDS	64371	65543	1173	+	FIG00638284		390		Macrolide export ATP-binding/permease protein MacB (EC 3.6.3.-)
N15.MGS46.genome	580596.4	580596.4.con.0001	fig|580596.4.peg.60	PATRIC.580596.4.580596.4.con.0001.CDS.65632.66696.fwd	PATRIC	CDS	65632	66696	1065	+	FIG00000122		354		Aspartate carbamoyltransferase (EC 2.1.3.2)
N15.MGS46.genome	580596.4	580596.4.con.0001	fig|580596.4.peg.61	PATRIC.580596.4.580596.4.con.0001.CDS.66907.67959.rev	PATRIC	CDS	66907	67959	1053	-	FIG00520161		350		Site-specific tyrosine recombinase XerC
N15.MGS46.genome	580596.4	580596.4.con.0001	fig|580596.4.peg.62	PATRIC.580596.4.580596.4.con.0001.CDS.68089.68613.fwd	PATRIC	CDS	68089	68613	525	+	FIG00004221		174		COG2110, Macro domain, possibly ADP-ribose binding module
N15.MGS46.genome	580596.4	580596.4.con.0001	fig|580596.4.peg.63	PATRIC.580596.4.580596.4.con.0001.CDS.68606.69604.fwd	PATRIC	CDS	68606	69604	999	+	FIG00638284		332		FIG00647031: hypothetical protein
N15.MGS46.genome	580596.4	580596.4.con.0001	fig|580596.4.peg.64	PATRIC.580596.4.580596.4.con.0001.CDS.69660.69788.fwd	PATRIC	CDS	69660	69788	129	+			42		hypothetical protein
N15.MGS46.genome	580596.4	580596.4.con.0001	fig|580596.4.peg.65	PATRIC.580596.4.580596.4.con.0001.CDS.69837.72206.rev	PATRIC	CDS	69837	72206	2370	-	FIG00000672		789		5-methyltetrahydrofolate--homocysteine methyltransferase (EC 2.1.1.13)
N15.MGS46.genome	580596.4	580596.4.con.0001	fig|580596.4.peg.66	PATRIC.580596.4.580596.4.con.0001.CDS.72212.72856.rev	PATRIC	CDS	72212	72856	645	-	FIG00091606		214		Methionine synthase activation domain (EC 2.1.1.13)
N15.MGS46.genome	580596.4	580596.4.con.0001	fig|580596.4.peg.67	PATRIC.580596.4.580596.4.con.0001.CDS.72853.73713.rev	PATRIC	CDS	72853	73713	861	-	FIG00000453		286		5,10-methylenetetrahydrofolate reductase (EC 1.5.1.20)
N15.MGS46.genome	580596.4	580596.4.con.0001	fig|580596.4.peg.68	PATRIC.580596.4.580596.4.con.0001.CDS.73883.74785.fwd	PATRIC	CDS	73883	74785	903	+	FIG00622531		300		radical activating enzyme
N15.MGS46.genome	580596.4	580596.4.con.0001	fig|580596.4.peg.69	PATRIC.580596.4.580596.4.con.0001.CDS.74787.75584.fwd	PATRIC	CDS	74787	75584	798	+	FIG01958950		265		Hydroxymethylpyrimidine phosphate kinase ThiD (EC 2.7.4.7)
N15.MGS46.genome	580596.4	580596.4.con.0001	fig|580596.4.peg.70	PATRIC.580596.4.580596.4.con.0001.CDS.75822.77039.rev	PATRIC	CDS	75822	77039	1218	-	FIG01307086		405		[FeFe]-hydrogenase maturation protein HydF
N15.MGS46.genome	580596.4	580596.4.con.0001	fig|580596.4.peg.71	PATRIC.580596.4.580596.4.con.0001.CDS.77052.78500.rev	PATRIC	CDS	77052	78500	1449	-	FIG00001265		482		2-iminoacetate synthase (ThiH) (EC 4.1.99.19)
N15.MGS46.genome	580596.4	580596.4.con.0001	fig|580596.4.peg.72	PATRIC.580596.4.580596.4.con.0001.CDS.78573.79619.rev	PATRIC	CDS	78573	79619	1047	-	FIG00437351		348		[FeFe]-hydrogenase maturation protein HydE
N15.MGS46.genome	580596.4	580596.4.con.0001	fig|580596.4.peg.73	PATRIC.580596.4.580596.4.con.0001.CDS.79612.79869.rev	PATRIC	CDS	79612	79869	258	-	FIG00521194		85		FIG00521197: hypothetical protein
N15.MGS46.genome	580596.4	580596.4.con.0001	fig|580596.4.peg.74	PATRIC.580596.4.580596.4.con.0001.CDS.80296.82416.fwd	PATRIC	CDS	80296	82416	2121	+	FIG00044622		706		Ribonucleotide reductase of class III (anaerobic), large subunit (EC 1.17.4.2)
N15.MGS46.genome	580596.4	580596.4.con.0001	fig|580596.4.peg.75	PATRIC.580596.4.580596.4.con.0001.CDS.82422.82916.fwd	PATRIC	CDS	82422	82916	495	+	FIG00000897		164		Ribonucleotide reductase of class III (anaerobic), activating protein (EC 1.97.1.4)
N15.MGS46.genome	580596.4	580596.4.con.0001	fig|580596.4.peg.76	PATRIC.580596.4.580596.4.con.0001.CDS.82933.83448.fwd	PATRIC	CDS	82933	83448	516	+	FIG00000388		171		Deoxyuridine 5'-triphosphate nucleotidohydrolase (EC 3.6.1.23)
N15.MGS46.genome	580596.4	580596.4.con.0001	fig|580596.4.peg.77	PATRIC.580596.4.580596.4.con.0001.CDS.83602.83748.rev	PATRIC	CDS	83602	83748	147	-			48		hypothetical protein
N15.MGS46.genome	580596.4	580596.4.con.0001	fig|580596.4.peg.78	PATRIC.580596.4.580596.4.con.0001.CDS.83890.85365.fwd	PATRIC	CDS	83890	85365	1476	+	FIG00638284		491		DNA polymerase III beta subunit (EC 2.7.7.7)
N15.MGS46.genome	580596.4	580596.4.con.0001	fig|580596.4.peg.79	PATRIC.580596.4.580596.4.con.0001.CDS.85380.86855.fwd	PATRIC	CDS	85380	86855	1476	+	FIG00003654		491		Stage IV sporulation protein A
N15.MGS46.genome	580596.4	580596.4.con.0001	fig|580596.4.peg.80	PATRIC.580596.4.580596.4.con.0001.CDS.86986.87498.fwd	PATRIC	CDS	86986	87498	513	+			170		hypothetical protein
N15.MGS46.genome	580596.4	580596.4.con.0001	fig|580596.4.peg.81	PATRIC.580596.4.580596.4.con.0001.CDS.87560.89485.fwd	PATRIC	CDS	87560	89485	1926	+	FIG00638284		641		hypothetical protein
N15.MGS46.genome	580596.4	580596.4.con.0001	fig|580596.4.peg.82	PATRIC.580596.4.580596.4.con.0001.CDS.89648.90520.fwd	PATRIC	CDS	89648	90520	873	+	FIG00021445		290		Pyridoxine biosynthesis glutamine amidotransferase, synthase subunit (EC 2.4.2.-)
N15.MGS46.genome	580596.4	580596.4.con.0001	fig|580596.4.peg.83	PATRIC.580596.4.580596.4.con.0001.CDS.90522.91106.fwd	PATRIC	CDS	90522	91106	585	+	FIG00001203		194		Pyridoxine biosynthesis glutamine amidotransferase, glutaminase subunit (EC 2.4.2.-)
N15.MGS46.genome	580596.4	580596.4.con.0001	fig|580596.4.peg.84	PATRIC.580596.4.580596.4.con.0001.CDS.91327.92139.rev	PATRIC	CDS	91327	92139	813	-	FIG00638284		270		hypothetical protein
N15.MGS46.genome	580596.4	580596.4.con.0001	fig|580596.4.peg.85	PATRIC.580596.4.580596.4.con.0001.CDS.92136.93056.rev	PATRIC	CDS	92136	93056	921	-	FIG00000124		306		Ribosomal large subunit pseudouridine synthase D (EC 4.2.1.70)
N15.MGS46.genome	580596.4	580596.4.con.0001	fig|580596.4.peg.86	PATRIC.580596.4.580596.4.con.0001.CDS.93059.93529.rev	PATRIC	CDS	93059	93529	471	-	FIG00000081		156		Lipoprotein signal peptidase (EC 3.4.23.36)
N15.MGS46.genome	580596.4	580596.4.con.0001	fig|580596.4.peg.87	PATRIC.580596.4.580596.4.con.0001.CDS.93591.96380.rev	PATRIC	CDS	93591	96380	2790	-	FIG00000085		929		Isoleucyl-tRNA synthetase (EC 6.1.1.5)
N15.MGS46.genome	580596.4	580596.4.con.0001	fig|580596.4.peg.88	PATRIC.580596.4.580596.4.con.0001.CDS.96408.97001.rev	PATRIC	CDS	96408	97001	594	-			197		Cell division initiation protein DivIVA
N15.MGS46.genome	580596.4	580596.4.con.0001	fig|580596.4.peg.89	PATRIC.580596.4.580596.4.con.0001.CDS.97097.97327.rev	PATRIC	CDS	97097	97327	231	-			76		hypothetical protein
N15.MGS46.genome	580596.4	580596.4.con.0001	fig|580596.4.peg.90	PATRIC.580596.4.580596.4.con.0001.CDS.97385.97885.rev	PATRIC	CDS	97385	97885	501	-	FIG00001960		166		FIG001960: FtsZ-interacting protein related to cell division
N15.MGS46.genome	580596.4	580596.4.con.0001	fig|580596.4.peg.91	PATRIC.580596.4.580596.4.con.0001.CDS.97906.98631.rev	PATRIC	CDS	97906	98631	726	-	FIG00003955		241		Hypothetical protein YggS, proline synthase co-transcribed bacterial homolog PROSC
N15.MGS46.genome	580596.4	580596.4.con.0001	fig|580596.4.peg.92	PATRIC.580596.4.580596.4.con.0001.CDS.98628.99917.rev	PATRIC	CDS	98628	99917	1290	-	FIG00018699		429		hypothetical protein
N15.MGS46.genome	580596.4	580596.4.con.0001	fig|580596.4.peg.93	PATRIC.580596.4.580596.4.con.0001.CDS.99937.100182.rev	PATRIC	CDS	99937	100182	246	-	FIG00000583		81		RNA-binding protein Hfq
N15.MGS46.genome	580596.4	580596.4.con.0001	fig|580596.4.peg.94	PATRIC.580596.4.580596.4.con.0001.CDS.100218.101159.rev	PATRIC	CDS	100218	101159	942	-	FIG00000196		313		tRNA dimethylallyltransferase (EC 2.5.1.75)
N15.MGS46.genome	580596.4	580596.4.con.0001	fig|580596.4.peg.95	PATRIC.580596.4.580596.4.con.0001.CDS.101176.103179.rev	PATRIC	CDS	101176	103179	2004	-	FIG00000380		667		DNA mismatch repair protein MutL
N15.MGS46.genome	580596.4	580596.4.con.0001	fig|580596.4.peg.96	PATRIC.580596.4.580596.4.con.0001.CDS.103240.105834.rev	PATRIC	CDS	103240	105834	2595	-	FIG00000356		864		DNA mismatch repair protein MutS
N15.MGS46.genome	580596.4	580596.4.con.0001	fig|580596.4.peg.97	PATRIC.580596.4.580596.4.con.0001.CDS.105850.107247.rev	PATRIC	CDS	105850	107247	1398	-	FIG00108342		465		tRNA-i(6)A37 methylthiotransferase
N15.MGS46.genome	580596.4	580596.4.con.0001	fig|580596.4.peg.98	PATRIC.580596.4.580596.4.con.0001.CDS.107260.107928.rev	PATRIC	CDS	107260	107928	669	-			222		hypothetical protein
N15.MGS46.genome	580596.4	580596.4.con.0001	fig|580596.4.peg.99	PATRIC.580596.4.580596.4.con.0001.CDS.107921.109756.rev	PATRIC	CDS	107921	109756	1836	-	FIG00006594		611		FIG092679: Fe-S oxidoreductase
N15.MGS46.genome	580596.4	580596.4.con.0001	fig|580596.4.peg.100	PATRIC.580596.4.580596.4.con.0001.CDS.109904.112588.rev	PATRIC	CDS	109904	112588	2685	-	FIG00638284		894		Lead, cadmium, zinc and mercury transporting ATPase (EC 3.6.3.3) (EC 3.6.3.5); Copper-translocating P-type ATPase (EC 3.6.3.4)
N15.MGS46.genome	580596.4	580596.4.con.0001	fig|580596.4.peg.101	PATRIC.580596.4.580596.4.con.0001.CDS.112594.112968.rev	PATRIC	CDS	112594	112968	375	-	FIG00008572		124		Cadmium efflux system accessory protein
N15.MGS46.genome	580596.4	580596.4.con.0001	fig|580596.4.peg.102	PATRIC.580596.4.580596.4.con.0001.CDS.113121.114044.rev	PATRIC	CDS	113121	114044	924	-	FIG00000531		307		Putative stomatin/prohibitin-family membrane protease subunit YbbK
N15.MGS46.genome	580596.4	580596.4.con.0001	fig|580596.4.peg.103	PATRIC.580596.4.580596.4.con.0001.CDS.114057.114503.rev	PATRIC	CDS	114057	114503	447	-			148		hypothetical protein
N15.MGS46.genome	580596.4	580596.4.con.0001	fig|580596.4.peg.104	PATRIC.580596.4.580596.4.con.0001.CDS.114659.115024.rev	PATRIC	CDS	114659	115024	366	-			121		hypothetical protein
N15.MGS46.genome	580596.4	580596.4.con.0001	fig|580596.4.peg.105	PATRIC.580596.4.580596.4.con.0001.CDS.115024.116628.rev	PATRIC	CDS	115024	116628	1605	-	FIG00007941		534		ABC transporter ATP-binding protein uup
N15.MGS46.genome	580596.4	580596.4.con.0001	fig|580596.4.peg.106	PATRIC.580596.4.580596.4.con.0001.CDS.116811.117332.fwd	PATRIC	CDS	116811	117332	522	+			173		Nitroreductase family protein
N15.MGS46.genome	580596.4	580596.4.con.0001	fig|580596.4.peg.107	PATRIC.580596.4.580596.4.con.0001.CDS.117456.118172.fwd	PATRIC	CDS	117456	118172	717	+	FIG00008490		238		NAD-dependent protein deacetylase of SIR2 family
N15.MGS46.genome	580596.4	580596.4.con.0001	fig|580596.4.peg.108	PATRIC.580596.4.580596.4.con.0001.CDS.118365.119657.rev	PATRIC	CDS	118365	119657	1293	-	FIG00000417		430		O-acetylhomoserine sulfhydrylase (EC 2.5.1.49) / O-succinylhomoserine sulfhydrylase (EC 2.5.1.48)
N15.MGS46.genome	580596.4	580596.4.con.0001	fig|580596.4.peg.109	PATRIC.580596.4.580596.4.con.0001.CDS.120028.121440.rev	PATRIC	CDS	120028	121440	1413	-	FIG00001189		470		Glycyl-tRNA synthetase (EC 6.1.1.14)
N15.MGS46.genome	580596.4	580596.4.con.0001	fig|580596.4.peg.110	PATRIC.580596.4.580596.4.con.0001.CDS.121943.122206.fwd	PATRIC	CDS	121943	122206	264	+			87		hypothetical protein
N15.MGS46.genome	580596.4	580596.4.con.0001	fig|580596.4.peg.111	PATRIC.580596.4.580596.4.con.0001.CDS.122299.122595.rev	PATRIC	CDS	122299	122595	297	-			98		hypothetical protein
N15.MGS46.genome	580596.4	580596.4.con.0001	fig|580596.4.peg.112	PATRIC.580596.4.580596.4.con.0001.CDS.122740.122910.rev	PATRIC	CDS	122740	122910	171	-			56		hypothetical protein
N15.MGS46.genome	580596.4	580596.4.con.0001	fig|580596.4.peg.113	PATRIC.580596.4.580596.4.con.0001.CDS.123163.123318.fwd	PATRIC	CDS	123163	123318	156	+			51		hypothetical protein
N15.MGS46.genome	580596.4	580596.4.con.0001	fig|580596.4.peg.114	PATRIC.580596.4.580596.4.con.0001.CDS.123787.123903.fwd	PATRIC	CDS	123787	123903	117	+			38		hypothetical protein
N15.MGS46.genome	580596.4	580596.4.con.0001	fig|580596.4.peg.115	PATRIC.580596.4.580596.4.con.0001.CDS.123900.124022.fwd	PATRIC	CDS	123900	124022	123	+			40		hypothetical protein
N15.MGS46.genome	580596.4	580596.4.con.0001	fig|580596.4.peg.116	PATRIC.580596.4.580596.4.con.0001.CDS.124414.127635.rev	PATRIC	CDS	124414	127635	3222	-	FIG00638284		1073		hypothetical protein
N15.MGS46.genome	580596.4	580596.4.con.0001	fig|580596.4.peg.117	PATRIC.580596.4.580596.4.con.0001.CDS.128654.128941.fwd	PATRIC	CDS	128654	128941	288	+	FIG01306568		95		Mobile element protein
N15.MGS46.genome	580596.4	580596.4.con.0001	fig|580596.4.peg.118	PATRIC.580596.4.580596.4.con.0001.CDS.129029.129571.fwd	PATRIC	CDS	129029	129571	543	+	FIG01306568		180		Mobile element protein
N15.MGS46.genome	580596.4	580596.4.con.0001	fig|580596.4.peg.119	PATRIC.580596.4.580596.4.con.0001.CDS.129832.130443.rev	PATRIC	CDS	129832	130443	612	-	FIG00009156		203		Substrate-specific component RibU of riboflavin ECF transporter
N15.MGS46.genome	580596.4	580596.4.con.0001	fig|580596.4.peg.120	PATRIC.580596.4.580596.4.con.0001.CDS.130774.131688.rev	PATRIC	CDS	130774	131688	915	-	FIG00000084		304		Ornithine carbamoyltransferase (EC 2.1.3.3)
N15.MGS46.genome	580596.4	580596.4.con.0001	fig|580596.4.peg.121	PATRIC.580596.4.580596.4.con.0001.CDS.131949.133130.rev	PATRIC	CDS	131949	133130	1182	-	FIG00001168		393		Acetylornithine aminotransferase (EC 2.6.1.11)
N15.MGS46.genome	580596.4	580596.4.con.0001	fig|580596.4.peg.122	PATRIC.580596.4.580596.4.con.0001.CDS.133196.134068.rev	PATRIC	CDS	133196	134068	873	-	FIG00000383		290		Acetylglutamate kinase (EC 2.7.2.8)
N15.MGS46.genome	580596.4	580596.4.con.0001	fig|580596.4.peg.123	PATRIC.580596.4.580596.4.con.0001.CDS.134112.135320.rev	PATRIC	CDS	134112	135320	1209	-	FIG00000630		402		Glutamate N-acetyltransferase (EC 2.3.1.35) / N-acetylglutamate synthase (EC 2.3.1.1)
N15.MGS46.genome	580596.4	580596.4.con.0001	fig|580596.4.peg.124	PATRIC.580596.4.580596.4.con.0001.CDS.135342.136262.rev	PATRIC	CDS	135342	136262	921	-	FIG00000358		306		N-acetyl-gamma-glutamyl-phosphate reductase (EC 1.2.1.38)
N15.MGS46.genome	580596.4	580596.4.con.0001	fig|580596.4.peg.125	PATRIC.580596.4.580596.4.con.0001.CDS.136252.137646.rev	PATRIC	CDS	136252	137646	1395	-	FIG00000333		464		Argininosuccinate lyase (EC 4.3.2.1)
N15.MGS46.genome	580596.4	580596.4.con.0001	fig|580596.4.peg.126	PATRIC.580596.4.580596.4.con.0001.CDS.137717.138970.rev	PATRIC	CDS	137717	138970	1254	-	FIG00000301		417		Argininosuccinate synthase (EC 6.3.4.5)
N15.MGS46.genome	580596.4	580596.4.con.0001	fig|580596.4.peg.127	PATRIC.580596.4.580596.4.con.0001.CDS.139223.140665.fwd	PATRIC	CDS	139223	140665	1443	+	FIG00000387		480		Nicotinate phosphoribosyltransferase (EC 2.4.2.11)
N15.MGS46.genome	580596.4	580596.4.con.0001	fig|580596.4.peg.128	PATRIC.580596.4.580596.4.con.0001.CDS.140929.142137.fwd	PATRIC	CDS	140929	142137	1209	+	FIG00638284		402		hypothetical protein
N15.MGS46.genome	580596.4	580596.4.con.0001	fig|580596.4.peg.129	PATRIC.580596.4.580596.4.con.0001.CDS.142184.143170.rev	PATRIC	CDS	142184	143170	987	-	FIG00001043		328		Lysophospholipase (EC 3.1.1.5); Monoglyceride lipase (EC 3.1.1.23); putative
N15.MGS46.genome	580596.4	580596.4.con.0001	fig|580596.4.peg.130	PATRIC.580596.4.580596.4.con.0001.CDS.143425.143766.fwd	PATRIC	CDS	143425	143766	342	+			113		hypothetical protein
[truncated: 1,413 more rows]

## Sheet: N54.MGS46
Genome	Genome ID	Accession	PATRIC ID	Feature ID	Annotation	Feature Type	Start	End	Length	Strand	FIGfam ID	Protein ID	AA Length	Gene Symbol	Product
[truncated: 1,412 more rows]
