# Supplementary material for: Capturing One of the Human Gut Microbiome’s Most Wanted: Reconstructing the Genome of a Novel Butyrate-Producing, Clostridial Scavenger from Metagenomic Sequence Data
Source: Front Microbiol. 2016 May 26;7:783. doi: 10.3389/fmicb.2016.00783 (PMC4880562; doi:10.3389/fmicb.2016.00783)
Supplement: Supplementary file 3 [file Table_3.XLSX]

## Sheet: ANIb.similarity.txt
	Butyricicoccus_pullicaecorum_1.2	Clostridium_leptum_ATCC_29065T	Clostridium_perfringens_ATCC_13124T	Clostridium_sporosphaeroides_ATCC_25781T	Clostridium_viridens_DSM_6836T	Eubacterium_desmolans_ATCC_43058T	Faecalibacterium_prausnitzii_A2-165	Flavonicractor_plautii_ATCC_29863T	K4410.MGS46	N15.MGS46	N54.MGS46
Butyricicoccus_pullicaecorum_1.2	100	66.4981	64.8434	66.3137	66.1773	70.4641	67.5348	68.1447	71.122	71.574	71.2968
Clostridium_leptum_ATCC_29065T	66.1403	100	62.835	68.193	65.1482	66.182	67.2633	66.4788	66.2954	66.7186	66.6476
Clostridium_perfringens_ATCC_13124T	66.3998	65.0822	100	67.0614	65.2876	65.85	66.2949	69.2998	66.3471	69.234	69.0971
Clostridium_sporosphaeroides_ATCC_25781T	65.7411	67.7996	63.8955	100	65.9733	65.6543	65.6487	66.2102	66.0275	65.8873	65.7419
Clostridium_viridens_DSM_6836T	65.5347	64.7357	62.3522	65.9993	100	65.1302	65.261	67.326	65.0811	64.9867	65.1223
Eubacterium_desmolans_ATCC_43058T	70.3035	66.0964	61.8954	65.9351	65.1643	100	66.4625	66.4701	75.5119	75.2736	75.7607
Faecalibacterium_prausnitzii_A2-165	67.378	67.6832	64.0956	65.8486	65.5862	66.7163	100	67.8548	67.4487	67.234	67.511
Flavonicractor_plautii_ATCC_29863T	67.5591	66.0011	63.82	66.2673	67.3112	66.3782	67.6018	100	66.7339	66.4247	66.3124
K4410.MGS46	70.9717	66.058	62.3338	66.2515	65.1184	75.5807	67.1616	66.9139	100	95.194	94.4625
N15.MGS46	71.3168	66.4334	64.6485	66.4012	65.7683	75.651	67.1806	67.1999	96.2793	100	95.4815
N54.MGS46	71.3816	66.4311	64.291	66.3266	65.1042	76.1104	67.0995	66.8901	96.0036	96.3104	100
